# Supplementary material for: Transcriptional changes in mesenteric and subcutaneous adipose tissue from Holstein cows in response to plane of dietary energy
Source: J Anim Sci Biotechnol. 2017 Dec 4;8:85. doi: 10.1186/s40104-017-0215-z (PMC5713657; doi:10.1186/s40104-017-0215-z)
Supplement: Supplementary file 2 — Significant KEGG pathways, biological processes (BP), molecular functions (MF), cellular component (CC) and structures inside proteins (INTERPRO) of differentially expressed genes (P value <0.05; FDR < 0.20) in the comparison of MAT or SAT fat depots between cows disregarding HIGH or CON diets. Flux represents the direction of each category and the corresponding subcategory (green color = inhibition, yellow color = stable, red color = activation with different color intensities according with the level of up-regulation or down-regulation). Blue bars denote the impact of each BP. Horizontal black lines represent the 50% of the maximum total impact cutoff applied for KEGG pathways or each GO Term. Figure S2. Significant KEGG pathways, biological processes (BP), molecular functions (MF), cellular component (CC) and structures inside proteins (INTERPRO) of differentially expressed genes (P value <0.05; FDR < 0.20) in the comparison of HIGH vs. CON diets fed to cows disregarding MAT or SAT fat depots. Flux represents the direction of each category and the corresponding subcategory (green color = inhibition, yellow color = stable, red color = activation with different color intensities according with the level of up-regulation or down-regulation). Blue bars denote the impact of each BP. Horizontal black lines represent the 50% of the maximum total impact cutoff applied for KEGG pathways or each GO Term. (XLSX 155 kb) [file 40104_2017_215_MOESM2_ESM.xlsx]

## Sheet: Sort by impact
Genes	KEGG Pathways	Pathway	Flux	Impact
bta:514525 CBS; cystathionine-beta-synthase (EC:4.2.1.22)	Glycine, serine and threonine metabolism - Bos taurus (cow) (2)	Glycine, serine and threonine metabolism	-44.9149	44.9149
bta:789572 AGXT; alanine-glyoxylate aminotransferase	Glycine, serine and threonine metabolism - Bos taurus (cow) (2)	Glycine, serine and threonine metabolism	-44.9149	44.9149
bta:282187 COL1A1; collagen, type I, alpha 1	Protein digestion and absorption - Bos taurus (cow) (7)	Protein digestion and absorption	-18.4395	39.8982
bta:282188 COL1A2; collagen, type I, alpha 2	Protein digestion and absorption - Bos taurus (cow) (7)	Protein digestion and absorption	-18.4395	39.8982
bta:505942 COL9A2; collagen, type IX, alpha 2	Protein digestion and absorption - Bos taurus (cow) (7)	Protein digestion and absorption	-18.4395	39.8982
bta:510833 COL3A1; collagen, type III, alpha 1	Protein digestion and absorption - Bos taurus (cow) (7)	Protein digestion and absorption	-18.4395	39.8982
bta:534591 KCNN4; potassium intermediate/small conductance calcium-activated channel, subfamily N, member 4	Protein digestion and absorption - Bos taurus (cow) (7)	Protein digestion and absorption	-18.4395	39.8982
bta:536818 SLC7A8; solute carrier family 7 (amino acid transporter light chain, L system), member 8	Protein digestion and absorption - Bos taurus (cow) (7)	Protein digestion and absorption	-18.4395	39.8982
bta:538590 COL5A2; collagen, type V, alpha 2	Protein digestion and absorption - Bos taurus (cow) (7)	Protein digestion and absorption	-18.4395	39.8982
bta:514525 CBS; cystathionine-beta-synthase (EC:4.2.1.22)	Cysteine and methionine metabolism - Bos taurus (cow) (1)	Cysteine and methionine metabolism	-39.0915	39.0915
bta:281518 TCN2; transcobalamin II	Vitamin digestion and absorption - Bos taurus (cow) (2)	Vitamin digestion and absorption	-37.1006	37.1006
bta:281588 ABCC1; ATP-binding cassette, sub-family C (CFTR/MRP), member 1	Vitamin digestion and absorption - Bos taurus (cow) (2)	Vitamin digestion and absorption	-37.1006	37.1006
bta:281810 HADHA; hydroxyacyl-CoA dehydrogenase/3-ketoacyl-CoA thiolase/enoyl-CoA hydratase (trifunctional protein), alpha subunit	Butanoate metabolism - Bos taurus (cow) (2)	Butanoate metabolism	35.1093	35.1093
bta:282576 ACSM1; acyl-CoA synthetase medium-chain family member 1 (EC:6.2.1.2)	Butanoate metabolism - Bos taurus (cow) (2)	Butanoate metabolism	35.1093	35.1093
bta:281201 GNB1; guanine nucleotide binding protein (G protein), beta polypeptide 1	Phototransduction - Bos taurus (cow) (4)	Phototransduction	-4.48942	34.0318
bta:282245 GUCY2D; guanylate cyclase 2D, membrane (retina-specific) (EC:4.6.1.2)	Phototransduction - Bos taurus (cow) (4)	Phototransduction	-4.48942	34.0318
bta:520277 CALM3; calmodulin 3 (phosphorylase kinase, delta) (EC:2.7.11.19)	Phototransduction - Bos taurus (cow) (4)	Phototransduction	-4.48942	34.0318
bta:617095 CALM1; calmodulin 1 (phosphorylase kinase, delta) (EC:2.7.11.19)	Phototransduction - Bos taurus (cow) (4)	Phototransduction	-4.48942	34.0318
bta:281785 GLUD1; glutamate dehydrogenase 1 (EC:1.4.1.3)	Proximal tubule bicarbonate reclamation - Bos taurus (cow) (2)	Proximal tubule bicarbonate reclamation	33.7836	33.7836
bta:282855 PCK1; phosphoenolpyruvate carboxykinase 1 (soluble) (EC:4.1.1.32)	Proximal tubule bicarbonate reclamation - Bos taurus (cow) (2)	Proximal tubule bicarbonate reclamation	33.7836	33.7836
bta:505554 NEU1; sialidase 1 (lysosomal sialidase) (EC:3.2.1.18)	Sphingolipid metabolism - Bos taurus (cow) (4)	Sphingolipid metabolism	-4.35942	28.4317
bta:510620 ASAH1; N-acylsphingosine amidohydrolase (acid ceramidase) 1 (EC:3.5.1.23)	Sphingolipid metabolism - Bos taurus (cow) (4)	Sphingolipid metabolism	-4.35942	28.4317
bta:522515 SGPL1; sphingosine-1-phosphate lyase 1 (EC:4.1.2.27)	Sphingolipid metabolism - Bos taurus (cow) (4)	Sphingolipid metabolism	-4.35942	28.4317
bta:533103 SPHK2; sphingosine kinase 2	Sphingolipid metabolism - Bos taurus (cow) (4)	Sphingolipid metabolism	-4.35942	28.4317
bta:281181 GAPDH; glyceraldehyde-3-phosphate dehydrogenase (EC:1.2.1.12)	Glycolysis / Gluconeogenesis - Bos taurus (cow) (4)	Glycolysis / Gluconeogenesis	7.98211	25.0824
bta:282855 PCK1; phosphoenolpyruvate carboxykinase 1 (soluble) (EC:4.1.1.32)	Glycolysis / Gluconeogenesis - Bos taurus (cow) (4)	Glycolysis / Gluconeogenesis	7.98211	25.0824
bta:513483 FBP1; fructose-1,6-bisphosphatase 1 (EC:3.1.3.11)	Glycolysis / Gluconeogenesis - Bos taurus (cow) (4)	Glycolysis / Gluconeogenesis	7.98211	25.0824
bta:534402 PGM1; phosphoglucomutase 1 (EC:5.4.2.2)	Glycolysis / Gluconeogenesis - Bos taurus (cow) (4)	Glycolysis / Gluconeogenesis	7.98211	25.0824
bta:282187 COL1A1; collagen, type I, alpha 1	ECM-receptor interaction - Bos taurus (cow) (4)	ECM-receptor interaction	-23.3351	23.3351
bta:282188 COL1A2; collagen, type I, alpha 2	ECM-receptor interaction - Bos taurus (cow) (4)	ECM-receptor interaction	-23.3351	23.3351
bta:510833 COL3A1; collagen, type III, alpha 1	ECM-receptor interaction - Bos taurus (cow) (4)	ECM-receptor interaction	-23.3351	23.3351
bta:538590 COL5A2; collagen, type V, alpha 2	ECM-receptor interaction - Bos taurus (cow) (4)	ECM-receptor interaction	-23.3351	23.3351
bta:281095 CSF2; colony stimulating factor 2 (granulocyte-macrophage)	Amoebiasis - Bos taurus (cow) (6)	Amoebiasis	-9.29713	23.1127
bta:282187 COL1A1; collagen, type I, alpha 1	Amoebiasis - Bos taurus (cow) (6)	Amoebiasis	-9.29713	23.1127
bta:282188 COL1A2; collagen, type I, alpha 2	Amoebiasis - Bos taurus (cow) (6)	Amoebiasis	-9.29713	23.1127
bta:510833 COL3A1; collagen, type III, alpha 1	Amoebiasis - Bos taurus (cow) (6)	Amoebiasis	-9.29713	23.1127
bta:538590 COL5A2; collagen, type V, alpha 2	Amoebiasis - Bos taurus (cow) (6)	Amoebiasis	-9.29713	23.1127
bta:539375 ACTN3; actinin, alpha 3	Amoebiasis - Bos taurus (cow) (6)	Amoebiasis	-9.29713	23.1127
bta:281161 FGF2; fibroblast growth factor 2 (basic)	Melanoma - Bos taurus (cow) (3)	Melanoma	1.22194	22.6702
bta:407219 MITF; microphthalmia-associated transcription factor	Melanoma - Bos taurus (cow) (3)	Melanoma	1.22194	22.6702
bta:616885 FGF7; fibroblast growth factor 7	Melanoma - Bos taurus (cow) (3)	Melanoma	1.22194	22.6702
bta:281810 HADHA; hydroxyacyl-CoA dehydrogenase/3-ketoacyl-CoA thiolase/enoyl-CoA hydratase (trifunctional protein), alpha subunit	Fatty acid elongation - Bos taurus (cow) (1)	Fatty acid elongation in mitochondria	22.1217	22.1217
bta:282855 PCK1; phosphoenolpyruvate carboxykinase 1 (soluble) (EC:4.1.1.32)	Adipocytokine signaling pathway - Bos taurus (cow) (5)	Adipocytokine signaling pathway	21.465	21.465
bta:282865 ADIPOQ; adiponectin, C1Q and collagen domain containing	Adipocytokine signaling pathway - Bos taurus (cow) (5)	Adipocytokine signaling pathway	21.465	21.465
bta:509500 RXRG; retinoid X receptor, gamma	Adipocytokine signaling pathway - Bos taurus (cow) (5)	Adipocytokine signaling pathway	21.465	21.465
bta:510260 CAMKK1; calcium/calmodulin-dependent protein kinase kinase 1, alpha (EC:2.7.11.17)	Adipocytokine signaling pathway - Bos taurus (cow) (5)	Adipocytokine signaling pathway	21.465	21.465
bta:512665 PRKAB2; protein kinase, AMP-activated, beta 2 non-catalytic subunit	Adipocytokine signaling pathway - Bos taurus (cow) (5)	Adipocytokine signaling pathway	21.465	21.465
bta:282855 PCK1; phosphoenolpyruvate carboxykinase 1 (soluble) (EC:4.1.1.32)	PPAR signaling pathway - Bos taurus (cow) (3)	PPAR signaling pathway	20.9772	20.9772
bta:282865 ADIPOQ; adiponectin, C1Q and collagen domain containing	PPAR signaling pathway - Bos taurus (cow) (3)	PPAR signaling pathway	20.9772	20.9772
bta:509500 RXRG; retinoid X receptor, gamma	PPAR signaling pathway - Bos taurus (cow) (3)	PPAR signaling pathway	20.9772	20.9772
bta:281810 HADHA; hydroxyacyl-CoA dehydrogenase/3-ketoacyl-CoA thiolase/enoyl-CoA hydratase (trifunctional protein), alpha subunit	Lysine degradation - Bos taurus (cow) (3)	Lysine degradation	11.6781	20.8544
bta:533642 PLOD2; procollagen-lysine, 2-oxoglutarate 5-dioxygenase 2 (EC:1.14.11.4)	Lysine degradation - Bos taurus (cow) (3)	Lysine degradation	11.6781	20.8544
bta:539860 SETD2; SET domain containing 2	Lysine degradation - Bos taurus (cow) (3)	Lysine degradation	11.6781	20.8544
bta:280795 FOS; FBJ murine osteosarcoma viral oncogene homolog	Rheumatoid arthritis - Bos taurus (cow) (4)	Rheumatoid arthritis	17.9207	20.6833
bta:281095 CSF2; colony stimulating factor 2 (granulocyte-macrophage)	Rheumatoid arthritis - Bos taurus (cow) (4)	Rheumatoid arthritis	17.9207	20.6833
bta:281572 VEGFA; vascular endothelial growth factor A	Rheumatoid arthritis - Bos taurus (cow) (4)	Rheumatoid arthritis	17.9207	20.6833
bta:613811 CXCL12; chemokine (C-X-C motif) ligand 12	Rheumatoid arthritis - Bos taurus (cow) (4)	Rheumatoid arthritis	17.9207	20.6833
bta:338037 MYLK; myosin light chain kinase (EC:2.7.11.18)	Gastric acid secretion - Bos taurus (cow) (3)	Gastric acid secretion	19.2125	19.2125
bta:520277 CALM3; calmodulin 3 (phosphorylase kinase, delta) (EC:2.7.11.19)	Gastric acid secretion - Bos taurus (cow) (3)	Gastric acid secretion	19.2125	19.2125
bta:617095 CALM1; calmodulin 1 (phosphorylase kinase, delta) (EC:2.7.11.19)	Gastric acid secretion - Bos taurus (cow) (3)	Gastric acid secretion	19.2125	19.2125
bta:282865 ADIPOQ; adiponectin, C1Q and collagen domain containing	Type II diabetes mellitus - Bos taurus (cow) (1)	Type II diabetes mellitus	18.0672	18.0672
bta:338037 MYLK; myosin light chain kinase (EC:2.7.11.18)	Vascular smooth muscle contraction - Bos taurus (cow) (4)	Vascular smooth muscle contraction	17.8908	17.8908
bta:505964 MYL9; myosin, light chain 9, regulatory	Vascular smooth muscle contraction - Bos taurus (cow) (4)	Vascular smooth muscle contraction	17.8908	17.8908
bta:520277 CALM3; calmodulin 3 (phosphorylase kinase, delta) (EC:2.7.11.19)	Vascular smooth muscle contraction - Bos taurus (cow) (4)	Vascular smooth muscle contraction	17.8908	17.8908
bta:617095 CALM1; calmodulin 1 (phosphorylase kinase, delta) (EC:2.7.11.19)	Vascular smooth muscle contraction - Bos taurus (cow) (4)	Vascular smooth muscle contraction	17.8908	17.8908
bta:280994 ALPL; alkaline phosphatase, liver/bone/kidney (EC:3.1.3.1)	Folate biosynthesis - Bos taurus (cow) (2)	Folate biosynthesis	17.5328	17.5328
bta:507986 MOCS2; molybdenum cofactor synthesis 2 (EC:2.8.1.12)	Folate biosynthesis - Bos taurus (cow) (2)	Folate biosynthesis	17.5328	17.5328
bta:513483 FBP1; fructose-1,6-bisphosphatase 1 (EC:3.1.3.11)	Pentose phosphate pathway - Bos taurus (cow) (2)	Pentose phosphate pathway	17.3975	17.3975
bta:534402 PGM1; phosphoglucomutase 1 (EC:5.4.2.2)	Pentose phosphate pathway - Bos taurus (cow) (2)	Pentose phosphate pathway	17.3975	17.3975
bta:512444 GNS; glucosamine (N-acetyl)-6-sulfatase (EC:3.1.6.14)	Glycosaminoglycan degradation - Bos taurus (cow) (1)	Glycosaminoglycan degradation	-17.2134	17.2134
bta:520277 CALM3; calmodulin 3 (phosphorylase kinase, delta) (EC:2.7.11.19)	Long-term potentiation - Bos taurus (cow) (2)	Long-term potentiation	17.0726	17.0726
bta:617095 CALM1; calmodulin 1 (phosphorylase kinase, delta) (EC:2.7.11.19)	Long-term potentiation - Bos taurus (cow) (2)	Long-term potentiation	17.0726	17.0726
bta:281869 INPP1; inositol polyphosphate-1-phosphatase (EC:3.1.3.57)	Phosphatidylinositol signaling system - Bos taurus (cow) (5)	Phosphatidylinositol signaling system	12.3262	16.726
bta:520277 CALM3; calmodulin 3 (phosphorylase kinase, delta) (EC:2.7.11.19)	Phosphatidylinositol signaling system - Bos taurus (cow) (5)	Phosphatidylinositol signaling system	12.3262	16.726
bta:537790 PIK3C2A; phosphatidylinositol-4-phosphate 3-kinase, catalytic subunit type 2 alpha	Phosphatidylinositol signaling system - Bos taurus (cow) (5)	Phosphatidylinositol signaling system	12.3262	16.726
bta:614834 CDS2; CDP-diacylglycerol synthase (phosphatidate cytidylyltransferase) 2 (EC:2.7.7.41)	Phosphatidylinositol signaling system - Bos taurus (cow) (5)	Phosphatidylinositol signaling system	12.3262	16.726
bta:617095 CALM1; calmodulin 1 (phosphorylase kinase, delta) (EC:2.7.11.19)	Phosphatidylinositol signaling system - Bos taurus (cow) (5)	Phosphatidylinositol signaling system	12.3262	16.726
bta:281572 VEGFA; vascular endothelial growth factor A	Focal adhesion - Bos taurus (cow) (10)	Focal adhesion	-2.66572	16.3059
bta:282187 COL1A1; collagen, type I, alpha 1	Focal adhesion - Bos taurus (cow) (10)	Focal adhesion	-2.66572	16.3059
bta:282188 COL1A2; collagen, type I, alpha 2	Focal adhesion - Bos taurus (cow) (10)	Focal adhesion	-2.66572	16.3059
bta:338037 MYLK; myosin light chain kinase (EC:2.7.11.18)	Focal adhesion - Bos taurus (cow) (10)	Focal adhesion	-2.66572	16.3059
bta:505964 MYL9; myosin, light chain 9, regulatory	Focal adhesion - Bos taurus (cow) (10)	Focal adhesion	-2.66572	16.3059
bta:507196 SHC1; SHC (Src homology 2 domain containing) transforming protein 1	Focal adhesion - Bos taurus (cow) (10)	Focal adhesion	-2.66572	16.3059
bta:510833 COL3A1; collagen, type III, alpha 1	Focal adhesion - Bos taurus (cow) (10)	Focal adhesion	-2.66572	16.3059
bta:538590 COL5A2; collagen, type V, alpha 2	Focal adhesion - Bos taurus (cow) (10)	Focal adhesion	-2.66572	16.3059
bta:539375 ACTN3; actinin, alpha 3	Focal adhesion - Bos taurus (cow) (10)	Focal adhesion	-2.66572	16.3059
bta:615430 PARVA; parvin, alpha	Focal adhesion - Bos taurus (cow) (10)	Focal adhesion	-2.66572	16.3059
bta:280795 FOS; FBJ murine osteosarcoma viral oncogene homolog	MAPK signaling pathway - Bos taurus (cow) (10)	MAPK signaling pathway	-0.357223	16.2552
bta:281161 FGF2; fibroblast growth factor 2 (basic)	MAPK signaling pathway - Bos taurus (cow) (10)	MAPK signaling pathway	-0.357223	16.2552
bta:282254 HSPA1A; heat shock 70kDa protein 1A	MAPK signaling pathway - Bos taurus (cow) (10)	MAPK signaling pathway	-0.357223	16.2552
bta:510245 PPP5C; protein phosphatase 5, catalytic subunit (EC:3.1.3.16)	MAPK signaling pathway - Bos taurus (cow) (10)	MAPK signaling pathway	-0.357223	16.2552
bta:517192 JUND; jun D proto-oncogene	MAPK signaling pathway - Bos taurus (cow) (10)	MAPK signaling pathway	-0.357223	16.2552
bta:523746 RPS6KA4; ribosomal protein S6 kinase, 90kDa, polypeptide 4 (EC:2.7.11.1)	MAPK signaling pathway - Bos taurus (cow) (10)	MAPK signaling pathway	-0.357223	16.2552
bta:539175 DUSP1; dual specificity phosphatase 1	MAPK signaling pathway - Bos taurus (cow) (10)	MAPK signaling pathway	-0.357223	16.2552
bta:540380 DUSP4; dual specificity phosphatase 4	MAPK signaling pathway - Bos taurus (cow) (10)	MAPK signaling pathway	-0.357223	16.2552
bta:616885 FGF7; fibroblast growth factor 7	MAPK signaling pathway - Bos taurus (cow) (10)	MAPK signaling pathway	-0.357223	16.2552
bta:618405 GADD45B; growth arrest and DNA-damage-inducible, beta	MAPK signaling pathway - Bos taurus (cow) (10)	MAPK signaling pathway	-0.357223	16.2552
bta:280795 FOS; FBJ murine osteosarcoma viral oncogene homolog	T cell receptor signaling pathway - Bos taurus (cow) (2)	T cell receptor signaling pathway	16.0801	16.0801
bta:281095 CSF2; colony stimulating factor 2 (granulocyte-macrophage)	T cell receptor signaling pathway - Bos taurus (cow) (2)	T cell receptor signaling pathway	16.0801	16.0801
bta:100139910 PRKAR2A; protein kinase, cAMP-dependent, regulatory, type II, alpha (EC:2.7.11.1)	Insulin signaling pathway - Bos taurus (cow) (8)	Insulin signaling pathway	0.486823	15.0109
bta:282855 PCK1; phosphoenolpyruvate carboxykinase 1 (soluble) (EC:4.1.1.32)	Insulin signaling pathway - Bos taurus (cow) (8)	Insulin signaling pathway	0.486823	15.0109
bta:507196 SHC1; SHC (Src homology 2 domain containing) transforming protein 1	Insulin signaling pathway - Bos taurus (cow) (8)	Insulin signaling pathway	0.486823	15.0109
bta:509613 EIF4EBP1; eukaryotic translation initiation factor 4E binding protein 1	Insulin signaling pathway - Bos taurus (cow) (8)	Insulin signaling pathway	0.486823	15.0109
bta:512665 PRKAB2; protein kinase, AMP-activated, beta 2 non-catalytic subunit	Insulin signaling pathway - Bos taurus (cow) (8)	Insulin signaling pathway	0.486823	15.0109
bta:513483 FBP1; fructose-1,6-bisphosphatase 1 (EC:3.1.3.11)	Insulin signaling pathway - Bos taurus (cow) (8)	Insulin signaling pathway	0.486823	15.0109
bta:520277 CALM3; calmodulin 3 (phosphorylase kinase, delta) (EC:2.7.11.19)	Insulin signaling pathway - Bos taurus (cow) (8)	Insulin signaling pathway	0.486823	15.0109
bta:617095 CALM1; calmodulin 1 (phosphorylase kinase, delta) (EC:2.7.11.19)	Insulin signaling pathway - Bos taurus (cow) (8)	Insulin signaling pathway	0.486823	15.0109
		O-Glycan biosynthesis	14.8272	14.8272
bta:520277 CALM3; calmodulin 3 (phosphorylase kinase, delta) (EC:2.7.11.19)	Salivary secretion - Bos taurus (cow) (3)	Salivary secretion	14.7446	14.7446
bta:534591 KCNN4; potassium intermediate/small conductance calcium-activated channel, subfamily N, member 4	Salivary secretion - Bos taurus (cow) (3)	Salivary secretion	14.7446	14.7446
bta:617095 CALM1; calmodulin 1 (phosphorylase kinase, delta) (EC:2.7.11.19)	Salivary secretion - Bos taurus (cow) (3)	Salivary secretion	14.7446	14.7446
bta:282311 PLA2G7; phospholipase A2, group VII (platelet-activating factor acetylhydrolase, plasma) (EC:3.1.1.47)	Ether lipid metabolism - Bos taurus (cow) (3)	Ether lipid metabolism	3.74702	14.5596
bta:282513 PAFAH1B1; platelet-activating factor acetylhydrolase 1b, regulatory subunit 1 (45kDa) (EC:3.1.1.47)	Ether lipid metabolism - Bos taurus (cow) (3)	Ether lipid metabolism	3.74702	14.5596
bta:282514 PAFAH1B2; platelet-activating factor acetylhydrolase 1b, catalytic subunit 2 (30kDa) (EC:3.1.1.47)	Ether lipid metabolism - Bos taurus (cow) (3)	Ether lipid metabolism	3.74702	14.5596
bta:280726 ASS1; argininosuccinate synthase 1 (EC:6.3.4.5)	Alanine, aspartate and glutamate metabolism - Bos taurus (cow) (3)	Alanine, aspartate and glutamate metabolism	4.43002	14.4366
bta:281785 GLUD1; glutamate dehydrogenase 1 (EC:1.4.1.3)	Alanine, aspartate and glutamate metabolism - Bos taurus (cow) (3)	Alanine, aspartate and glutamate metabolism	4.43002	14.4366
bta:789572 AGXT; alanine-glyoxylate aminotransferase	Alanine, aspartate and glutamate metabolism - Bos taurus (cow) (3)	Alanine, aspartate and glutamate metabolism	4.43002	14.4366
bta:507196 SHC1; SHC (Src homology 2 domain containing) transforming protein 1	Glioma - Bos taurus (cow) (3)	Glioma	14.3698	14.3698
bta:520277 CALM3; calmodulin 3 (phosphorylase kinase, delta) (EC:2.7.11.19)	Glioma - Bos taurus (cow) (3)	Glioma	14.3698	14.3698
bta:617095 CALM1; calmodulin 1 (phosphorylase kinase, delta) (EC:2.7.11.19)	Glioma - Bos taurus (cow) (3)	Glioma	14.3698	14.3698
bta:280795 FOS; FBJ murine osteosarcoma viral oncogene homolog	B cell receptor signaling pathway - Bos taurus (cow) (1)	B cell receptor signaling pathway	14.3619	14.3619
bta:280795 FOS; FBJ murine osteosarcoma viral oncogene homolog	Leishmaniasis - Bos taurus (cow) (2)	Leishmaniasis	10.4415	14.262
bta:444881 MYD88; myeloid differentiation primary response 88	Leishmaniasis - Bos taurus (cow) (2)	Leishmaniasis	10.4415	14.262
		O-Mannosyl glycan biosynthesis	-14.092	14.092
bta:280795 FOS; FBJ murine osteosarcoma viral oncogene homolog	Colorectal cancer - Bos taurus (cow) (1)	Colorectal cancer	13.6939	13.6939
bta:514456 GPD1L; glycerol-3-phosphate dehydrogenase 1-like (EC:1.1.1.8)	Glycerophospholipid metabolism - Bos taurus (cow) (5)	Glycerophospholipid metabolism	13.2876	13.2876
bta:514865 CHKA; choline kinase alpha	Glycerophospholipid metabolism - Bos taurus (cow) (5)	Glycerophospholipid metabolism	13.2876	13.2876
bta:519739 AGPAT9; 1-acylglycerol-3-phosphate O-acyltransferase 9 (EC:2.3.1.15)	Glycerophospholipid metabolism - Bos taurus (cow) (5)	Glycerophospholipid metabolism	13.2876	13.2876
bta:524639 PHOSPHO1; phosphatase, orphan 1 (EC:3.1.3.75)	Glycerophospholipid metabolism - Bos taurus (cow) (5)	Glycerophospholipid metabolism	13.2876	13.2876
bta:614834 CDS2; CDP-diacylglycerol synthase (phosphatidate cytidylyltransferase) 2 (EC:2.7.7.41)	Glycerophospholipid metabolism - Bos taurus (cow) (5)	Glycerophospholipid metabolism	13.2876	13.2876
bta:282855 PCK1; phosphoenolpyruvate carboxykinase 1 (soluble) (EC:4.1.1.32)	Citrate cycle (TCA cycle) - Bos taurus (cow) (1)	Citrate cycle (TCA cycle)	13.2197	13.2197
bta:505554 NEU1; sialidase 1 (lysosomal sialidase) (EC:3.2.1.18)	Other glycan degradation - Bos taurus (cow) (1)	Other glycan degradation	-13.0726	13.0726
bta:281572 VEGFA; vascular endothelial growth factor A	Bladder cancer - Bos taurus (cow) (2)	Bladder cancer	12.8569	12.8569
bta:282872 MMP2; matrix metallopeptidase 2 (gelatinase A, 72kDa gelatinase, 72kDa type IV collagenase) (EC:3.4.24.24)	Bladder cancer - Bos taurus (cow) (2)	Bladder cancer	12.8569	12.8569
bta:282855 PCK1; phosphoenolpyruvate carboxykinase 1 (soluble) (EC:4.1.1.32)	Pyruvate metabolism - Bos taurus (cow) (1)	Pyruvate metabolism	12.6689	12.6689
bta:282872 MMP2; matrix metallopeptidase 2 (gelatinase A, 72kDa gelatinase, 72kDa type IV collagenase) (EC:3.4.24.24)	GnRH signaling pathway - Bos taurus (cow) (3)	GnRH signaling pathway	12.4762	12.4762
bta:520277 CALM3; calmodulin 3 (phosphorylase kinase, delta) (EC:2.7.11.19)	GnRH signaling pathway - Bos taurus (cow) (3)	GnRH signaling pathway	12.4762	12.4762
bta:617095 CALM1; calmodulin 1 (phosphorylase kinase, delta) (EC:2.7.11.19)	GnRH signaling pathway - Bos taurus (cow) (3)	GnRH signaling pathway	12.4762	12.4762
bta:281572 VEGFA; vascular endothelial growth factor A	mTOR signaling pathway - Bos taurus (cow) (2)	mTOR signaling pathway	4.1062	12.1792
bta:509613 EIF4EBP1; eukaryotic translation initiation factor 4E binding protein 1	mTOR signaling pathway - Bos taurus (cow) (2)	mTOR signaling pathway	4.1062	12.1792
bta:280726 ASS1; argininosuccinate synthase 1 (EC:6.3.4.5)	Biosynthesis of amino acids - Bos taurus (cow) (4)	Biosynthesis of unsaturated fatty acids	12.0664	12.0664
bta:281181 GAPDH; glyceraldehyde-3-phosphate dehydrogenase (EC:1.2.1.12)	Biosynthesis of amino acids - Bos taurus (cow) (4)	Biosynthesis of unsaturated fatty acids	12.0664	12.0664
bta:514525 CBS; cystathionine-beta-synthase (EC:4.2.1.22)	Biosynthesis of amino acids - Bos taurus (cow) (4)	Biosynthesis of unsaturated fatty acids	12.0664	12.0664
bta:514759 ALDH18A1; aldehyde dehydrogenase 18 family, member A1	Biosynthesis of amino acids - Bos taurus (cow) (4)	Biosynthesis of unsaturated fatty acids	12.0664	12.0664
bta:338037 MYLK; myosin light chain kinase (EC:2.7.11.18)	Calcium signaling pathway - Bos taurus (cow) (4)	Calcium signaling pathway	11.8362	11.8362
bta:520277 CALM3; calmodulin 3 (phosphorylase kinase, delta) (EC:2.7.11.19)	Calcium signaling pathway - Bos taurus (cow) (4)	Calcium signaling pathway	11.8362	11.8362
bta:533103 SPHK2; sphingosine kinase 2	Calcium signaling pathway - Bos taurus (cow) (4)	Calcium signaling pathway	11.8362	11.8362
bta:617095 CALM1; calmodulin 1 (phosphorylase kinase, delta) (EC:2.7.11.19)	Calcium signaling pathway - Bos taurus (cow) (4)	Calcium signaling pathway	11.8362	11.8362
bta:280705 TF; transferrin	Mineral absorption - Bos taurus (cow) (1)	Mineral absorption	11.549	11.549
bta:512798 EPHA2; EPH receptor A2 (EC:2.7.10.1)	Axon guidance - Bos taurus (cow) (2)	Axon guidance	11.5343	11.5343
bta:512924 RHOD; ras homolog family member D	Axon guidance - Bos taurus (cow) (2)	Axon guidance	11.5343	11.5343
bta:281201 GNB1; guanine nucleotide binding protein (G protein), beta polypeptide 1	Taste transduction - Bos taurus (cow) (1)	Taste transduction	11.4903	11.4903
bta:281161 FGF2; fibroblast growth factor 2 (basic)	Regulation of actin cytoskeleton - Bos taurus (cow) (6)	Regulation of actin cytoskeleton	4.5965	11.2285
bta:338037 MYLK; myosin light chain kinase (EC:2.7.11.18)	Regulation of actin cytoskeleton - Bos taurus (cow) (6)	Regulation of actin cytoskeleton	4.5965	11.2285
bta:505964 MYL9; myosin, light chain 9, regulatory	Regulation of actin cytoskeleton - Bos taurus (cow) (6)	Regulation of actin cytoskeleton	4.5965	11.2285
bta:518833 CYFIP2; cytoplasmic FMR1 interacting protein 2	Regulation of actin cytoskeleton - Bos taurus (cow) (6)	Regulation of actin cytoskeleton	4.5965	11.2285
bta:539375 ACTN3; actinin, alpha 3	Regulation of actin cytoskeleton - Bos taurus (cow) (6)	Regulation of actin cytoskeleton	4.5965	11.2285
bta:616885 FGF7; fibroblast growth factor 7	Regulation of actin cytoskeleton - Bos taurus (cow) (6)	Regulation of actin cytoskeleton	4.5965	11.2285
bta:282254 HSPA1A; heat shock 70kDa protein 1A	Spliceosome - Bos taurus (cow) (9)	Spliceosome	-2.0316	10.8512
bta:326578 SNW1; SNW domain containing 1	Spliceosome - Bos taurus (cow) (9)	Spliceosome	-2.0316	10.8512
bta:510474 SRSF5; serine/arginine-rich splicing factor 5	Spliceosome - Bos taurus (cow) (9)	Spliceosome	-2.0316	10.8512
bta:512680 U2AF1; U2 small nuclear RNA auxiliary factor 1	Spliceosome - Bos taurus (cow) (9)	Spliceosome	-2.0316	10.8512
bta:534228 PRPF6; pre-mRNA processing factor 6	Spliceosome - Bos taurus (cow) (9)	Spliceosome	-2.0316	10.8512
bta:535113 SNRNP70; small nuclear ribonucleoprotein 70kDa (U1)	Spliceosome - Bos taurus (cow) (9)	Spliceosome	-2.0316	10.8512
bta:540964 TCERG1; transcription elongation regulator 1	Spliceosome - Bos taurus (cow) (9)	Spliceosome	-2.0316	10.8512
bta:615704 SART1; squamous cell carcinoma antigen recognized by T cells	Spliceosome - Bos taurus (cow) (9)	Spliceosome	-2.0316	10.8512
bta:782132 ZMAT2; zinc finger, matrin-type 2	Spliceosome - Bos taurus (cow) (9)	Spliceosome	-2.0316	10.8512
bta:507986 MOCS2; molybdenum cofactor synthesis 2 (EC:2.8.1.12)	Sulfur relay system - Bos taurus (cow) (1)	Sulfur relay system	10.7776	10.7776
bta:509500 RXRG; retinoid X receptor, gamma	Thyroid cancer - Bos taurus (cow) (1)	Thyroid cancer	10.6523	10.6523
bta:614254 QPRT; quinolinate phosphoribosyltransferase (EC:2.4.2.19)	Nicotinate and nicotinamide metabolism - Bos taurus (cow) (1)	Nicotinate and nicotinamide metabolism	-10.5318	10.5318
bta:281810 HADHA; hydroxyacyl-CoA dehydrogenase/3-ketoacyl-CoA thiolase/enoyl-CoA hydratase (trifunctional protein), alpha subunit	beta-Alanine metabolism - Bos taurus (cow) (1)	beta-Alanine metabolism	10.21	10.21
bta:280795 FOS; FBJ murine osteosarcoma viral oncogene homolog	Osteoclast differentiation - Bos taurus (cow) (3)	Osteoclast differentiation	10.2025	10.2025
bta:407219 MITF; microphthalmia-associated transcription factor	Osteoclast differentiation - Bos taurus (cow) (3)	Osteoclast differentiation	10.2025	10.2025
bta:517192 JUND; jun D proto-oncogene	Osteoclast differentiation - Bos taurus (cow) (3)	Osteoclast differentiation	10.2025	10.2025
bta:280729 B2M; beta-2-microglobulin	Antigen processing and presentation - Bos taurus (cow) (3)	Antigen processing and presentation	-0.555032	9.50864
bta:282254 HSPA1A; heat shock 70kDa protein 1A	Antigen processing and presentation - Bos taurus (cow) (3)	Antigen processing and presentation	-0.555032	9.50864
bta:539884 RFX5; regulatory factor X, 5 (influences HLA class II expression)	Antigen processing and presentation - Bos taurus (cow) (3)	Antigen processing and presentation	-0.555032	9.50864
bta:534402 PGM1; phosphoglucomutase 1 (EC:5.4.2.2)	Galactose metabolism - Bos taurus (cow) (1)	Galactose metabolism	9.48346	9.48346
bta:534402 PGM1; phosphoglucomutase 1 (EC:5.4.2.2)	Starch and sucrose metabolism - Bos taurus (cow) (1)	Starch and sucrose metabolism	9.48346	9.48346
bta:281095 CSF2; colony stimulating factor 2 (granulocyte-macrophage)	Fc epsilon RI signaling pathway - Bos taurus (cow) (1)	Fc epsilon RI signaling pathway	9.42684	9.42684
bta:520277 CALM3; calmodulin 3 (phosphorylase kinase, delta) (EC:2.7.11.19)	Oocyte meiosis - Bos taurus (cow) (2)	Oocyte meiosis	9.40232	9.40232
bta:617095 CALM1; calmodulin 1 (phosphorylase kinase, delta) (EC:2.7.11.19)	Oocyte meiosis - Bos taurus (cow) (2)	Oocyte meiosis	9.40232	9.40232
bta:280795 FOS; FBJ murine osteosarcoma viral oncogene homolog	Pathways in cancer - Bos taurus (cow) (11)	Pathways in cancer (overview)	5.56561	9.28011
bta:281161 FGF2; fibroblast growth factor 2 (basic)	Pathways in cancer - Bos taurus (cow) (11)	Pathways in cancer (overview)	5.56561	9.28011
bta:281201 GNB1; guanine nucleotide binding protein (G protein), beta polypeptide 1	Pathways in cancer - Bos taurus (cow) (11)	Pathways in cancer (overview)	5.56561	9.28011
bta:281572 VEGFA; vascular endothelial growth factor A	Pathways in cancer - Bos taurus (cow) (11)	Pathways in cancer (overview)	5.56561	9.28011
bta:282872 MMP2; matrix metallopeptidase 2 (gelatinase A, 72kDa gelatinase, 72kDa type IV collagenase) (EC:3.4.24.24)	Pathways in cancer - Bos taurus (cow) (11)	Pathways in cancer (overview)	5.56561	9.28011
bta:407219 MITF; microphthalmia-associated transcription factor	Pathways in cancer - Bos taurus (cow) (11)	Pathways in cancer (overview)	5.56561	9.28011
bta:505075 WNT6; wingless-type MMTV integration site family, member 6	Pathways in cancer - Bos taurus (cow) (11)	Pathways in cancer (overview)	5.56561	9.28011
bta:509500 RXRG; retinoid X receptor, gamma	Pathways in cancer - Bos taurus (cow) (11)	Pathways in cancer (overview)	5.56561	9.28011
bta:538477 RALA; v-ral simian leukemia viral oncogene homolog A (ras related)	Pathways in cancer - Bos taurus (cow) (11)	Pathways in cancer (overview)	5.56561	9.28011
bta:613811 CXCL12; chemokine (C-X-C motif) ligand 12	Pathways in cancer - Bos taurus (cow) (11)	Pathways in cancer (overview)	5.56561	9.28011
bta:616885 FGF7; fibroblast growth factor 7	Pathways in cancer - Bos taurus (cow) (11)	Pathways in cancer (overview)	5.56561	9.28011
bta:281095 CSF2; colony stimulating factor 2 (granulocyte-macrophage)	Hematopoietic cell lineage - Bos taurus (cow) (1)	Hematopoietic cell lineage	9.20761	9.20761
bta:281972 PDE5A; phosphodiesterase 5A, cGMP-specific (EC:3.1.4.35)	Purine metabolism - Bos taurus (cow) (5)	Purine metabolism	7.27893	9.15211
bta:282245 GUCY2D; guanylate cyclase 2D, membrane (retina-specific) (EC:4.6.1.2)	Purine metabolism - Bos taurus (cow) (5)	Purine metabolism	7.27893	9.15211
bta:531411 ENTPD4; ectonucleoside triphosphate diphosphohydrolase 4 (EC:3.6.1.6)	Purine metabolism - Bos taurus (cow) (5)	Purine metabolism	7.27893	9.15211
bta:534402 PGM1; phosphoglucomutase 1 (EC:5.4.2.2)	Purine metabolism - Bos taurus (cow) (5)	Purine metabolism	7.27893	9.15211
bta:538583 ENPP4; ectonucleotide pyrophosphatase/phosphodiesterase 4 (putative) (EC:3.6.1.29)	Purine metabolism - Bos taurus (cow) (5)	Purine metabolism	7.27893	9.15211
bta:280795 FOS; FBJ murine osteosarcoma viral oncogene homolog	Toll-like receptor signaling pathway - Bos taurus (cow) (2)	Toll-like receptor signaling pathway	9.0708	9.0708
bta:444881 MYD88; myeloid differentiation primary response 88	Toll-like receptor signaling pathway - Bos taurus (cow) (2)	Toll-like receptor signaling pathway	9.0708	9.0708
bta:534402 PGM1; phosphoglucomutase 1 (EC:5.4.2.2)	Amino sugar and nucleotide sugar metabolism - Bos taurus (cow) (2)	Amino sugar and nucleotide sugar metabolism	8.8405	8.8405
bta:535325 UAP1; UDP-N-acetylglucosamine pyrophosphorylase 1 (EC:2.7.7.23)	Amino sugar and nucleotide sugar metabolism - Bos taurus (cow) (2)	Amino sugar and nucleotide sugar metabolism	8.8405	8.8405
bta:513856 A2M; alpha-2-macroglobulin	Complement and coagulation cascades - Bos taurus (cow) (1)	Complement and coagulation cascades	-8.81974	8.81974
bta:535293 EPHX1; epoxide hydrolase 1, microsomal (xenobiotic) (EC:3.3.2.9)	Metabolism of xenobiotics by cytochrome P450 - Bos taurus (cow) (1)	Metabolism of xenobiotics by cytochrome P450	8.79049	8.79049
bta:338319 CEBPB; CCAAT/enhancer binding protein (C/EBP), beta	Tuberculosis - Bos taurus (cow) (7)	Tuberculosis	4.08844	8.67275
bta:444867 NOD2; nucleotide-binding oligomerization domain containing 2	Tuberculosis - Bos taurus (cow) (7)	Tuberculosis	4.08844	8.67275
bta:444881 MYD88; myeloid differentiation primary response 88	Tuberculosis - Bos taurus (cow) (7)	Tuberculosis	4.08844	8.67275
bta:520277 CALM3; calmodulin 3 (phosphorylase kinase, delta) (EC:2.7.11.19)	Tuberculosis - Bos taurus (cow) (7)	Tuberculosis	4.08844	8.67275
bta:533103 SPHK2; sphingosine kinase 2	Tuberculosis - Bos taurus (cow) (7)	Tuberculosis	4.08844	8.67275
bta:539884 RFX5; regulatory factor X, 5 (influences HLA class II expression)	Tuberculosis - Bos taurus (cow) (7)	Tuberculosis	4.08844	8.67275
bta:617095 CALM1; calmodulin 1 (phosphorylase kinase, delta) (EC:2.7.11.19)	Tuberculosis - Bos taurus (cow) (7)	Tuberculosis	4.08844	8.67275
bta:281181 GAPDH; glyceraldehyde-3-phosphate dehydrogenase (EC:1.2.1.12)	Alzheimer's disease - Bos taurus (cow) (5)	Alzheimer's disease	2.9473	8.64741
bta:338064 NDUFA3; NADH dehydrogenase (ubiquinone) 1 alpha subcomplex, 3, 9kDa	Alzheimer's disease - Bos taurus (cow) (5)	Alzheimer's disease	2.9473	8.64741
bta:520277 CALM3; calmodulin 3 (phosphorylase kinase, delta) (EC:2.7.11.19)	Alzheimer's disease - Bos taurus (cow) (5)	Alzheimer's disease	2.9473	8.64741
bta:540176 ATP5G3; ATP synthase, H+ transporting, mitochondrial Fo complex, subunit C3 (subunit 9)	Alzheimer's disease - Bos taurus (cow) (5)	Alzheimer's disease	2.9473	8.64741
bta:617095 CALM1; calmodulin 1 (phosphorylase kinase, delta) (EC:2.7.11.19)	Alzheimer's disease - Bos taurus (cow) (5)	Alzheimer's disease	2.9473	8.64741
bta:281095 CSF2; colony stimulating factor 2 (granulocyte-macrophage)	Cytokine-cytokine receptor interaction - Bos taurus (cow) (5)	Cytokine-cytokine receptor interaction	-0.86211	8.55002
bta:281572 VEGFA; vascular endothelial growth factor A	Cytokine-cytokine receptor interaction - Bos taurus (cow) (5)	Cytokine-cytokine receptor interaction	-0.86211	8.55002
bta:504992 IL17B; interleukin 17B	Cytokine-cytokine receptor interaction - Bos taurus (cow) (5)	Cytokine-cytokine receptor interaction	-0.86211	8.55002
bta:511771 CXCL14; chemokine (C-X-C motif) ligand 14	Cytokine-cytokine receptor interaction - Bos taurus (cow) (5)	Cytokine-cytokine receptor interaction	-0.86211	8.55002
bta:613811 CXCL12; chemokine (C-X-C motif) ligand 12	Cytokine-cytokine receptor interaction - Bos taurus (cow) (5)	Cytokine-cytokine receptor interaction	-0.86211	8.55002
bta:280765 DES; desmin	Arrhythmogenic right ventricular cardiomyopathy (ARVC) - Bos taurus (cow) (2)	Arrhythmogenic right ventricular cardiomyopathy (ARVC)	8.48499	8.48499
bta:539375 ACTN3; actinin, alpha 3	Arrhythmogenic right ventricular cardiomyopathy (ARVC) - Bos taurus (cow) (2)	Arrhythmogenic right ventricular cardiomyopathy (ARVC)	8.48499	8.48499
bta:513483 FBP1; fructose-1,6-bisphosphatase 1 (EC:3.1.3.11)	Fructose and mannose metabolism - Bos taurus (cow) (1)	Fructose and mannose metabolism	8.46687	8.46687
bta:281572 VEGFA; vascular endothelial growth factor A	Renal cell carcinoma - Bos taurus (cow) (2)	Renal cell carcinoma	8.34441	8.34441
bta:526652 FLCN; folliculin	Renal cell carcinoma - Bos taurus (cow) (2)	Renal cell carcinoma	8.34441	8.34441
bta:281095 CSF2; colony stimulating factor 2 (granulocyte-macrophage)	Natural killer cell mediated cytotoxicity - Bos taurus (cow) (4)	Natural killer cell mediated cytotoxicity	6.06267	8.3097
bta:507196 SHC1; SHC (Src homology 2 domain containing) transforming protein 1	Natural killer cell mediated cytotoxicity - Bos taurus (cow) (4)	Natural killer cell mediated cytotoxicity	6.06267	8.3097
bta:513468 CD244; CD244 molecule, natural killer cell receptor 2B4	Natural killer cell mediated cytotoxicity - Bos taurus (cow) (4)	Natural killer cell mediated cytotoxicity	6.06267	8.3097
bta:513769 NCR3; natural cytotoxicity triggering receptor 3	Natural killer cell mediated cytotoxicity - Bos taurus (cow) (4)	Natural killer cell mediated cytotoxicity	6.06267	8.3097
bta:281588 ABCC1; ATP-binding cassette, sub-family C (CFTR/MRP), member 1	ABC transporters - Bos taurus (cow) (1)	ABC transporters	-8.28237	8.28237
bta:510679 ALAD; aminolevulinate dehydratase (EC:4.2.1.24)	Porphyrin and chlorophyll metabolism - Bos taurus (cow) (1)	Porphyrin and chlorophyll metabolism	8.23791	8.23791
bta:407219 MITF; microphthalmia-associated transcription factor	Melanogenesis - Bos taurus (cow) (4)	Melanogenesis	7.99496	7.99496
bta:505075 WNT6; wingless-type MMTV integration site family, member 6	Melanogenesis - Bos taurus (cow) (4)	Melanogenesis	7.99496	7.99496
bta:520277 CALM3; calmodulin 3 (phosphorylase kinase, delta) (EC:2.7.11.19)	Melanogenesis - Bos taurus (cow) (4)	Melanogenesis	7.99496	7.99496
bta:617095 CALM1; calmodulin 1 (phosphorylase kinase, delta) (EC:2.7.11.19)	Melanogenesis - Bos taurus (cow) (4)	Melanogenesis	7.99496	7.99496
bta:508493 PNPLA2; patatin-like phospholipase domain containing 2 (EC:3.1.1.3)	Glycerolipid metabolism - Bos taurus (cow) (2)	Glycerolipid metabolism	7.8531	7.8531
bta:519739 AGPAT9; 1-acylglycerol-3-phosphate O-acyltransferase 9 (EC:2.3.1.15)	Glycerolipid metabolism - Bos taurus (cow) (2)	Glycerolipid metabolism	7.8531	7.8531
bta:338054 ARHGDIA; Rho GDP dissociation inhibitor (GDI) alpha	Neurotrophin signaling pathway - Bos taurus (cow) (5)	Neurotrophin signaling pathway	7.65197	7.65197
bta:507196 SHC1; SHC (Src homology 2 domain containing) transforming protein 1	Neurotrophin signaling pathway - Bos taurus (cow) (5)	Neurotrophin signaling pathway	7.65197	7.65197
bta:520277 CALM3; calmodulin 3 (phosphorylase kinase, delta) (EC:2.7.11.19)	Neurotrophin signaling pathway - Bos taurus (cow) (5)	Neurotrophin signaling pathway	7.65197	7.65197
bta:534170 ZNF274; zinc finger protein 274	Neurotrophin signaling pathway - Bos taurus (cow) (5)	Neurotrophin signaling pathway	7.65197	7.65197
bta:617095 CALM1; calmodulin 1 (phosphorylase kinase, delta) (EC:2.7.11.19)	Neurotrophin signaling pathway - Bos taurus (cow) (5)	Neurotrophin signaling pathway	7.65197	7.65197
bta:280795 FOS; FBJ murine osteosarcoma viral oncogene homolog	Chagas disease (American trypanosomiasis) - Bos taurus (cow) (2)	Chagas disease	7.63857	7.63857
bta:444881 MYD88; myeloid differentiation primary response 88	Chagas disease (American trypanosomiasis) - Bos taurus (cow) (2)	Chagas disease	7.63857	7.63857
bta:280707 TH; tyrosine hydroxylase (EC:1.14.16.2)	Metabolic pathways - Bos taurus (cow) (35)	Metabolic pathways	1.79422	7.5751
bta:280726 ASS1; argininosuccinate synthase 1 (EC:6.3.4.5)	Metabolic pathways - Bos taurus (cow) (35)	Metabolic pathways	1.79422	7.5751
bta:280994 ALPL; alkaline phosphatase, liver/bone/kidney (EC:3.1.3.1)	Metabolic pathways - Bos taurus (cow) (35)	Metabolic pathways	1.79422	7.5751
bta:281181 GAPDH; glyceraldehyde-3-phosphate dehydrogenase (EC:1.2.1.12)	Metabolic pathways - Bos taurus (cow) (35)	Metabolic pathways	1.79422	7.5751
bta:281785 GLUD1; glutamate dehydrogenase 1 (EC:1.4.1.3)	Metabolic pathways - Bos taurus (cow) (35)	Metabolic pathways	1.79422	7.5751
bta:281810 HADHA; hydroxyacyl-CoA dehydrogenase/3-ketoacyl-CoA thiolase/enoyl-CoA hydratase (trifunctional protein), alpha subunit	Metabolic pathways - Bos taurus (cow) (35)	Metabolic pathways	1.79422	7.5751
bta:281869 INPP1; inositol polyphosphate-1-phosphatase (EC:3.1.3.57)	Metabolic pathways - Bos taurus (cow) (35)	Metabolic pathways	1.79422	7.5751
bta:282311 PLA2G7; phospholipase A2, group VII (platelet-activating factor acetylhydrolase, plasma) (EC:3.1.1.47)	Metabolic pathways - Bos taurus (cow) (35)	Metabolic pathways	1.79422	7.5751
bta:282513 PAFAH1B1; platelet-activating factor acetylhydrolase 1b, regulatory subunit 1 (45kDa) (EC:3.1.1.47)	Metabolic pathways - Bos taurus (cow) (35)	Metabolic pathways	1.79422	7.5751
bta:282514 PAFAH1B2; platelet-activating factor acetylhydrolase 1b, catalytic subunit 2 (30kDa) (EC:3.1.1.47)	Metabolic pathways - Bos taurus (cow) (35)	Metabolic pathways	1.79422	7.5751
bta:282576 ACSM1; acyl-CoA synthetase medium-chain family member 1 (EC:6.2.1.2)	Metabolic pathways - Bos taurus (cow) (35)	Metabolic pathways	1.79422	7.5751
bta:282851 DHRS9; dehydrogenase/reductase (SDR family) member 9	Metabolic pathways - Bos taurus (cow) (35)	Metabolic pathways	1.79422	7.5751
bta:282855 PCK1; phosphoenolpyruvate carboxykinase 1 (soluble) (EC:4.1.1.32)	Metabolic pathways - Bos taurus (cow) (35)	Metabolic pathways	1.79422	7.5751
bta:338064 NDUFA3; NADH dehydrogenase (ubiquinone) 1 alpha subcomplex, 3, 9kDa	Metabolic pathways - Bos taurus (cow) (35)	Metabolic pathways	1.79422	7.5751
bta:507986 MOCS2; molybdenum cofactor synthesis 2 (EC:2.8.1.12)	Metabolic pathways - Bos taurus (cow) (35)	Metabolic pathways	1.79422	7.5751
bta:508493 PNPLA2; patatin-like phospholipase domain containing 2 (EC:3.1.1.3)	Metabolic pathways - Bos taurus (cow) (35)	Metabolic pathways	1.79422	7.5751
bta:510620 ASAH1; N-acylsphingosine amidohydrolase (acid ceramidase) 1 (EC:3.5.1.23)	Metabolic pathways - Bos taurus (cow) (35)	Metabolic pathways	1.79422	7.5751
bta:510679 ALAD; aminolevulinate dehydratase (EC:4.2.1.24)	Metabolic pathways - Bos taurus (cow) (35)	Metabolic pathways	1.79422	7.5751
bta:512444 GNS; glucosamine (N-acetyl)-6-sulfatase (EC:3.1.6.14)	Metabolic pathways - Bos taurus (cow) (35)	Metabolic pathways	1.79422	7.5751
bta:513483 FBP1; fructose-1,6-bisphosphatase 1 (EC:3.1.3.11)	Metabolic pathways - Bos taurus (cow) (35)	Metabolic pathways	1.79422	7.5751
bta:514525 CBS; cystathionine-beta-synthase (EC:4.2.1.22)	Metabolic pathways - Bos taurus (cow) (35)	Metabolic pathways	1.79422	7.5751
bta:514759 ALDH18A1; aldehyde dehydrogenase 18 family, member A1	Metabolic pathways - Bos taurus (cow) (35)	Metabolic pathways	1.79422	7.5751
bta:514865 CHKA; choline kinase alpha	Metabolic pathways - Bos taurus (cow) (35)	Metabolic pathways	1.79422	7.5751
bta:519739 AGPAT9; 1-acylglycerol-3-phosphate O-acyltransferase 9 (EC:2.3.1.15)	Metabolic pathways - Bos taurus (cow) (35)	Metabolic pathways	1.79422	7.5751
bta:522515 SGPL1; sphingosine-1-phosphate lyase 1 (EC:4.1.2.27)	Metabolic pathways - Bos taurus (cow) (35)	Metabolic pathways	1.79422	7.5751
bta:524639 PHOSPHO1; phosphatase, orphan 1 (EC:3.1.3.75)	Metabolic pathways - Bos taurus (cow) (35)	Metabolic pathways	1.79422	7.5751
bta:526331 GALNT16; polypeptide N-acetylgalactosaminyltransferase 16 (EC:2.4.1.41)	Metabolic pathways - Bos taurus (cow) (35)	Metabolic pathways	1.79422	7.5751
bta:533103 SPHK2; sphingosine kinase 2	Metabolic pathways - Bos taurus (cow) (35)	Metabolic pathways	1.79422	7.5751
bta:534402 PGM1; phosphoglucomutase 1 (EC:5.4.2.2)	Metabolic pathways - Bos taurus (cow) (35)	Metabolic pathways	1.79422	7.5751
bta:535325 UAP1; UDP-N-acetylglucosamine pyrophosphorylase 1 (EC:2.7.7.23)	Metabolic pathways - Bos taurus (cow) (35)	Metabolic pathways	1.79422	7.5751
bta:537790 PIK3C2A; phosphatidylinositol-4-phosphate 3-kinase, catalytic subunit type 2 alpha	Metabolic pathways - Bos taurus (cow) (35)	Metabolic pathways	1.79422	7.5751
bta:540176 ATP5G3; ATP synthase, H+ transporting, mitochondrial Fo complex, subunit C3 (subunit 9)	Metabolic pathways - Bos taurus (cow) (35)	Metabolic pathways	1.79422	7.5751
bta:614254 QPRT; quinolinate phosphoribosyltransferase (EC:2.4.2.19)	Metabolic pathways - Bos taurus (cow) (35)	Metabolic pathways	1.79422	7.5751
bta:614834 CDS2; CDP-diacylglycerol synthase (phosphatidate cytidylyltransferase) 2 (EC:2.7.7.41)	Metabolic pathways - Bos taurus (cow) (35)	Metabolic pathways	1.79422	7.5751
bta:789572 AGXT; alanine-glyoxylate aminotransferase	Metabolic pathways - Bos taurus (cow) (35)	Metabolic pathways	1.79422	7.5751
bta:509500 RXRG; retinoid X receptor, gamma	Non-small cell lung cancer - Bos taurus (cow) (1)	Non-small cell lung cancer	6.96496	6.96496
bta:281201 GNB1; guanine nucleotide binding protein (G protein), beta polypeptide 1	Chemokine signaling pathway - Bos taurus (cow) (4)	Chemokine signaling pathway	-2.64695	6.85746
bta:507196 SHC1; SHC (Src homology 2 domain containing) transforming protein 1	Chemokine signaling pathway - Bos taurus (cow) (4)	Chemokine signaling pathway	-2.64695	6.85746
bta:511771 CXCL14; chemokine (C-X-C motif) ligand 14	Chemokine signaling pathway - Bos taurus (cow) (4)	Chemokine signaling pathway	-2.64695	6.85746
bta:613811 CXCL12; chemokine (C-X-C motif) ligand 12	Chemokine signaling pathway - Bos taurus (cow) (4)	Chemokine signaling pathway	-2.64695	6.85746
bta:505554 NEU1; sialidase 1 (lysosomal sialidase) (EC:3.2.1.18)	Lysosome - Bos taurus (cow) (4)	Lysosome	-6.71896	6.71896
bta:510620 ASAH1; N-acylsphingosine amidohydrolase (acid ceramidase) 1 (EC:3.5.1.23)	Lysosome - Bos taurus (cow) (4)	Lysosome	-6.71896	6.71896
bta:512444 GNS; glucosamine (N-acetyl)-6-sulfatase (EC:3.1.6.14)	Lysosome - Bos taurus (cow) (4)	Lysosome	-6.71896	6.71896
bta:531411 ENTPD4; ectonucleoside triphosphate diphosphohydrolase 4 (EC:3.6.1.6)	Lysosome - Bos taurus (cow) (4)	Lysosome	-6.71896	6.71896
bta:281201 GNB1; guanine nucleotide binding protein (G protein), beta polypeptide 1	Glutamatergic synapse - Bos taurus (cow) (1)	Glutamatergic synapse	6.7071	6.7071
bta:280726 ASS1; argininosuccinate synthase 1 (EC:6.3.4.5)	Arginine and proline metabolism - Bos taurus (cow) (3)	Arginine and proline metabolism	6.6131	6.6131
bta:281785 GLUD1; glutamate dehydrogenase 1 (EC:1.4.1.3)	Arginine and proline metabolism - Bos taurus (cow) (3)	Arginine and proline metabolism	6.6131	6.6131
bta:514759 ALDH18A1; aldehyde dehydrogenase 18 family, member A1	Arginine and proline metabolism - Bos taurus (cow) (3)	Arginine and proline metabolism	6.6131	6.6131
bta:281810 HADHA; hydroxyacyl-CoA dehydrogenase/3-ketoacyl-CoA thiolase/enoyl-CoA hydratase (trifunctional protein), alpha subunit	Fatty acid metabolism - Bos taurus (cow) (1)	Fatty acid metabolism	6.56836	6.56836
bta:503622 FOXA3; forkhead box A3	Maturity onset diabetes of the young - Bos taurus (cow) (1)	Maturity onset diabetes of the young	6.50634	6.50634
bta:281810 HADHA; hydroxyacyl-CoA dehydrogenase/3-ketoacyl-CoA thiolase/enoyl-CoA hydratase (trifunctional protein), alpha subunit	Tryptophan metabolism - Bos taurus (cow) (1)	Tryptophan metabolism	6.32048	6.32048
		Long-term depression	6.30264	6.30264
bta:512665 PRKAB2; protein kinase, AMP-activated, beta 2 non-catalytic subunit	Circadian rhythm - Bos taurus (cow) (2)	Circadian rhythm - mammal	-6.08059	6.08059
bta:540712 FBXL3; F-box and leucine-rich repeat protein 3	Circadian rhythm - Bos taurus (cow) (2)	Circadian rhythm - mammal	-6.08059	6.08059
bta:281572 VEGFA; vascular endothelial growth factor A	Pancreatic cancer - Bos taurus (cow) (2)	Pancreatic cancer	5.95809	5.95809
bta:538477 RALA; v-ral simian leukemia viral oncogene homolog A (ras related)	Pancreatic cancer - Bos taurus (cow) (2)	Pancreatic cancer	5.95809	5.95809
bta:404108 MYH9; myosin, heavy chain 9, non-muscle	Tight junction - Bos taurus (cow) (5)	Tight junction	5.77247	5.77247
bta:414921 CLDN4; claudin 4	Tight junction - Bos taurus (cow) (5)	Tight junction	5.77247	5.77247
bta:505964 MYL9; myosin, light chain 9, regulatory	Tight junction - Bos taurus (cow) (5)	Tight junction	5.77247	5.77247
bta:533725 CGN; cingulin	Tight junction - Bos taurus (cow) (5)	Tight junction	5.77247	5.77247
bta:539375 ACTN3; actinin, alpha 3	Tight junction - Bos taurus (cow) (5)	Tight junction	5.77247	5.77247
bta:281810 HADHA; hydroxyacyl-CoA dehydrogenase/3-ketoacyl-CoA thiolase/enoyl-CoA hydratase (trifunctional protein), alpha subunit	Propanoate metabolism - Bos taurus (cow) (1)	Propanoate metabolism	5.77088	5.77088
bta:535293 EPHX1; epoxide hydrolase 1, microsomal (xenobiotic) (EC:3.3.2.9)	Bile secretion - Bos taurus (cow) (1)	Bile secretion	5.52545	5.52545
bta:282851 DHRS9; dehydrogenase/reductase (SDR family) member 9	Retinol metabolism - Bos taurus (cow) (1)	Retinol metabolism	-5.50272	5.50272
		Asthma	-5.28136	5.28136
bta:281095 CSF2; colony stimulating factor 2 (granulocyte-macrophage)	Jak-STAT signaling pathway - Bos taurus (cow) (1)	Jak-STAT signaling pathway	5.27903	5.27903
bta:326578 SNW1; SNW domain containing 1	Notch signaling pathway - Bos taurus (cow) (2)	Notch signaling pathway	-4.9972	4.9972
		Gap junction	4.98348	4.98348
bta:507196 SHC1; SHC (Src homology 2 domain containing) transforming protein 1	ErbB signaling pathway - Bos taurus (cow) (2)	ErbB signaling pathway	4.88566	4.88566
bta:509613 EIF4EBP1; eukaryotic translation initiation factor 4E binding protein 1	ErbB signaling pathway - Bos taurus (cow) (2)	ErbB signaling pathway	4.88566	4.88566
bta:282254 HSPA1A; heat shock 70kDa protein 1A	Protein processing in endoplasmic reticulum - Bos taurus (cow) (5)	Protein processing in endoplasmic reticulum	-0.603706	4.74346
bta:338067 PRKCSH; protein kinase C substrate 80K-H (EC:2.7.11.1)	Protein processing in endoplasmic reticulum - Bos taurus (cow) (5)	Protein processing in endoplasmic reticulum	-0.603706	4.74346
bta:506530 SSR2; signal sequence receptor, beta (translocon-associated protein beta)	Protein processing in endoplasmic reticulum - Bos taurus (cow) (5)	Protein processing in endoplasmic reticulum	-0.603706	4.74346
bta:533021 UBQLN4; ubiquilin 4	Protein processing in endoplasmic reticulum - Bos taurus (cow) (5)	Protein processing in endoplasmic reticulum	-0.603706	4.74346
bta:540371 MARCH6; membrane-associated ring finger (C3HC4) 6, E3 ubiquitin protein ligase	Protein processing in endoplasmic reticulum - Bos taurus (cow) (5)	Protein processing in endoplasmic reticulum	-0.603706	4.74346
bta:282872 MMP2; matrix metallopeptidase 2 (gelatinase A, 72kDa gelatinase, 72kDa type IV collagenase) (EC:3.4.24.24)	Leukocyte transendothelial migration - Bos taurus (cow) (5)	Leukocyte transendothelial migration	4.7145	4.7145
bta:414921 CLDN4; claudin 4	Leukocyte transendothelial migration - Bos taurus (cow) (5)	Leukocyte transendothelial migration	4.7145	4.7145
bta:505964 MYL9; myosin, light chain 9, regulatory	Leukocyte transendothelial migration - Bos taurus (cow) (5)	Leukocyte transendothelial migration	4.7145	4.7145
bta:539375 ACTN3; actinin, alpha 3	Leukocyte transendothelial migration - Bos taurus (cow) (5)	Leukocyte transendothelial migration	4.7145	4.7145
bta:613811 CXCL12; chemokine (C-X-C motif) ligand 12	Leukocyte transendothelial migration - Bos taurus (cow) (5)	Leukocyte transendothelial migration	4.7145	4.7145
bta:281032 BTG1; B-cell translocation gene 1, anti-proliferative	RNA degradation - Bos taurus (cow) (2)	RNA degradation	1.31535	4.66648
bta:767887 DIS3; DIS3 exosome endoribonuclease and 3'-5' exoribonuclease	RNA degradation - Bos taurus (cow) (2)	RNA degradation	1.31535	4.66648
bta:281400 PHYH; phytanoyl-CoA 2-hydroxylase (EC:1.14.11.18)	Peroxisome - Bos taurus (cow) (2)	Peroxisome	1.91179	4.65869
bta:789572 AGXT; alanine-glyoxylate aminotransferase	Peroxisome - Bos taurus (cow) (2)	Peroxisome	1.91179	4.65869
bta:444867 NOD2; nucleotide-binding oligomerization domain containing 2	NOD-like receptor signaling pathway - Bos taurus (cow) (1)	NOD-like receptor signaling pathway	-4.62247	4.62247
bta:286819 EIF4A2; eukaryotic translation initiation factor 4A2 (EC:3.6.4.13)	RNA transport - Bos taurus (cow) (5)	RNA transport	4.42764	4.42764
bta:509613 EIF4EBP1; eukaryotic translation initiation factor 4E binding protein 1	RNA transport - Bos taurus (cow) (5)	RNA transport	4.42764	4.42764
bta:515588 SNUPN; snurportin 1	RNA transport - Bos taurus (cow) (5)	RNA transport	4.42764	4.42764
bta:518833 CYFIP2; cytoplasmic FMR1 interacting protein 2	RNA transport - Bos taurus (cow) (5)	RNA transport	4.42764	4.42764
bta:532933 UPF1; UPF1 regulator of nonsense transcripts homolog (yeast)	RNA transport - Bos taurus (cow) (5)	RNA transport	4.42764	4.42764
bta:539884 RFX5; regulatory factor X, 5 (influences HLA class II expression)	Primary immunodeficiency - Bos taurus (cow) (1)	Primary immunodeficiency	4.4196	4.4196
bta:281810 HADHA; hydroxyacyl-CoA dehydrogenase/3-ketoacyl-CoA thiolase/enoyl-CoA hydratase (trifunctional protein), alpha subunit	Valine, leucine and isoleucine degradation - Bos taurus (cow) (1)	Valine, leucine and isoleucine degradation	4.28162	4.28162
bta:516679 TPCN2; two pore segment channel 2	Pancreatic secretion - Bos taurus (cow) (1)	Pancreatic secretion	4.20176	4.20176
bta:505075 WNT6; wingless-type MMTV integration site family, member 6	Wnt signaling pathway - Bos taurus (cow) (2)	Wnt signaling pathway	4.06431	4.06431
bta:518004 SFRP4; secreted frizzled-related protein 4	Wnt signaling pathway - Bos taurus (cow) (2)	Wnt signaling pathway	4.06431	4.06431
bta:280765 DES; desmin	Hypertrophic cardiomyopathy (HCM) - Bos taurus (cow) (3)	Hypertrophic cardiomyopathy (HCM)	3.91094	3.91094
bta:512665 PRKAB2; protein kinase, AMP-activated, beta 2 non-catalytic subunit	Hypertrophic cardiomyopathy (HCM) - Bos taurus (cow) (3)	Hypertrophic cardiomyopathy (HCM)	3.91094	3.91094
bta:533219 ACTC1; actin, alpha, cardiac muscle 1	Hypertrophic cardiomyopathy (HCM) - Bos taurus (cow) (3)	Hypertrophic cardiomyopathy (HCM)	3.91094	3.91094
		Graft-versus-host disease	-3.90361	3.90361
bta:444881 MYD88; myeloid differentiation primary response 88	African trypanosomiasis - Bos taurus (cow) (1)	African trypanosomiasis	3.85856	3.85856
bta:509613 EIF4EBP1; eukaryotic translation initiation factor 4E binding protein 1	Acute myeloid leukemia - Bos taurus (cow) (1)	Acute myeloid leukemia	3.66956	3.66956
bta:539375 ACTN3; actinin, alpha 3	Adherens junction - Bos taurus (cow) (1)	Adherens junction	3.54515	3.54515
bta:280765 DES; desmin	Dilated cardiomyopathy - Bos taurus (cow) (2)	Dilated cardiomyopathy (DCM)	3.43205	3.43205
bta:533219 ACTC1; actin, alpha, cardiac muscle 1	Dilated cardiomyopathy - Bos taurus (cow) (2)	Dilated cardiomyopathy (DCM)	3.43205	3.43205
		Allograft rejection	-3.3253	3.3253
		Autoimmune thyroid disease	-3.20654	3.20654
		Type I diabetes mellitus	-3.20654	3.20654
bta:509500 RXRG; retinoid X receptor, gamma	Small cell lung cancer - Bos taurus (cow) (1)	Small cell lung cancer	3.177	3.177
bta:281869 INPP1; inositol polyphosphate-1-phosphatase (EC:3.1.3.57)	Inositol phosphate metabolism - Bos taurus (cow) (2)	Inositol phosphate metabolism	-3.17044	3.17044
bta:537790 PIK3C2A; phosphatidylinositol-4-phosphate 3-kinase, catalytic subunit type 2 alpha	Inositol phosphate metabolism - Bos taurus (cow) (2)	Inositol phosphate metabolism	-3.17044	3.17044
bta:282254 HSPA1A; heat shock 70kDa protein 1A	Toxoplasmosis - Bos taurus (cow) (2)	Toxoplasmosis	1.05858	3.0991
bta:444881 MYD88; myeloid differentiation primary response 88	Toxoplasmosis - Bos taurus (cow) (2)	Toxoplasmosis	1.05858	3.0991
		Staphylococcus aureus infection	-3.09597	3.09597
bta:613811 CXCL12; chemokine (C-X-C motif) ligand 12	Intestinal immune network for IgA production - Bos taurus (cow) (1)	Intestinal immune network for IgA production	-2.99277	2.99277
bta:618405 GADD45B; growth arrest and DNA-damage-inducible, beta	p53 signaling pathway - Bos taurus (cow) (1)	p53 signaling pathway	-2.96533	2.96533
bta:282254 HSPA1A; heat shock 70kDa protein 1A	Measles - Bos taurus (cow) (2)	Measles	2.506	2.506
bta:444881 MYD88; myeloid differentiation primary response 88	Measles - Bos taurus (cow) (2)	Measles	2.506	2.506
bta:281572 VEGFA; vascular endothelial growth factor A	VEGF signaling pathway - Bos taurus (cow) (2)	VEGF signaling pathway	2.4907	2.4907
bta:533103 SPHK2; sphingosine kinase 2	VEGF signaling pathway - Bos taurus (cow) (2)	VEGF signaling pathway	2.4907	2.4907
bta:444881 MYD88; myeloid differentiation primary response 88	Malaria - Bos taurus (cow) (1)	Malaria	2.38323	2.38323
bta:414921 CLDN4; claudin 4	Cell adhesion molecules (CAMs) - Bos taurus (cow) (1)	Cell adhesion molecules (CAMs)	-0.43324	2.37248
bta:280707 TH; tyrosine hydroxylase (EC:1.14.16.2)	Tyrosine metabolism - Bos taurus (cow) (1)	Tyrosine metabolism	2.36642	2.36642
bta:282015 PSMC5; proteasome (prosome, macropain) 26S subunit, ATPase, 5	Proteasome - Bos taurus (cow) (1)	Proteasome	2.35987	2.35987
bta:535470 PIN1; peptidylprolyl cis/trans isomerase, NIMA-interacting 1 (EC:5.2.1.8)	RIG-I-like receptor signaling pathway - Bos taurus (cow) (1)	RIG-I-like receptor signaling pathway	2.27039	2.27039
bta:533103 SPHK2; sphingosine kinase 2	Fc gamma R-mediated phagocytosis - Bos taurus (cow) (2)	Fc gamma R-mediated phagocytosis	2.142	2.142
bta:614722 AMPH; amphiphysin	Fc gamma R-mediated phagocytosis - Bos taurus (cow) (2)	Fc gamma R-mediated phagocytosis	2.142	2.142
		Viral myocarditis	-2.04053	2.04053
bta:507196 SHC1; SHC (Src homology 2 domain containing) transforming protein 1	Bacterial invasion of epithelial cells - Bos taurus (cow) (3)	Bacterial invasion of epithelial cells	1.87147	1.87147
bta:533188 CD2AP; CD2-associated protein	Bacterial invasion of epithelial cells - Bos taurus (cow) (3)	Bacterial invasion of epithelial cells	1.87147	1.87147
bta:540614 SEPT8; septin 8	Bacterial invasion of epithelial cells - Bos taurus (cow) (3)	Bacterial invasion of epithelial cells	1.87147	1.87147
bta:507196 SHC1; SHC (Src homology 2 domain containing) transforming protein 1	Chronic myeloid leukemia - Bos taurus (cow) (1)	Chronic myeloid leukemia	1.87147	1.87147
bta:338054 ARHGDIA; Rho GDP dissociation inhibitor (GDI) alpha	Vasopressin-regulated water reabsorption - Bos taurus (cow) (1)	Vasopressin-regulated water reabsorption	1.82925	1.82925
bta:404142 RPL18A; ribosomal protein L18a	Ribosome - Bos taurus (cow) (1)	Ribosome	1.60558	1.60558
bta:100139910 PRKAR2A; protein kinase, cAMP-dependent, regulatory, type II, alpha (EC:2.7.11.1)	Apoptosis - Bos taurus (cow) (2)	Apoptosis	1.55827	1.55827
bta:444881 MYD88; myeloid differentiation primary response 88	Apoptosis - Bos taurus (cow) (2)	Apoptosis	1.55827	1.55827
bta:505393 TOMM40L; translocase of outer mitochondrial membrane 40 homolog (yeast)-like	Amyotrophic lateral sclerosis (ALS) - Bos taurus (cow) (1)	Amyotrophic lateral sclerosis (ALS)	1.47883	1.47883
bta:531411 ENTPD4; ectonucleoside triphosphate diphosphohydrolase 4 (EC:3.6.1.6)	Pyrimidine metabolism - Bos taurus (cow) (1)	Pyrimidine metabolism	-1.39746	1.39746
bta:280707 TH; tyrosine hydroxylase (EC:1.14.16.2)	Parkinson's disease - Bos taurus (cow) (3)	Parkinson's disease	1.38448	1.38448
bta:338064 NDUFA3; NADH dehydrogenase (ubiquinone) 1 alpha subcomplex, 3, 9kDa	Parkinson's disease - Bos taurus (cow) (3)	Parkinson's disease	1.38448	1.38448
bta:540176 ATP5G3; ATP synthase, H+ transporting, mitochondrial Fo complex, subunit C3 (subunit 9)	Parkinson's disease - Bos taurus (cow) (3)	Parkinson's disease	1.38448	1.38448
bta:505691 CDKN2C; cyclin-dependent kinase inhibitor 2C (p18, inhibits CDK4)	Cell cycle - Bos taurus (cow) (2)	Cell cycle	1.31793	1.31793
bta:618405 GADD45B; growth arrest and DNA-damage-inducible, beta	Cell cycle - Bos taurus (cow) (2)	Cell cycle	1.31793	1.31793
		Phagosome	-1.02026	1.02026
bta:282254 HSPA1A; heat shock 70kDa protein 1A	Endocytosis - Bos taurus (cow) (2)	Endocytosis	0.910793	0.910793
bta:521541 IQSEC1; IQ motif and Sec7 domain 1	Endocytosis - Bos taurus (cow) (2)	Endocytosis	0.910793	0.910793
bta:414921 CLDN4; claudin 4	Hepatitis C - Bos taurus (cow) (1)	Hepatitis C	0.874025	0.874025
bta:338064 NDUFA3; NADH dehydrogenase (ubiquinone) 1 alpha subcomplex, 3, 9kDa	Oxidative phosphorylation - Bos taurus (cow) (2)	Oxidative phosphorylation	0.850735	0.850735
bta:540176 ATP5G3; ATP synthase, H+ transporting, mitochondrial Fo complex, subunit C3 (subunit 9)	Oxidative phosphorylation - Bos taurus (cow) (2)	Oxidative phosphorylation	0.850735	0.850735
bta:281783 GLRA1; glycine receptor, alpha 1	Neuroactive ligand-receptor interaction - Bos taurus (cow) (1)	Neuroactive ligand-receptor interaction	0.724974	0.724974
bta:338064 NDUFA3; NADH dehydrogenase (ubiquinone) 1 alpha subcomplex, 3, 9kDa	Huntington's disease - Bos taurus (cow) (3)	Huntington's disease	0.65799	0.65799
bta:540176 ATP5G3; ATP synthase, H+ transporting, mitochondrial Fo complex, subunit C3 (subunit 9)	Huntington's disease - Bos taurus (cow) (3)	Huntington's disease	0.65799	0.65799
bta:540741 SP1; Sp1 transcription factor	Huntington's disease - Bos taurus (cow) (3)	Huntington's disease	0.65799	0.65799

## Sheet: By genes
Gene Code	Gene	KEGG Pathways	Flux	Impact
bta:513856	A2M; alpha-2-macroglobulin	Complement and coagulation cascades - Bos taurus (cow) (1)	-8.81974	8.81974
bta:281588	ABCC1; ATP-binding cassette, sub-family C (CFTR/MRP), member 1	Vitamin digestion and absorption - Bos taurus (cow) (2)	-37.1006	37.1006
bta:281588	ABCC1; ATP-binding cassette, sub-family C (CFTR/MRP), member 1	ABC transporters - Bos taurus (cow) (1)	-8.28237	8.28237
bta:282576	ACSM1; acyl-CoA synthetase medium-chain family member 1 (EC:6.2.1.2)	Butanoate metabolism - Bos taurus (cow) (2)	35.1093	35.1093
bta:282576	ACSM1; acyl-CoA synthetase medium-chain family member 1 (EC:6.2.1.2)	Metabolic pathways - Bos taurus (cow) (35)	1.79422	7.5751
bta:533219	ACTC1; actin, alpha, cardiac muscle 1	Hypertrophic cardiomyopathy (HCM) - Bos taurus (cow) (3)	3.91094	3.91094
bta:533219	ACTC1; actin, alpha, cardiac muscle 1	Dilated cardiomyopathy - Bos taurus (cow) (2)	3.43205	3.43205
bta:539375	ACTN3; actinin, alpha 3	Amoebiasis - Bos taurus (cow) (6)	-9.29713	23.1127
bta:539375	ACTN3; actinin, alpha 3	Focal adhesion - Bos taurus (cow) (10)	-2.66572	16.3059
bta:539375	ACTN3; actinin, alpha 3	Regulation of actin cytoskeleton - Bos taurus (cow) (6)	4.5965	11.2285
bta:539375	ACTN3; actinin, alpha 3	Arrhythmogenic right ventricular cardiomyopathy (ARVC) - Bos taurus (cow) (2)	8.48499	8.48499
bta:539375	ACTN3; actinin, alpha 3	Tight junction - Bos taurus (cow) (5)	5.77247	5.77247
bta:539375	ACTN3; actinin, alpha 3	Leukocyte transendothelial migration - Bos taurus (cow) (5)	4.7145	4.7145
bta:539375	ACTN3; actinin, alpha 3	Adherens junction - Bos taurus (cow) (1)	3.54515	3.54515
bta:282865	ADIPOQ; adiponectin, C1Q and collagen domain containing	Adipocytokine signaling pathway - Bos taurus (cow) (5)	21.465	21.465
bta:282865	ADIPOQ; adiponectin, C1Q and collagen domain containing	PPAR signaling pathway - Bos taurus (cow) (3)	20.9772	20.9772
bta:282865	ADIPOQ; adiponectin, C1Q and collagen domain containing	Type II diabetes mellitus - Bos taurus (cow) (1)	18.0672	18.0672
bta:519739	AGPAT9; 1-acylglycerol-3-phosphate O-acyltransferase 9 (EC:2.3.1.15)	Glycerophospholipid metabolism - Bos taurus (cow) (5)	13.2876	13.2876
bta:519739	AGPAT9; 1-acylglycerol-3-phosphate O-acyltransferase 9 (EC:2.3.1.15)	Glycerolipid metabolism - Bos taurus (cow) (2)	7.8531	7.8531
bta:519739	AGPAT9; 1-acylglycerol-3-phosphate O-acyltransferase 9 (EC:2.3.1.15)	Metabolic pathways - Bos taurus (cow) (35)	1.79422	7.5751
bta:789572	AGXT; alanine-glyoxylate aminotransferase	Glycine, serine and threonine metabolism - Bos taurus (cow) (2)	-44.9149	44.9149
bta:789572	AGXT; alanine-glyoxylate aminotransferase	Alanine, aspartate and glutamate metabolism - Bos taurus (cow) (3)	4.43002	14.4366
bta:789572	AGXT; alanine-glyoxylate aminotransferase	Metabolic pathways - Bos taurus (cow) (35)	1.79422	7.5751
bta:789572	AGXT; alanine-glyoxylate aminotransferase	Peroxisome - Bos taurus (cow) (2)	1.91179	4.65869
bta:510679	ALAD; aminolevulinate dehydratase (EC:4.2.1.24)	Porphyrin and chlorophyll metabolism - Bos taurus (cow) (1)	8.23791	8.23791
bta:510679	ALAD; aminolevulinate dehydratase (EC:4.2.1.24)	Metabolic pathways - Bos taurus (cow) (35)	1.79422	7.5751
bta:514759	ALDH18A1; aldehyde dehydrogenase 18 family, member A1	Biosynthesis of amino acids - Bos taurus (cow) (4)	12.0664	12.0664
bta:514759	ALDH18A1; aldehyde dehydrogenase 18 family, member A1	Metabolic pathways - Bos taurus (cow) (35)	1.79422	7.5751
bta:514759	ALDH18A1; aldehyde dehydrogenase 18 family, member A1	Arginine and proline metabolism - Bos taurus (cow) (3)	6.6131	6.6131
bta:280994	ALPL; alkaline phosphatase, liver/bone/kidney (EC:3.1.3.1)	Folate biosynthesis - Bos taurus (cow) (2)	17.5328	17.5328
bta:280994	ALPL; alkaline phosphatase, liver/bone/kidney (EC:3.1.3.1)	Metabolic pathways - Bos taurus (cow) (35)	1.79422	7.5751
bta:614722	AMPH; amphiphysin	Fc gamma R-mediated phagocytosis - Bos taurus (cow) (2)	2.142	2.142
bta:338054	ARHGDIA; Rho GDP dissociation inhibitor (GDI) alpha	Neurotrophin signaling pathway - Bos taurus (cow) (5)	7.65197	7.65197
bta:338054	ARHGDIA; Rho GDP dissociation inhibitor (GDI) alpha	Vasopressin-regulated water reabsorption - Bos taurus (cow) (1)	1.82925	1.82925
bta:510620	ASAH1; N-acylsphingosine amidohydrolase (acid ceramidase) 1 (EC:3.5.1.	Sphingolipid metabolism - Bos taurus (cow) (4)	-4.35942	28.4317
bta:510620	ASAH1; N-acylsphingosine amidohydrolase (acid ceramidase) 1 (EC:3.5.1.	Metabolic pathways - Bos taurus (cow) (35)	1.79422	7.5751
bta:510620	ASAH1; N-acylsphingosine amidohydrolase (acid ceramidase) 1 (EC:3.5.1.	Lysosome - Bos taurus (cow) (4)	-6.71896	6.71896
bta:280726	ASS1; argininosuccinate synthase 1 (EC:6.3.4.5)	Alanine, aspartate and glutamate metabolism - Bos taurus (cow) (3)	4.43002	14.4366
bta:280726	ASS1; argininosuccinate synthase 1 (EC:6.3.4.5)	Biosynthesis of amino acids - Bos taurus (cow) (4)	12.0664	12.0664
bta:280726	ASS1; argininosuccinate synthase 1 (EC:6.3.4.5)	Metabolic pathways - Bos taurus (cow) (35)	1.79422	7.5751
bta:280726	ASS1; argininosuccinate synthase 1 (EC:6.3.4.5)	Arginine and proline metabolism - Bos taurus (cow) (3)	6.6131	6.6131
bta:540176	ATP5G3; ATP synthase, H+ transporting, mitochondrial Fo complex, subun	Alzheimer's disease - Bos taurus (cow) (5)	2.9473	8.64741
bta:540176	ATP5G3; ATP synthase, H+ transporting, mitochondrial Fo complex, subun	Metabolic pathways - Bos taurus (cow) (35)	1.79422	7.5751
bta:540176	ATP5G3; ATP synthase, H+ transporting, mitochondrial Fo complex, subun	Parkinson's disease - Bos taurus (cow) (3)	1.38448	1.38448
bta:540176	ATP5G3; ATP synthase, H+ transporting, mitochondrial Fo complex, subun	Oxidative phosphorylation - Bos taurus (cow) (2)	0.850735	0.850735
bta:540176	ATP5G3; ATP synthase, H+ transporting, mitochondrial Fo complex, subun	Huntington's disease - Bos taurus (cow) (3)	0.65799	0.65799
bta:280729	B2M; beta-2-microglobulin	Antigen processing and presentation - Bos taurus (cow) (3)	-0.555032	9.50864
bta:281032	BTG1; B-cell translocation gene 1, anti-proliferative	RNA degradation - Bos taurus (cow) (2)	1.31535	4.66648
bta:617095	CALM1; calmodulin 1 (phosphorylase kinase, delta) (EC:2.7.11.19)	Phototransduction - Bos taurus (cow) (4)	-4.48942	34.0318
bta:617095	CALM1; calmodulin 1 (phosphorylase kinase, delta) (EC:2.7.11.19)	Gastric acid secretion - Bos taurus (cow) (3)	19.2125	19.2125
bta:617095	CALM1; calmodulin 1 (phosphorylase kinase, delta) (EC:2.7.11.19)	Vascular smooth muscle contraction - Bos taurus (cow) (4)	17.8908	17.8908
bta:617095	CALM1; calmodulin 1 (phosphorylase kinase, delta) (EC:2.7.11.19)	Long-term potentiation - Bos taurus (cow) (2)	17.0726	17.0726
bta:617095	CALM1; calmodulin 1 (phosphorylase kinase, delta) (EC:2.7.11.19)	Phosphatidylinositol signaling system - Bos taurus (cow) (5)	12.3262	16.726
bta:617095	CALM1; calmodulin 1 (phosphorylase kinase, delta) (EC:2.7.11.19)	Insulin signaling pathway - Bos taurus (cow) (8)	0.486823	15.0109
bta:617095	CALM1; calmodulin 1 (phosphorylase kinase, delta) (EC:2.7.11.19)	Salivary secretion - Bos taurus (cow) (3)	14.7446	14.7446
bta:617095	CALM1; calmodulin 1 (phosphorylase kinase, delta) (EC:2.7.11.19)	Glioma - Bos taurus (cow) (3)	14.3698	14.3698
bta:617095	CALM1; calmodulin 1 (phosphorylase kinase, delta) (EC:2.7.11.19)	GnRH signaling pathway - Bos taurus (cow) (3)	12.4762	12.4762
bta:617095	CALM1; calmodulin 1 (phosphorylase kinase, delta) (EC:2.7.11.19)	Calcium signaling pathway - Bos taurus (cow) (4)	11.8362	11.8362
bta:617095	CALM1; calmodulin 1 (phosphorylase kinase, delta) (EC:2.7.11.19)	Oocyte meiosis - Bos taurus (cow) (2)	9.40232	9.40232
bta:617095	CALM1; calmodulin 1 (phosphorylase kinase, delta) (EC:2.7.11.19)	Tuberculosis - Bos taurus (cow) (7)	4.08844	8.67275
bta:617095	CALM1; calmodulin 1 (phosphorylase kinase, delta) (EC:2.7.11.19)	Alzheimer's disease - Bos taurus (cow) (5)	2.9473	8.64741
bta:617095	CALM1; calmodulin 1 (phosphorylase kinase, delta) (EC:2.7.11.19)	Melanogenesis - Bos taurus (cow) (4)	7.99496	7.99496
bta:617095	CALM1; calmodulin 1 (phosphorylase kinase, delta) (EC:2.7.11.19)	Neurotrophin signaling pathway - Bos taurus (cow) (5)	7.65197	7.65197
bta:520277	CALM3; calmodulin 3 (phosphorylase kinase, delta) (EC:2.7.11.19)	Phototransduction - Bos taurus (cow) (4)	-4.48942	34.0318
bta:520277	CALM3; calmodulin 3 (phosphorylase kinase, delta) (EC:2.7.11.19)	Gastric acid secretion - Bos taurus (cow) (3)	19.2125	19.2125
bta:520277	CALM3; calmodulin 3 (phosphorylase kinase, delta) (EC:2.7.11.19)	Vascular smooth muscle contraction - Bos taurus (cow) (4)	17.8908	17.8908
bta:520277	CALM3; calmodulin 3 (phosphorylase kinase, delta) (EC:2.7.11.19)	Long-term potentiation - Bos taurus (cow) (2)	17.0726	17.0726
bta:520277	CALM3; calmodulin 3 (phosphorylase kinase, delta) (EC:2.7.11.19)	Phosphatidylinositol signaling system - Bos taurus (cow) (5)	12.3262	16.726
bta:520277	CALM3; calmodulin 3 (phosphorylase kinase, delta) (EC:2.7.11.19)	Insulin signaling pathway - Bos taurus (cow) (8)	0.486823	15.0109
bta:520277	CALM3; calmodulin 3 (phosphorylase kinase, delta) (EC:2.7.11.19)	Salivary secretion - Bos taurus (cow) (3)	14.7446	14.7446
bta:520277	CALM3; calmodulin 3 (phosphorylase kinase, delta) (EC:2.7.11.19)	Glioma - Bos taurus (cow) (3)	14.3698	14.3698
bta:520277	CALM3; calmodulin 3 (phosphorylase kinase, delta) (EC:2.7.11.19)	GnRH signaling pathway - Bos taurus (cow) (3)	12.4762	12.4762
bta:520277	CALM3; calmodulin 3 (phosphorylase kinase, delta) (EC:2.7.11.19)	Calcium signaling pathway - Bos taurus (cow) (4)	11.8362	11.8362
bta:520277	CALM3; calmodulin 3 (phosphorylase kinase, delta) (EC:2.7.11.19)	Oocyte meiosis - Bos taurus (cow) (2)	9.40232	9.40232
bta:520277	CALM3; calmodulin 3 (phosphorylase kinase, delta) (EC:2.7.11.19)	Tuberculosis - Bos taurus (cow) (7)	4.08844	8.67275
bta:520277	CALM3; calmodulin 3 (phosphorylase kinase, delta) (EC:2.7.11.19)	Alzheimer's disease - Bos taurus (cow) (5)	2.9473	8.64741
bta:520277	CALM3; calmodulin 3 (phosphorylase kinase, delta) (EC:2.7.11.19)	Melanogenesis - Bos taurus (cow) (4)	7.99496	7.99496
bta:520277	CALM3; calmodulin 3 (phosphorylase kinase, delta) (EC:2.7.11.19)	Neurotrophin signaling pathway - Bos taurus (cow) (5)	7.65197	7.65197
bta:510260	CAMKK1; calcium/calmodulin-dependent protein kinase kinase 1, alpha (E	Adipocytokine signaling pathway - Bos taurus (cow) (5)	21.465	21.465
bta:514525	CBS; cystathionine-beta-synthase (EC:4.2.1.22)	Glycine, serine and threonine metabolism - Bos taurus (cow) (2)	-44.9149	44.9149
bta:514525	CBS; cystathionine-beta-synthase (EC:4.2.1.22)	Cysteine and methionine metabolism - Bos taurus (cow) (1)	-39.0915	39.0915
bta:514525	CBS; cystathionine-beta-synthase (EC:4.2.1.22)	Biosynthesis of amino acids - Bos taurus (cow) (4)	12.0664	12.0664
bta:514525	CBS; cystathionine-beta-synthase (EC:4.2.1.22)	Metabolic pathways - Bos taurus (cow) (35)	1.79422	7.5751
bta:513468	CD244; CD244 molecule, natural killer cell receptor 2B4	Natural killer cell mediated cytotoxicity - Bos taurus (cow) (4)	6.06267	8.3097
bta:533188	CD2AP; CD2-associated protein	Bacterial invasion of epithelial cells - Bos taurus (cow) (3)	1.87147	1.87147
bta:505691	CDKN2C; cyclin-dependent kinase inhibitor 2C (p18, inhibits CDK4)	Cell cycle - Bos taurus (cow) (2)	1.31793	1.31793
bta:614834	CDS2; CDP-diacylglycerol synthase (phosphatidate cytidylyltransferase)	Phosphatidylinositol signaling system - Bos taurus (cow) (5)	12.3262	16.726
bta:614834	CDS2; CDP-diacylglycerol synthase (phosphatidate cytidylyltransferase)	Glycerophospholipid metabolism - Bos taurus (cow) (5)	13.2876	13.2876
bta:614834	CDS2; CDP-diacylglycerol synthase (phosphatidate cytidylyltransferase)	Metabolic pathways - Bos taurus (cow) (35)	1.79422	7.5751
bta:338319	CEBPB; CCAAT/enhancer binding protein (C/EBP), beta	Tuberculosis - Bos taurus (cow) (7)	4.08844	8.67275
bta:533725	CGN; cingulin	Tight junction - Bos taurus (cow) (5)	5.77247	5.77247
bta:514865	CHKA; choline kinase alpha	Glycerophospholipid metabolism - Bos taurus (cow) (5)	13.2876	13.2876
bta:514865	CHKA; choline kinase alpha	Metabolic pathways - Bos taurus (cow) (35)	1.79422	7.5751
bta:414921	CLDN4; claudin 4	Tight junction - Bos taurus (cow) (5)	5.77247	5.77247
bta:414921	CLDN4; claudin 4	Leukocyte transendothelial migration - Bos taurus (cow) (5)	4.7145	4.7145
bta:414921	CLDN4; claudin 4	Cell adhesion molecules (CAMs) - Bos taurus (cow) (1)	-0.43324	2.37248
bta:414921	CLDN4; claudin 4	Hepatitis C - Bos taurus (cow) (1)	0.874025	0.874025
bta:282187	COL1A1; collagen, type I, alpha 1	Protein digestion and absorption - Bos taurus (cow) (7)	-18.4395	39.8982
bta:282187	COL1A1; collagen, type I, alpha 1	ECM-receptor interaction - Bos taurus (cow) (4)	-23.3351	23.3351
bta:282187	COL1A1; collagen, type I, alpha 1	Amoebiasis - Bos taurus (cow) (6)	-9.29713	23.1127
bta:282187	COL1A1; collagen, type I, alpha 1	Focal adhesion - Bos taurus (cow) (10)	-2.66572	16.3059
bta:282188	COL1A2; collagen, type I, alpha 2	Protein digestion and absorption - Bos taurus (cow) (7)	-18.4395	39.8982
bta:282188	COL1A2; collagen, type I, alpha 2	ECM-receptor interaction - Bos taurus (cow) (4)	-23.3351	23.3351
bta:282188	COL1A2; collagen, type I, alpha 2	Amoebiasis - Bos taurus (cow) (6)	-9.29713	23.1127
bta:282188	COL1A2; collagen, type I, alpha 2	Focal adhesion - Bos taurus (cow) (10)	-2.66572	16.3059
bta:510833	COL3A1; collagen, type III, alpha 1	Protein digestion and absorption - Bos taurus (cow) (7)	-18.4395	39.8982
bta:510833	COL3A1; collagen, type III, alpha 1	ECM-receptor interaction - Bos taurus (cow) (4)	-23.3351	23.3351
bta:510833	COL3A1; collagen, type III, alpha 1	Amoebiasis - Bos taurus (cow) (6)	-9.29713	23.1127
bta:510833	COL3A1; collagen, type III, alpha 1	Focal adhesion - Bos taurus (cow) (10)	-2.66572	16.3059
bta:538590	COL5A2; collagen, type V, alpha 2	Protein digestion and absorption - Bos taurus (cow) (7)	-18.4395	39.8982
bta:538590	COL5A2; collagen, type V, alpha 2	ECM-receptor interaction - Bos taurus (cow) (4)	-23.3351	23.3351
bta:538590	COL5A2; collagen, type V, alpha 2	Amoebiasis - Bos taurus (cow) (6)	-9.29713	23.1127
bta:538590	COL5A2; collagen, type V, alpha 2	Focal adhesion - Bos taurus (cow) (10)	-2.66572	16.3059
bta:505942	COL9A2; collagen, type IX, alpha 2	Protein digestion and absorption - Bos taurus (cow) (7)	-18.4395	39.8982
bta:281095	CSF2; colony stimulating factor 2 (granulocyte-macrophage)	Amoebiasis - Bos taurus (cow) (6)	-9.29713	23.1127
bta:281095	CSF2; colony stimulating factor 2 (granulocyte-macrophage)	Rheumatoid arthritis - Bos taurus (cow) (4)	17.9207	20.6833
bta:281095	CSF2; colony stimulating factor 2 (granulocyte-macrophage)	T cell receptor signaling pathway - Bos taurus (cow) (2)	16.0801	16.0801
bta:281095	CSF2; colony stimulating factor 2 (granulocyte-macrophage)	Fc epsilon RI signaling pathway - Bos taurus (cow) (1)	9.42684	9.42684
bta:281095	CSF2; colony stimulating factor 2 (granulocyte-macrophage)	Hematopoietic cell lineage - Bos taurus (cow) (1)	9.20761	9.20761
bta:281095	CSF2; colony stimulating factor 2 (granulocyte-macrophage)	Cytokine-cytokine receptor interaction - Bos taurus (cow) (5)	-0.86211	8.55002
bta:281095	CSF2; colony stimulating factor 2 (granulocyte-macrophage)	Natural killer cell mediated cytotoxicity - Bos taurus (cow) (4)	6.06267	8.3097
bta:281095	CSF2; colony stimulating factor 2 (granulocyte-macrophage)	Jak-STAT signaling pathway - Bos taurus (cow) (1)	5.27903	5.27903
bta:613811	CXCL12; chemokine (C-X-C motif) ligand 12	Rheumatoid arthritis - Bos taurus (cow) (4)	17.9207	20.6833
bta:613811	CXCL12; chemokine (C-X-C motif) ligand 12	Pathways in cancer - Bos taurus (cow) (11)	5.56561	9.28011
bta:613811	CXCL12; chemokine (C-X-C motif) ligand 12	Cytokine-cytokine receptor interaction - Bos taurus (cow) (5)	-0.86211	8.55002
bta:613811	CXCL12; chemokine (C-X-C motif) ligand 12	Chemokine signaling pathway - Bos taurus (cow) (4)	-2.64695	6.85746
bta:613811	CXCL12; chemokine (C-X-C motif) ligand 12	Leukocyte transendothelial migration - Bos taurus (cow) (5)	4.7145	4.7145
bta:613811	CXCL12; chemokine (C-X-C motif) ligand 12	Intestinal immune network for IgA production - Bos taurus (cow) (1)	-2.99277	2.99277
bta:511771	CXCL14; chemokine (C-X-C motif) ligand 14	Cytokine-cytokine receptor interaction - Bos taurus (cow) (5)	-0.86211	8.55002
bta:511771	CXCL14; chemokine (C-X-C motif) ligand 14	Chemokine signaling pathway - Bos taurus (cow) (4)	-2.64695	6.85746
bta:518833	CYFIP2; cytoplasmic FMR1 interacting protein 2	Regulation of actin cytoskeleton - Bos taurus (cow) (6)	4.5965	11.2285
bta:518833	CYFIP2; cytoplasmic FMR1 interacting protein 2	RNA transport - Bos taurus (cow) (5)	4.42764	4.42764
bta:280765	DES; desmin	Arrhythmogenic right ventricular cardiomyopathy (ARVC) - Bos taurus (cow) (2)	8.48499	8.48499
bta:280765	DES; desmin	Hypertrophic cardiomyopathy (HCM) - Bos taurus (cow) (3)	3.91094	3.91094
bta:280765	DES; desmin	Dilated cardiomyopathy - Bos taurus (cow) (2)	3.43205	3.43205
bta:282851	DHRS9; dehydrogenase/reductase (SDR family) member 9	Metabolic pathways - Bos taurus (cow) (35)	1.79422	7.5751
bta:282851	DHRS9; dehydrogenase/reductase (SDR family) member 9	Retinol metabolism - Bos taurus (cow) (1)	-5.50272	5.50272
bta:767887	DIS3; DIS3 exosome endoribonuclease and 3'-5' exoribonuclease	RNA degradation - Bos taurus (cow) (2)	1.31535	4.66648
bta:539175	DUSP1; dual specificity phosphatase 1	MAPK signaling pathway - Bos taurus (cow) (10)	-0.357223	16.2552
bta:540380	DUSP4; dual specificity phosphatase 4	MAPK signaling pathway - Bos taurus (cow) (10)	-0.357223	16.2552
bta:286819	EIF4A2; eukaryotic translation initiation factor 4A2 (EC:3.6.4.13)	RNA transport - Bos taurus (cow) (5)	4.42764	4.42764
bta:509613	EIF4EBP1; eukaryotic translation initiation factor 4E binding protein	Insulin signaling pathway - Bos taurus (cow) (8)	0.486823	15.0109
bta:509613	EIF4EBP1; eukaryotic translation initiation factor 4E binding protein	mTOR signaling pathway - Bos taurus (cow) (2)	4.1062	12.1792
bta:509613	EIF4EBP1; eukaryotic translation initiation factor 4E binding protein	ErbB signaling pathway - Bos taurus (cow) (2)	4.88566	4.88566
bta:509613	EIF4EBP1; eukaryotic translation initiation factor 4E binding protein	RNA transport - Bos taurus (cow) (5)	4.42764	4.42764
bta:509613	EIF4EBP1; eukaryotic translation initiation factor 4E binding protein	Acute myeloid leukemia - Bos taurus (cow) (1)	3.66956	3.66956
bta:538583	ENPP4; ectonucleotide pyrophosphatase/phosphodiesterase 4 (putative) (	Purine metabolism - Bos taurus (cow) (5)	7.27893	9.15211
bta:531411	ENTPD4; ectonucleoside triphosphate diphosphohydrolase 4 (EC:3.6.1.6)	Purine metabolism - Bos taurus (cow) (5)	7.27893	9.15211
bta:531411	ENTPD4; ectonucleoside triphosphate diphosphohydrolase 4 (EC:3.6.1.6)	Lysosome - Bos taurus (cow) (4)	-6.71896	6.71896
bta:531411	ENTPD4; ectonucleoside triphosphate diphosphohydrolase 4 (EC:3.6.1.6)	Pyrimidine metabolism - Bos taurus (cow) (1)	-1.39746	1.39746
bta:512798	EPHA2; EPH receptor A2 (EC:2.7.10.1)	Axon guidance - Bos taurus (cow) (2)	11.5343	11.5343
bta:535293	EPHX1; epoxide hydrolase 1, microsomal (xenobiotic) (EC:3.3.2.9)	Metabolism of xenobiotics by cytochrome P450 - Bos taurus (cow) (1)	8.79049	8.79049
bta:535293	EPHX1; epoxide hydrolase 1, microsomal (xenobiotic) (EC:3.3.2.9)	Bile secretion - Bos taurus (cow) (1)	5.52545	5.52545
bta:513483	FBP1; fructose-1,6-bisphosphatase 1 (EC:3.1.3.11)	Glycolysis / Gluconeogenesis - Bos taurus (cow) (4)	7.98211	25.0824
bta:513483	FBP1; fructose-1,6-bisphosphatase 1 (EC:3.1.3.11)	Pentose phosphate pathway - Bos taurus (cow) (2)	17.3975	17.3975
bta:513483	FBP1; fructose-1,6-bisphosphatase 1 (EC:3.1.3.11)	Insulin signaling pathway - Bos taurus (cow) (8)	0.486823	15.0109
bta:513483	FBP1; fructose-1,6-bisphosphatase 1 (EC:3.1.3.11)	Fructose and mannose metabolism - Bos taurus (cow) (1)	8.46687	8.46687
bta:513483	FBP1; fructose-1,6-bisphosphatase 1 (EC:3.1.3.11)	Metabolic pathways - Bos taurus (cow) (35)	1.79422	7.5751
bta:540712	FBXL3; F-box and leucine-rich repeat protein 3	Circadian rhythm - Bos taurus (cow) (2)	-6.08059	6.08059
bta:281161	FGF2; fibroblast growth factor 2 (basic)	Melanoma - Bos taurus (cow) (3)	1.22194	22.6702
bta:281161	FGF2; fibroblast growth factor 2 (basic)	MAPK signaling pathway - Bos taurus (cow) (10)	-0.357223	16.2552
bta:281161	FGF2; fibroblast growth factor 2 (basic)	Regulation of actin cytoskeleton - Bos taurus (cow) (6)	4.5965	11.2285
bta:281161	FGF2; fibroblast growth factor 2 (basic)	Pathways in cancer - Bos taurus (cow) (11)	5.56561	9.28011
bta:616885	FGF7; fibroblast growth factor 7	Melanoma - Bos taurus (cow) (3)	1.22194	22.6702
bta:616885	FGF7; fibroblast growth factor 7	MAPK signaling pathway - Bos taurus (cow) (10)	-0.357223	16.2552
bta:616885	FGF7; fibroblast growth factor 7	Regulation of actin cytoskeleton - Bos taurus (cow) (6)	4.5965	11.2285
bta:616885	FGF7; fibroblast growth factor 7	Pathways in cancer - Bos taurus (cow) (11)	5.56561	9.28011
bta:526652	FLCN; folliculin	Renal cell carcinoma - Bos taurus (cow) (2)	8.34441	8.34441
bta:280795	FOS; FBJ murine osteosarcoma viral oncogene homolog	Rheumatoid arthritis - Bos taurus (cow) (4)	17.9207	20.6833
bta:280795	FOS; FBJ murine osteosarcoma viral oncogene homolog	MAPK signaling pathway - Bos taurus (cow) (10)	-0.357223	16.2552
bta:280795	FOS; FBJ murine osteosarcoma viral oncogene homolog	T cell receptor signaling pathway - Bos taurus (cow) (2)	16.0801	16.0801
bta:280795	FOS; FBJ murine osteosarcoma viral oncogene homolog	B cell receptor signaling pathway - Bos taurus (cow) (1)	14.3619	14.3619
bta:280795	FOS; FBJ murine osteosarcoma viral oncogene homolog	Leishmaniasis - Bos taurus (cow) (2)	10.4415	14.262
bta:280795	FOS; FBJ murine osteosarcoma viral oncogene homolog	Colorectal cancer - Bos taurus (cow) (1)	13.6939	13.6939
bta:280795	FOS; FBJ murine osteosarcoma viral oncogene homolog	Osteoclast differentiation - Bos taurus (cow) (3)	10.2025	10.2025
bta:280795	FOS; FBJ murine osteosarcoma viral oncogene homolog	Pathways in cancer - Bos taurus (cow) (11)	5.56561	9.28011
bta:280795	FOS; FBJ murine osteosarcoma viral oncogene homolog	Toll-like receptor signaling pathway - Bos taurus (cow) (2)	9.0708	9.0708
bta:280795	FOS; FBJ murine osteosarcoma viral oncogene homolog	Chagas disease (American trypanosomiasis) - Bos taurus (cow) (2)	7.63857	7.63857
bta:503622	FOXA3; forkhead box A3	Maturity onset diabetes of the young - Bos taurus (cow) (1)	6.50634	6.50634
bta:618405	GADD45B; growth arrest and DNA-damage-inducible, beta	MAPK signaling pathway - Bos taurus (cow) (10)	-0.357223	16.2552
bta:618405	GADD45B; growth arrest and DNA-damage-inducible, beta	p53 signaling pathway - Bos taurus (cow) (1)	-2.96533	2.96533
bta:618405	GADD45B; growth arrest and DNA-damage-inducible, beta	Cell cycle - Bos taurus (cow) (2)	1.31793	1.31793
bta:526331	GALNT16; polypeptide N-acetylgalactosaminyltransferase 16 (EC:2.4.1.41	Metabolic pathways - Bos taurus (cow) (35)	1.79422	7.5751
bta:281181	GAPDH; glyceraldehyde-3-phosphate dehydrogenase (EC:1.2.1.12)	Glycolysis / Gluconeogenesis - Bos taurus (cow) (4)	7.98211	25.0824
bta:281181	GAPDH; glyceraldehyde-3-phosphate dehydrogenase (EC:1.2.1.12)	Biosynthesis of amino acids - Bos taurus (cow) (4)	12.0664	12.0664
bta:281181	GAPDH; glyceraldehyde-3-phosphate dehydrogenase (EC:1.2.1.12)	Alzheimer's disease - Bos taurus (cow) (5)	2.9473	8.64741
bta:281181	GAPDH; glyceraldehyde-3-phosphate dehydrogenase (EC:1.2.1.12)	Metabolic pathways - Bos taurus (cow) (35)	1.79422	7.5751
bta:281783	GLRA1; glycine receptor, alpha 1	Neuroactive ligand-receptor interaction - Bos taurus (cow) (1)	0.724974	0.724974
bta:281785	GLUD1; glutamate dehydrogenase 1 (EC:1.4.1.3)	Proximal tubule bicarbonate reclamation - Bos taurus (cow) (2)	33.7836	33.7836
bta:281785	GLUD1; glutamate dehydrogenase 1 (EC:1.4.1.3)	Alanine, aspartate and glutamate metabolism - Bos taurus (cow) (3)	4.43002	14.4366
bta:281785	GLUD1; glutamate dehydrogenase 1 (EC:1.4.1.3)	Metabolic pathways - Bos taurus (cow) (35)	1.79422	7.5751
bta:281785	GLUD1; glutamate dehydrogenase 1 (EC:1.4.1.3)	Arginine and proline metabolism - Bos taurus (cow) (3)	6.6131	6.6131
bta:281201	GNB1; guanine nucleotide binding protein (G protein), beta polypeptide	Phototransduction - Bos taurus (cow) (4)	-4.48942	34.0318
bta:281201	GNB1; guanine nucleotide binding protein (G protein), beta polypeptide	Taste transduction - Bos taurus (cow) (1)	11.4903	11.4903
bta:281201	GNB1; guanine nucleotide binding protein (G protein), beta polypeptide	Pathways in cancer - Bos taurus (cow) (11)	5.56561	9.28011
bta:281201	GNB1; guanine nucleotide binding protein (G protein), beta polypeptide	Chemokine signaling pathway - Bos taurus (cow) (4)	-2.64695	6.85746
bta:281201	GNB1; guanine nucleotide binding protein (G protein), beta polypeptide	Glutamatergic synapse - Bos taurus (cow) (1)	6.7071	6.7071
bta:512444	GNS; glucosamine (N-acetyl)-6-sulfatase (EC:3.1.6.14)	Glycosaminoglycan degradation - Bos taurus (cow) (1)	-17.2134	17.2134
bta:512444	GNS; glucosamine (N-acetyl)-6-sulfatase (EC:3.1.6.14)	Metabolic pathways - Bos taurus (cow) (35)	1.79422	7.5751
bta:512444	GNS; glucosamine (N-acetyl)-6-sulfatase (EC:3.1.6.14)	Lysosome - Bos taurus (cow) (4)	-6.71896	6.71896
bta:514456	GPD1L; glycerol-3-phosphate dehydrogenase 1-like (EC:1.1.1.8)	Glycerophospholipid metabolism - Bos taurus (cow) (5)	13.2876	13.2876
bta:282245	GUCY2D; guanylate cyclase 2D, membrane (retina-specific) (EC:4.6.1.2)	Phototransduction - Bos taurus (cow) (4)	-4.48942	34.0318
bta:282245	GUCY2D; guanylate cyclase 2D, membrane (retina-specific) (EC:4.6.1.2)	Purine metabolism - Bos taurus (cow) (5)	7.27893	9.15211
bta:281810	HADHA; hydroxyacyl-CoA dehydrogenase/3-ketoacyl-CoA thiolase/enoyl-CoA	Butanoate metabolism - Bos taurus (cow) (2)	35.1093	35.1093
bta:281810	HADHA; hydroxyacyl-CoA dehydrogenase/3-ketoacyl-CoA thiolase/enoyl-CoA	Fatty acid elongation - Bos taurus (cow) (1)	22.1217	22.1217
bta:281810	HADHA; hydroxyacyl-CoA dehydrogenase/3-ketoacyl-CoA thiolase/enoyl-CoA	Lysine degradation - Bos taurus (cow) (3)	11.6781	20.8544
bta:281810	HADHA; hydroxyacyl-CoA dehydrogenase/3-ketoacyl-CoA thiolase/enoyl-CoA	beta-Alanine metabolism - Bos taurus (cow) (1)	10.21	10.21
bta:281810	HADHA; hydroxyacyl-CoA dehydrogenase/3-ketoacyl-CoA thiolase/enoyl-CoA	Metabolic pathways - Bos taurus (cow) (35)	1.79422	7.5751
bta:281810	HADHA; hydroxyacyl-CoA dehydrogenase/3-ketoacyl-CoA thiolase/enoyl-CoA	Fatty acid metabolism - Bos taurus (cow) (1)	6.56836	6.56836
bta:281810	HADHA; hydroxyacyl-CoA dehydrogenase/3-ketoacyl-CoA thiolase/enoyl-CoA	Tryptophan metabolism - Bos taurus (cow) (1)	6.32048	6.32048
bta:281810	HADHA; hydroxyacyl-CoA dehydrogenase/3-ketoacyl-CoA thiolase/enoyl-CoA	Propanoate metabolism - Bos taurus (cow) (1)	5.77088	5.77088
bta:281810	HADHA; hydroxyacyl-CoA dehydrogenase/3-ketoacyl-CoA thiolase/enoyl-CoA	Valine, leucine and isoleucine degradation - Bos taurus (cow) (1)	4.28162	4.28162
bta:282254	HSPA1A; heat shock 70kDa protein 1A	MAPK signaling pathway - Bos taurus (cow) (10)	-0.357223	16.2552
bta:282254	HSPA1A; heat shock 70kDa protein 1A	Spliceosome - Bos taurus (cow) (9)	-2.0316	10.8512
bta:282254	HSPA1A; heat shock 70kDa protein 1A	Antigen processing and presentation - Bos taurus (cow) (3)	-0.555032	9.50864
bta:282254	HSPA1A; heat shock 70kDa protein 1A	Protein processing in endoplasmic reticulum - Bos taurus (cow) (5)	-0.603706	4.74346
bta:282254	HSPA1A; heat shock 70kDa protein 1A	Toxoplasmosis - Bos taurus (cow) (2)	1.05858	3.0991
bta:282254	HSPA1A; heat shock 70kDa protein 1A	Measles - Bos taurus (cow) (2)	2.506	2.506
bta:282254	HSPA1A; heat shock 70kDa protein 1A	Endocytosis - Bos taurus (cow) (2)	0.910793	0.910793
bta:504992	IL17B; interleukin 17B	Cytokine-cytokine receptor interaction - Bos taurus (cow) (5)	-0.86211	8.55002
bta:281869	INPP1; inositol polyphosphate-1-phosphatase (EC:3.1.3.57)	Phosphatidylinositol signaling system - Bos taurus (cow) (5)	12.3262	16.726
bta:281869	INPP1; inositol polyphosphate-1-phosphatase (EC:3.1.3.57)	Metabolic pathways - Bos taurus (cow) (35)	1.79422	7.5751
bta:281869	INPP1; inositol polyphosphate-1-phosphatase (EC:3.1.3.57)	Inositol phosphate metabolism - Bos taurus (cow) (2)	-3.17044	3.17044
bta:521541	IQSEC1; IQ motif and Sec7 domain 1	Endocytosis - Bos taurus (cow) (2)	0.910793	0.910793
bta:517192	JUND; jun D proto-oncogene	MAPK signaling pathway - Bos taurus (cow) (10)	-0.357223	16.2552
bta:517192	JUND; jun D proto-oncogene	Osteoclast differentiation - Bos taurus (cow) (3)	10.2025	10.2025
bta:534591	KCNN4; potassium intermediate/small conductance calcium-activated chan	Protein digestion and absorption - Bos taurus (cow) (7)	-18.4395	39.8982
bta:534591	KCNN4; potassium intermediate/small conductance calcium-activated chan	Salivary secretion - Bos taurus (cow) (3)	14.7446	14.7446
bta:540371	MARCH6; membrane-associated ring finger (C3HC4) 6, E3 ubiquitin protei	Protein processing in endoplasmic reticulum - Bos taurus (cow) (5)	-0.603706	4.74346
bta:407219	MITF; microphthalmia-associated transcription factor	Melanoma - Bos taurus (cow) (3)	1.22194	22.6702
bta:407219	MITF; microphthalmia-associated transcription factor	Osteoclast differentiation - Bos taurus (cow) (3)	10.2025	10.2025
bta:407219	MITF; microphthalmia-associated transcription factor	Pathways in cancer - Bos taurus (cow) (11)	5.56561	9.28011
bta:407219	MITF; microphthalmia-associated transcription factor	Melanogenesis - Bos taurus (cow) (4)	7.99496	7.99496
bta:282872	MMP2; matrix metallopeptidase 2 (gelatinase A, 72kDa gelatinase, 72kDa	Bladder cancer - Bos taurus (cow) (2)	12.8569	12.8569
bta:282872	MMP2; matrix metallopeptidase 2 (gelatinase A, 72kDa gelatinase, 72kDa	GnRH signaling pathway - Bos taurus (cow) (3)	12.4762	12.4762
bta:282872	MMP2; matrix metallopeptidase 2 (gelatinase A, 72kDa gelatinase, 72kDa	Pathways in cancer - Bos taurus (cow) (11)	5.56561	9.28011
bta:282872	MMP2; matrix metallopeptidase 2 (gelatinase A, 72kDa gelatinase, 72kDa	Leukocyte transendothelial migration - Bos taurus (cow) (5)	4.7145	4.7145
bta:507986	MOCS2; molybdenum cofactor synthesis 2 (EC:2.8.1.12)	Folate biosynthesis - Bos taurus (cow) (2)	17.5328	17.5328
bta:507986	MOCS2; molybdenum cofactor synthesis 2 (EC:2.8.1.12)	Sulfur relay system - Bos taurus (cow) (1)	10.7776	10.7776
bta:507986	MOCS2; molybdenum cofactor synthesis 2 (EC:2.8.1.12)	Metabolic pathways - Bos taurus (cow) (35)	1.79422	7.5751
bta:444881	MYD88; myeloid differentiation primary response 88	Leishmaniasis - Bos taurus (cow) (2)	10.4415	14.262
bta:444881	MYD88; myeloid differentiation primary response 88	Toll-like receptor signaling pathway - Bos taurus (cow) (2)	9.0708	9.0708
bta:444881	MYD88; myeloid differentiation primary response 88	Tuberculosis - Bos taurus (cow) (7)	4.08844	8.67275
bta:444881	MYD88; myeloid differentiation primary response 88	Chagas disease (American trypanosomiasis) - Bos taurus (cow) (2)	7.63857	7.63857
bta:444881	MYD88; myeloid differentiation primary response 88	African trypanosomiasis - Bos taurus (cow) (1)	3.85856	3.85856
bta:444881	MYD88; myeloid differentiation primary response 88	Toxoplasmosis - Bos taurus (cow) (2)	1.05858	3.0991
bta:444881	MYD88; myeloid differentiation primary response 88	Measles - Bos taurus (cow) (2)	2.506	2.506
bta:444881	MYD88; myeloid differentiation primary response 88	Malaria - Bos taurus (cow) (1)	2.38323	2.38323
bta:444881	MYD88; myeloid differentiation primary response 88	Apoptosis - Bos taurus (cow) (2)	1.55827	1.55827
bta:404108	MYH9; myosin, heavy chain 9, non-muscle	Tight junction - Bos taurus (cow) (5)	5.77247	5.77247
bta:505964	MYL9; myosin, light chain 9, regulatory	Vascular smooth muscle contraction - Bos taurus (cow) (4)	17.8908	17.8908
bta:505964	MYL9; myosin, light chain 9, regulatory	Focal adhesion - Bos taurus (cow) (10)	-2.66572	16.3059
bta:505964	MYL9; myosin, light chain 9, regulatory	Regulation of actin cytoskeleton - Bos taurus (cow) (6)	4.5965	11.2285
bta:505964	MYL9; myosin, light chain 9, regulatory	Tight junction - Bos taurus (cow) (5)	5.77247	5.77247
bta:505964	MYL9; myosin, light chain 9, regulatory	Leukocyte transendothelial migration - Bos taurus (cow) (5)	4.7145	4.7145
bta:338037	MYLK; myosin light chain kinase (EC:2.7.11.18)	Gastric acid secretion - Bos taurus (cow) (3)	19.2125	19.2125
bta:338037	MYLK; myosin light chain kinase (EC:2.7.11.18)	Vascular smooth muscle contraction - Bos taurus (cow) (4)	17.8908	17.8908
bta:338037	MYLK; myosin light chain kinase (EC:2.7.11.18)	Focal adhesion - Bos taurus (cow) (10)	-2.66572	16.3059
bta:338037	MYLK; myosin light chain kinase (EC:2.7.11.18)	Calcium signaling pathway - Bos taurus (cow) (4)	11.8362	11.8362
bta:338037	MYLK; myosin light chain kinase (EC:2.7.11.18)	Regulation of actin cytoskeleton - Bos taurus (cow) (6)	4.5965	11.2285
bta:513769	NCR3; natural cytotoxicity triggering receptor 3	Natural killer cell mediated cytotoxicity - Bos taurus (cow) (4)	6.06267	8.3097
bta:338064	NDUFA3; NADH dehydrogenase (ubiquinone) 1 alpha subcomplex, 3, 9kDa	Alzheimer's disease - Bos taurus (cow) (5)	2.9473	8.64741
bta:338064	NDUFA3; NADH dehydrogenase (ubiquinone) 1 alpha subcomplex, 3, 9kDa	Metabolic pathways - Bos taurus (cow) (35)	1.79422	7.5751
bta:338064	NDUFA3; NADH dehydrogenase (ubiquinone) 1 alpha subcomplex, 3, 9kDa	Parkinson's disease - Bos taurus (cow) (3)	1.38448	1.38448
bta:338064	NDUFA3; NADH dehydrogenase (ubiquinone) 1 alpha subcomplex, 3, 9kDa	Oxidative phosphorylation - Bos taurus (cow) (2)	0.850735	0.850735
bta:338064	NDUFA3; NADH dehydrogenase (ubiquinone) 1 alpha subcomplex, 3, 9kDa	Huntington's disease - Bos taurus (cow) (3)	0.65799	0.65799
bta:505554	NEU1; sialidase 1 (lysosomal sialidase) (EC:3.2.1.18)	Sphingolipid metabolism - Bos taurus (cow) (4)	-4.35942	28.4317
bta:505554	NEU1; sialidase 1 (lysosomal sialidase) (EC:3.2.1.18)	Other glycan degradation - Bos taurus (cow) (1)	-13.0726	13.0726
bta:505554	NEU1; sialidase 1 (lysosomal sialidase) (EC:3.2.1.18)	Lysosome - Bos taurus (cow) (4)	-6.71896	6.71896
bta:444867	NOD2; nucleotide-binding oligomerization domain containing 2	Tuberculosis - Bos taurus (cow) (7)	4.08844	8.67275
bta:444867	NOD2; nucleotide-binding oligomerization domain containing 2	NOD-like receptor signaling pathway - Bos taurus (cow) (1)	-4.62247	4.62247
bta:282513	PAFAH1B1; platelet-activating factor acetylhydrolase 1b, regulatory su	Ether lipid metabolism - Bos taurus (cow) (3)	3.74702	14.5596
bta:282513	PAFAH1B1; platelet-activating factor acetylhydrolase 1b, regulatory su	Metabolic pathways - Bos taurus (cow) (35)	1.79422	7.5751
bta:282514	PAFAH1B2; platelet-activating factor acetylhydrolase 1b, catalytic sub	Ether lipid metabolism - Bos taurus (cow) (3)	3.74702	14.5596
bta:282514	PAFAH1B2; platelet-activating factor acetylhydrolase 1b, catalytic sub	Metabolic pathways - Bos taurus (cow) (35)	1.79422	7.5751
bta:615430	PARVA; parvin, alpha	Focal adhesion - Bos taurus (cow) (10)	-2.66572	16.3059
bta:282855	PCK1; phosphoenolpyruvate carboxykinase 1 (soluble) (EC:4.1.1.32)	Proximal tubule bicarbonate reclamation - Bos taurus (cow) (2)	33.7836	33.7836
bta:282855	PCK1; phosphoenolpyruvate carboxykinase 1 (soluble) (EC:4.1.1.32)	Glycolysis / Gluconeogenesis - Bos taurus (cow) (4)	7.98211	25.0824
bta:282855	PCK1; phosphoenolpyruvate carboxykinase 1 (soluble) (EC:4.1.1.32)	Adipocytokine signaling pathway - Bos taurus (cow) (5)	21.465	21.465
bta:282855	PCK1; phosphoenolpyruvate carboxykinase 1 (soluble) (EC:4.1.1.32)	PPAR signaling pathway - Bos taurus (cow) (3)	20.9772	20.9772
bta:282855	PCK1; phosphoenolpyruvate carboxykinase 1 (soluble) (EC:4.1.1.32)	Insulin signaling pathway - Bos taurus (cow) (8)	0.486823	15.0109
bta:282855	PCK1; phosphoenolpyruvate carboxykinase 1 (soluble) (EC:4.1.1.32)	Citrate cycle (TCA cycle) - Bos taurus (cow) (1)	13.2197	13.2197
bta:282855	PCK1; phosphoenolpyruvate carboxykinase 1 (soluble) (EC:4.1.1.32)	Pyruvate metabolism - Bos taurus (cow) (1)	12.6689	12.6689
bta:282855	PCK1; phosphoenolpyruvate carboxykinase 1 (soluble) (EC:4.1.1.32)	Metabolic pathways - Bos taurus (cow) (35)	1.79422	7.5751
bta:281972	PDE5A; phosphodiesterase 5A, cGMP-specific (EC:3.1.4.35)	Purine metabolism - Bos taurus (cow) (5)	7.27893	9.15211
bta:534402	PGM1; phosphoglucomutase 1 (EC:5.4.2.2)	Glycolysis / Gluconeogenesis - Bos taurus (cow) (4)	7.98211	25.0824
bta:534402	PGM1; phosphoglucomutase 1 (EC:5.4.2.2)	Pentose phosphate pathway - Bos taurus (cow) (2)	17.3975	17.3975
bta:534402	PGM1; phosphoglucomutase 1 (EC:5.4.2.2)	Galactose metabolism - Bos taurus (cow) (1)	9.48346	9.48346
bta:534402	PGM1; phosphoglucomutase 1 (EC:5.4.2.2)	Starch and sucrose metabolism - Bos taurus (cow) (1)	9.48346	9.48346
bta:534402	PGM1; phosphoglucomutase 1 (EC:5.4.2.2)	Purine metabolism - Bos taurus (cow) (5)	7.27893	9.15211
bta:534402	PGM1; phosphoglucomutase 1 (EC:5.4.2.2)	Amino sugar and nucleotide sugar metabolism - Bos taurus (cow) (2)	8.8405	8.8405
bta:534402	PGM1; phosphoglucomutase 1 (EC:5.4.2.2)	Metabolic pathways - Bos taurus (cow) (35)	1.79422	7.5751
bta:524639	PHOSPHO1; phosphatase, orphan 1 (EC:3.1.3.75)	Glycerophospholipid metabolism - Bos taurus (cow) (5)	13.2876	13.2876
bta:524639	PHOSPHO1; phosphatase, orphan 1 (EC:3.1.3.75)	Metabolic pathways - Bos taurus (cow) (35)	1.79422	7.5751
bta:281400	PHYH; phytanoyl-CoA 2-hydroxylase (EC:1.14.11.18)	Peroxisome - Bos taurus (cow) (2)	1.91179	4.65869
bta:537790	PIK3C2A; phosphatidylinositol-4-phosphate 3-kinase, catalytic subunit	Phosphatidylinositol signaling system - Bos taurus (cow) (5)	12.3262	16.726
bta:537790	PIK3C2A; phosphatidylinositol-4-phosphate 3-kinase, catalytic subunit	Metabolic pathways - Bos taurus (cow) (35)	1.79422	7.5751
bta:537790	PIK3C2A; phosphatidylinositol-4-phosphate 3-kinase, catalytic subunit	Inositol phosphate metabolism - Bos taurus (cow) (2)	-3.17044	3.17044
bta:535470	PIN1; peptidylprolyl cis/trans isomerase, NIMA-interacting 1 (EC:5.2.1	RIG-I-like receptor signaling pathway - Bos taurus (cow) (1)	2.27039	2.27039
bta:282311	PLA2G7; phospholipase A2, group VII (platelet-activating factor acetyl	Ether lipid metabolism - Bos taurus (cow) (3)	3.74702	14.5596
bta:282311	PLA2G7; phospholipase A2, group VII (platelet-activating factor acetyl	Metabolic pathways - Bos taurus (cow) (35)	1.79422	7.5751
bta:533642	PLOD2; procollagen-lysine, 2-oxoglutarate 5-dioxygenase 2 (EC:1.14.11.	Lysine degradation - Bos taurus (cow) (3)	11.6781	20.8544
bta:508493	PNPLA2; patatin-like phospholipase domain containing 2 (EC:3.1.1.3)	Glycerolipid metabolism - Bos taurus (cow) (2)	7.8531	7.8531
bta:508493	PNPLA2; patatin-like phospholipase domain containing 2 (EC:3.1.1.3)	Metabolic pathways - Bos taurus (cow) (35)	1.79422	7.5751
bta:510245	PPP5C; protein phosphatase 5, catalytic subunit (EC:3.1.3.16)	MAPK signaling pathway - Bos taurus (cow) (10)	-0.357223	16.2552
bta:512665	PRKAB2; protein kinase, AMP-activated, beta 2 non-catalytic subunit	Adipocytokine signaling pathway - Bos taurus (cow) (5)	21.465	21.465
bta:512665	PRKAB2; protein kinase, AMP-activated, beta 2 non-catalytic subunit	Insulin signaling pathway - Bos taurus (cow) (8)	0.486823	15.0109
bta:512665	PRKAB2; protein kinase, AMP-activated, beta 2 non-catalytic subunit	Circadian rhythm - Bos taurus (cow) (2)	-6.08059	6.08059
bta:512665	PRKAB2; protein kinase, AMP-activated, beta 2 non-catalytic subunit	Hypertrophic cardiomyopathy (HCM) - Bos taurus (cow) (3)	3.91094	3.91094
bta:100139910	PRKAR2A; protein kinase, cAMP-dependent, regulatory, type II, alpha (EC:2.7.11.1)	Insulin signaling pathway - Bos taurus (cow) (8)	0.486823	15.0109
bta:100139910	PRKAR2A; protein kinase, cAMP-dependent, regulatory, type II, alpha (EC:2.7.11.1)	Apoptosis - Bos taurus (cow) (2)	1.55827	1.55827
bta:338067	PRKCSH; protein kinase C substrate 80K-H (EC:2.7.11.1)	Protein processing in endoplasmic reticulum - Bos taurus (cow) (5)	-0.603706	4.74346
bta:534228	PRPF6; pre-mRNA processing factor 6	Spliceosome - Bos taurus (cow) (9)	-2.0316	10.8512
bta:282015	PSMC5; proteasome (prosome, macropain) 26S subunit, ATPase, 5	Proteasome - Bos taurus (cow) (1)	2.35987	2.35987
bta:614254	QPRT; quinolinate phosphoribosyltransferase (EC:2.4.2.19)	Nicotinate and nicotinamide metabolism - Bos taurus (cow) (1)	-10.5318	10.5318
bta:614254	QPRT; quinolinate phosphoribosyltransferase (EC:2.4.2.19)	Metabolic pathways - Bos taurus (cow) (35)	1.79422	7.5751
bta:538477	RALA; v-ral simian leukemia viral oncogene homolog A (ras related)	Pathways in cancer - Bos taurus (cow) (11)	5.56561	9.28011
bta:538477	RALA; v-ral simian leukemia viral oncogene homolog A (ras related)	Pancreatic cancer - Bos taurus (cow) (2)	5.95809	5.95809
bta:539884	RFX5; regulatory factor X, 5 (influences HLA class II expression)	Antigen processing and presentation - Bos taurus (cow) (3)	-0.555032	9.50864
bta:539884	RFX5; regulatory factor X, 5 (influences HLA class II expression)	Tuberculosis - Bos taurus (cow) (7)	4.08844	8.67275
bta:539884	RFX5; regulatory factor X, 5 (influences HLA class II expression)	Primary immunodeficiency - Bos taurus (cow) (1)	4.4196	4.4196
bta:512924	RHOD; ras homolog family member D	Axon guidance - Bos taurus (cow) (2)	11.5343	11.5343
bta:404142	RPL18A; ribosomal protein L18a	Ribosome - Bos taurus (cow) (1)	1.60558	1.60558
bta:523746	RPS6KA4; ribosomal protein S6 kinase, 90kDa, polypeptide 4 (EC:2.7.11.	MAPK signaling pathway - Bos taurus (cow) (10)	-0.357223	16.2552
bta:509500	RXRG; retinoid X receptor, gamma	Adipocytokine signaling pathway - Bos taurus (cow) (5)	21.465	21.465
bta:509500	RXRG; retinoid X receptor, gamma	PPAR signaling pathway - Bos taurus (cow) (3)	20.9772	20.9772
bta:509500	RXRG; retinoid X receptor, gamma	Thyroid cancer - Bos taurus (cow) (1)	10.6523	10.6523
bta:509500	RXRG; retinoid X receptor, gamma	Pathways in cancer - Bos taurus (cow) (11)	5.56561	9.28011
bta:509500	RXRG; retinoid X receptor, gamma	Non-small cell lung cancer - Bos taurus (cow) (1)	6.96496	6.96496
bta:509500	RXRG; retinoid X receptor, gamma	Small cell lung cancer - Bos taurus (cow) (1)	3.177	3.177
bta:615704	SART1; squamous cell carcinoma antigen recognized by T cells	Spliceosome - Bos taurus (cow) (9)	-2.0316	10.8512
bta:540614	SEPT8; septin 8	Bacterial invasion of epithelial cells - Bos taurus (cow) (3)	1.87147	1.87147
bta:539860	SETD2; SET domain containing 2	Lysine degradation - Bos taurus (cow) (3)	11.6781	20.8544
bta:518004	SFRP4; secreted frizzled-related protein 4	Wnt signaling pathway - Bos taurus (cow) (2)	4.06431	4.06431
bta:522515	SGPL1; sphingosine-1-phosphate lyase 1 (EC:4.1.2.27)	Sphingolipid metabolism - Bos taurus (cow) (4)	-4.35942	28.4317
bta:522515	SGPL1; sphingosine-1-phosphate lyase 1 (EC:4.1.2.27)	Metabolic pathways - Bos taurus (cow) (35)	1.79422	7.5751
bta:507196	SHC1; SHC (Src homology 2 domain containing) transforming protein 1	Focal adhesion - Bos taurus (cow) (10)	-2.66572	16.3059
bta:507196	SHC1; SHC (Src homology 2 domain containing) transforming protein 1	Insulin signaling pathway - Bos taurus (cow) (8)	0.486823	15.0109
bta:507196	SHC1; SHC (Src homology 2 domain containing) transforming protein 1	Glioma - Bos taurus (cow) (3)	14.3698	14.3698
bta:507196	SHC1; SHC (Src homology 2 domain containing) transforming protein 1	Natural killer cell mediated cytotoxicity - Bos taurus (cow) (4)	6.06267	8.3097
bta:507196	SHC1; SHC (Src homology 2 domain containing) transforming protein 1	Neurotrophin signaling pathway - Bos taurus (cow) (5)	7.65197	7.65197
bta:507196	SHC1; SHC (Src homology 2 domain containing) transforming protein 1	Chemokine signaling pathway - Bos taurus (cow) (4)	-2.64695	6.85746
bta:507196	SHC1; SHC (Src homology 2 domain containing) transforming protein 1	ErbB signaling pathway - Bos taurus (cow) (2)	4.88566	4.88566
bta:507196	SHC1; SHC (Src homology 2 domain containing) transforming protein 1	Bacterial invasion of epithelial cells - Bos taurus (cow) (3)	1.87147	1.87147
bta:507196	SHC1; SHC (Src homology 2 domain containing) transforming protein 1	Chronic myeloid leukemia - Bos taurus (cow) (1)	1.87147	1.87147
bta:536818	SLC7A8; solute carrier family 7 (amino acid transporter light chain, L	Protein digestion and absorption - Bos taurus (cow) (7)	-18.4395	39.8982
bta:535113	SNRNP70; small nuclear ribonucleoprotein 70kDa (U1)	Spliceosome - Bos taurus (cow) (9)	-2.0316	10.8512
bta:515588	SNUPN; snurportin 1	RNA transport - Bos taurus (cow) (5)	4.42764	4.42764
bta:326578	SNW1; SNW domain containing 1	Spliceosome - Bos taurus (cow) (9)	-2.0316	10.8512
bta:326578	SNW1; SNW domain containing 1	Notch signaling pathway - Bos taurus (cow) (2)	-4.9972	4.9972
bta:540741	SP1; Sp1 transcription factor	Huntington's disease - Bos taurus (cow) (3)	0.65799	0.65799
bta:533103	SPHK2; sphingosine kinase 2	Sphingolipid metabolism - Bos taurus (cow) (4)	-4.35942	28.4317
bta:533103	SPHK2; sphingosine kinase 2	Calcium signaling pathway - Bos taurus (cow) (4)	11.8362	11.8362
bta:533103	SPHK2; sphingosine kinase 2	Tuberculosis - Bos taurus (cow) (7)	4.08844	8.67275
bta:533103	SPHK2; sphingosine kinase 2	Metabolic pathways - Bos taurus (cow) (35)	1.79422	7.5751
bta:533103	SPHK2; sphingosine kinase 2	VEGF signaling pathway - Bos taurus (cow) (2)	2.4907	2.4907
bta:533103	SPHK2; sphingosine kinase 2	Fc gamma R-mediated phagocytosis - Bos taurus (cow) (2)	2.142	2.142
bta:510474	SRSF5; serine/arginine-rich splicing factor 5	Spliceosome - Bos taurus (cow) (9)	-2.0316	10.8512
bta:506530	SSR2; signal sequence receptor, beta (translocon-associated protein be	Protein processing in endoplasmic reticulum - Bos taurus (cow) (5)	-0.603706	4.74346
bta:540964	TCERG1; transcription elongation regulator 1	Spliceosome - Bos taurus (cow) (9)	-2.0316	10.8512
bta:281518	TCN2; transcobalamin II	Vitamin digestion and absorption - Bos taurus (cow) (2)	-37.1006	37.1006
bta:280705	TF; transferrin	Mineral absorption - Bos taurus (cow) (1)	11.549	11.549
bta:280707	TH; tyrosine hydroxylase (EC:1.14.16.2)	Metabolic pathways - Bos taurus (cow) (35)	1.79422	7.5751
bta:280707	TH; tyrosine hydroxylase (EC:1.14.16.2)	Tyrosine metabolism - Bos taurus (cow) (1)	2.36642	2.36642
bta:280707	TH; tyrosine hydroxylase (EC:1.14.16.2)	Parkinson's disease - Bos taurus (cow) (3)	1.38448	1.38448
bta:505393	TOMM40L; translocase of outer mitochondrial membrane 40 homolog (yeast	Amyotrophic lateral sclerosis (ALS) - Bos taurus (cow) (1)	1.47883	1.47883
bta:516679	TPCN2; two pore segment channel 2	Pancreatic secretion - Bos taurus (cow) (1)	4.20176	4.20176
bta:512680	U2AF1; U2 small nuclear RNA auxiliary factor 1	Spliceosome - Bos taurus (cow) (9)	-2.0316	10.8512
bta:535325	UAP1; UDP-N-acetylglucosamine pyrophosphorylase 1 (EC:2.7.7.23)	Amino sugar and nucleotide sugar metabolism - Bos taurus (cow) (2)	8.8405	8.8405
bta:535325	UAP1; UDP-N-acetylglucosamine pyrophosphorylase 1 (EC:2.7.7.23)	Metabolic pathways - Bos taurus (cow) (35)	1.79422	7.5751
bta:533021	UBQLN4; ubiquilin 4	Protein processing in endoplasmic reticulum - Bos taurus (cow) (5)	-0.603706	4.74346
bta:532933	UPF1; UPF1 regulator of nonsense transcripts homolog (yeast)	RNA transport - Bos taurus (cow) (5)	4.42764	4.42764
bta:281572	VEGFA; vascular endothelial growth factor A	Rheumatoid arthritis - Bos taurus (cow) (4)	17.9207	20.6833
bta:281572	VEGFA; vascular endothelial growth factor A	Focal adhesion - Bos taurus (cow) (10)	-2.66572	16.3059
bta:281572	VEGFA; vascular endothelial growth factor A	Bladder cancer - Bos taurus (cow) (2)	12.8569	12.8569
bta:281572	VEGFA; vascular endothelial growth factor A	mTOR signaling pathway - Bos taurus (cow) (2)	4.1062	12.1792
bta:281572	VEGFA; vascular endothelial growth factor A	Pathways in cancer - Bos taurus (cow) (11)	5.56561	9.28011
bta:281572	VEGFA; vascular endothelial growth factor A	Cytokine-cytokine receptor interaction - Bos taurus (cow) (5)	-0.86211	8.55002
bta:281572	VEGFA; vascular endothelial growth factor A	Renal cell carcinoma - Bos taurus (cow) (2)	8.34441	8.34441
bta:281572	VEGFA; vascular endothelial growth factor A	Pancreatic cancer - Bos taurus (cow) (2)	5.95809	5.95809
bta:281572	VEGFA; vascular endothelial growth factor A	VEGF signaling pathway - Bos taurus (cow) (2)	2.4907	2.4907
bta:505075	WNT6; wingless-type MMTV integration site family, member 6	Pathways in cancer - Bos taurus (cow) (11)	5.56561	9.28011
bta:505075	WNT6; wingless-type MMTV integration site family, member 6	Melanogenesis - Bos taurus (cow) (4)	7.99496	7.99496
bta:505075	WNT6; wingless-type MMTV integration site family, member 6	Wnt signaling pathway - Bos taurus (cow) (2)	4.06431	4.06431
bta:782132	ZMAT2; zinc finger, matrin-type 2	Spliceosome - Bos taurus (cow) (9)	-2.0316	10.8512
bta:534170	ZNF274; zinc finger protein 274	Neurotrophin signaling pathway - Bos taurus (cow) (5)	7.65197	7.65197

## Sheet: Final Tissue
Gene	KEGG Pathways	Flux	Impact	MF	Flux	Impact	BP	Flux	Impact	CC	Flux	Impact	INTERPRO	Flux	Impact
A2M	Complement and coagulation cascades - Bos taurus (cow) (1)	-8.81974	8.81974	growth factor binding (GO:0019838)	-17.5096	17.5096	negative regulation of complement activation, lectin pathway (GO:0001869)	361.609	361.609	extracellular region (GO:0005576)	-1.31969	8.65907
				receptor binding (GO:0005102)	0.815032	7.4802	small GTPase mediated signal transduction (GO:0007264)	11.039	11.039	cytosol (GO:0005829)	1.18597	5.68389
				protein binding (GO:0005515)	0.225979	5.3369	blood coagulation (GO:0007596)	2.21042	2.21042
				enzyme binding (GO:0019899)	1.26662	4.03308
ABCC1	Vitamin digestion and absorption - Bos taurus (cow) (2)	-37.1006	37.1006	ATPase activity, coupled to transmembrane movement of substances (GO:0042626)	-6.1844	6.1844	cobalamin metabolic process (GO:0009235)	-490.801	490.801	basolateral plasma membrane (GO:0016323)	7.15799	7.15799
	ABC transporters - Bos taurus (cow) (1)	-8.28237	8.28237	ATPase activity (GO:0016887)	0.319305	5.612	response to drug (GO:0042493)	15.9145	15.9145	plasma membrane (GO:0005886)	0.991637	4.19027
				transporter activity (GO:0005215)	0.135619	4.06014	transport (GO:0006810)	1.34123	1.34123	membrane (GO:0016020)	0.626077	2.9394
				ATP binding (GO:0005524)	1.21201	3.85245				integral component of plasma membrane (GO:0005887)	1.96621	1.96621
ACSM1	Butanoate metabolism - Bos taurus (cow) (2)	35.1093	35.1093	GTP binding (GO:0005525)	6.9761	8.5586	fatty acid oxidation (GO:0019395)	112.92	112.92	mitochondrial matrix (GO:0005759)	0.960769	7.57217
	Metabolic pathways - Bos taurus (cow) (35)	1.79422	7.5751	metal ion binding (GO:0046872)	1.18691	3.93124	fatty acid biosynthetic process (GO:0006633)	11.4402	11.4402
				ATP binding (GO:0005524)	1.21201	3.85245
ACTC1	Hypertrophic cardiomyopathy (HCM) - Bos taurus (cow) (3)	3.91094	3.91094	ATPase activity (GO:0016887)	0.319305	5.612	response to drug (GO:0042493)	15.9145	15.9145	extracellular space (GO:0005615)	5.40637	14.2995
	Dilated cardiomyopathy - Bos taurus (cow) (2)	3.43205	3.43205	ATP binding (GO:0005524)	1.21201	3.85245	apoptotic process (GO:0006915)	1.80039	9.73733	sarcomere (GO:0030017)	9.67443	9.67443
							metabolic process (GO:0008152)	4.18027	8.72058	cytosol (GO:0005829)	1.18597	5.68389
							negative regulation of apoptotic process (GO:0043066)	5.90621	5.90621	cytoplasm (GO:0005737)	0.841519	4.98803
										membrane (GO:0016020)	0.626077	2.9394
ACTN3	Amoebiasis - Bos taurus (cow) (6)	-9.29713	23.1127	protein homodimerization activity (GO:0042803)	6.9885	9.95618	regulation of apoptotic process (GO:0042981)	-0.577278	4.77505	cytosol (GO:0005829)	1.18597	5.68389	Calponin homology domain (IPR001715)	23.856	23.856
	Focal adhesion - Bos taurus (cow) (10)	-2.66572	16.3059	actin binding (GO:0003779)	8.51681	8.51681							EF-hand domain (IPR002048)	6.3444	6.3444
	Regulation of actin cytoskeleton - Bos taurus (cow) (6)	4.5965	11.2285	calcium ion binding (GO:0005509)	0.39489	5.91725
	Arrhythmogenic right ventricular cardiomyopathy (ARVC) - Bos taurus (cow) (2)	8.48499	8.48499	protein binding (GO:0005515)	0.225979	5.3369
	Tight junction - Bos taurus (cow) (5)	5.77247	5.77247
	Leukocyte transendothelial migration - Bos taurus (cow) (5)	4.7145	4.7145
	Adherens junction - Bos taurus (cow) (1)	3.54515	3.54515
ADIPOQ	Adipocytokine signaling pathway - Bos taurus (cow) (5)	21.465	21.465	cytokine activity (GO:0005125)	0.00725975	15.0171	negative regulation of platelet-derived growth factor receptor signaling pathway (GO:0010642)	451.681	451.681	collagen trimer (GO:0005581)	-91.8899	91.8899	Collagen triple helix repeat (IPR008160)	-35.9569	35.9569
	PPAR signaling pathway - Bos taurus (cow) (3)	20.9772	20.9772	identical protein binding (GO:0042802)	-1.32461	14.184	negative regulation of tumor necrosis factor-mediated signaling pathway (GO:0010804)	451.681	451.681	extracellular space (GO:0005615)	5.40637	14.2995
	Type II diabetes mellitus - Bos taurus (cow) (1)	18.0672	18.0672	protein homodimerization activity (GO:0042803)	6.9885	9.95618	negative regulation of heterotypic cell-cell adhesion (GO:0034115)	451.681	451.681	extracellular region (GO:0005576)	-1.31969	8.65907
				receptor binding (GO:0005102)	0.815032	7.4802	positive regulation of fatty acid metabolic process (GO:0045923)	451.681	451.681	endoplasmic reticulum (GO:0005783)	0.103699	5.96575
				protein binding (GO:0005515)	0.225979	5.3369	detection of oxidative stress (GO:0070994)	451.681	451.681	cell surface (GO:0009986)	1.6492	1.6492
							positive regulation of monocyte chemotactic protein-1 production (GO:0071639)	451.681	451.681
							negative regulation of intracellular protein transport (GO:0090317)	451.681	451.681
							positive regulation of cAMP-dependent protein kinase activity (GO:2000481)	451.681	451.681
							low-density lipoprotein particle clearance (GO:0034383)	225.841	225.841
							negative regulation of low-density lipoprotein particle receptor biosynthetic process (GO:0045715)	225.841	225.841
							negative regulation of gluconeogenesis (GO:0045721)	225.841	225.841
							negative regulation of blood pressure (GO:0045776)	225.841	225.841
							negative regulation of DNA biosynthetic process (GO:2000279)	225.841	225.841
							positive regulation of glycogen (starch) synthase activity (GO:2000467)	225.841	225.841
							positive regulation of cholesterol efflux (GO:0010875)	150.56	150.56
							negative regulation of smooth muscle cell migration (GO:0014912)	150.56	150.56
							negative regulation of granulocyte differentiation (GO:0030853)	150.56	150.56
							negative regulation of macrophage differentiation (GO:0045650)	150.56	150.56
							protein localization to plasma membrane (GO:0072659)	150.56	150.56
							positive regulation of protein kinase A signaling (GO:0010739)	112.92	112.92
							negative regulation of macrophage derived foam cell differentiation (GO:0010745)	112.92	112.92
							regulation of glucose metabolic process (GO:0010906)	112.92	112.92
							fatty acid oxidation (GO:0019395)	112.92	112.92
							negative regulation of protein autophosphorylation (GO:0031953)	112.92	112.92
							negative regulation of phagocytosis (GO:0050765)	112.92	112.92
							cellular response to drug (GO:0035690)	95.0104	95.0104
							positive regulation of cellular protein metabolic process (GO:0032270)	75.2802	75.2802
							negative regulation of I-kappaB kinase/NF-kappaB signaling (GO:0043124)	75.2802	75.2802
							negative regulation of smooth muscle cell proliferation (GO:0048662)	75.2802	75.2802
							fatty acid beta-oxidation (GO:0006635)	71.108	71.108
							negative regulation of fat cell differentiation (GO:0045599)	69.4894	69.4894
							positive regulation of signal transduction (GO:0009967)	56.4601	56.4601
							positive regulation of protein phosphorylation (GO:0001934)	51.4018	51.4018
							negative regulation of ERK1 and ERK2 cascade (GO:0070373)	50.1868	50.1868
							response to tumor necrosis factor (GO:0034612)	45.1681	45.1681
							positive regulation of glucose import (GO:0046326)	45.1681	45.1681
							positive regulation of interleukin-8 production (GO:0032757)	41.0619	41.0619
							brown fat cell differentiation (GO:0050873)	37.7011	37.7011
							response to glucose (GO:0009749)	37.6401	37.6401
							negative regulation of tumor necrosis factor production (GO:0032720)	34.7447	34.7447
							glucose homeostasis (GO:0042593)	33.1592	33.1592
							glucose metabolic process (GO:0006006)	32.2629	32.2629
							cellular response to insulin stimulus (GO:0032869)	32.2629	32.2629
							negative regulation of MAP kinase activity (GO:0043407)	28.2301	28.2301
							negative regulation of inflammatory response (GO:0050728)	28.2301	28.2301
							protein homooligomerization (GO:0051260)	20.2309	20.2309
							positive regulation of I-kappaB kinase/NF-kappaB signaling (GO:0043123)	5.70414	20.0129
							negative regulation of cell migration (GO:0030336)	19.6383	19.6383
							negative regulation of transcription, DNA-templated (GO:0045892)	9.98112	13.7977
							response to hypoxia (GO:0001666)	11.0677	11.0677
AGPAT9	Glycerophospholipid metabolism - Bos taurus (cow) (5)	13.2876	13.2876				regulation of TOR signaling (GO:0032006)	227.74	227.74	endoplasmic reticulum (GO:0005783)	0.103699	5.96575
	Glycerolipid metabolism - Bos taurus (cow) (2)	7.8531	7.8531				triglyceride biosynthetic process (GO:0019432)	91.0959	91.0959	integral component of membrane (GO:0016021)	0.135035	2.26036
	Metabolic pathways - Bos taurus (cow) (35)	1.79422	7.5751
AGXT	Glycine, serine and threonine metabolism - Bos taurus (cow) (2)	-44.9149	44.9149	pyridoxal phosphate binding (GO:0030170)	-11.0128	19.5293	L-cysteine catabolic process (GO:0019448)	-860.013	860.013	mitochondrial matrix (GO:0005759)	0.960769	7.57217
	Alanine, aspartate and glutamate metabolism - Bos taurus (cow) (3)	4.43002	14.4366	protein homodimerization activity (GO:0042803)	6.9885	9.95618
	Metabolic pathways - Bos taurus (cow) (35)	1.79422	7.5751	amino acid binding (GO:0016597)	8.14199	8.14199
	Peroxisome - Bos taurus (cow) (2)	1.91179	4.65869	receptor binding (GO:0005102)	0.815032	7.4802
				protein binding (GO:0005515)	0.225979	5.3369
ALAD	Porphyrin and chlorophyll metabolism - Bos taurus (cow) (1)	8.23791	8.23791	identical protein binding (GO:0042802)	-1.32461	14.184	protein homooligomerization (GO:0051260)	20.2309	20.2309	cytosol (GO:0005829)	1.18597	5.68389
	Metabolic pathways - Bos taurus (cow) (35)	1.79422	7.5751	catalytic activity (GO:0003824)	0.997944	4.15868	heme biosynthetic process (GO:0006783)	13.0434	13.0434	nucleus (GO:0005634)	0.708697	4.59797
				zinc ion binding (GO:0008270)	0.858197	2.65985
ALDH18A1	Biosynthesis of amino acids - Bos taurus (cow) (4)	12.0664	12.0664	protein binding (GO:0005515)	0.225979	5.3369	cellular amino acid biosynthetic process (GO:0008652)	16.2784	16.2784	mitochondrial inner membrane (GO:0005743)	3.52972	5.25202
	Metabolic pathways - Bos taurus (cow) (35)	1.79422	7.5751	ATP binding (GO:0005524)	1.21201	3.85245	proline biosynthetic process (GO:0006561)	15.857	15.857	cytoplasm (GO:0005737)	0.841519	4.98803
	Arginine and proline metabolism - Bos taurus (cow) (3)	6.6131	6.6131				oxidation-reduction process (GO:0055114)	-0.160528	3.66806	mitochondrion (GO:0005739)	1.22113	3.09626
ALPL	Folate biosynthesis - Bos taurus (cow) (2)	17.5328	17.5328	protein binding (GO:0005515)	0.225979	5.3369	endochondral ossification (GO:0001958)	-86.0013	86.0013	extracellular matrix (GO:0031012)	-13.3478	19.4147
	Metabolic pathways - Bos taurus (cow) (35)	1.79422	7.5751	metal ion binding (GO:0046872)	1.18691	3.93124	skeletal system development (GO:0001501)	-27.4088	62.4299	extracellular space (GO:0005615)	5.40637	14.2995
				pyrophosphatase activity (GO:0016462)	1.52847	3.81347	response to vitamin D (GO:0033280)	24.8983	24.8983	anchored component of membrane (GO:0031225)	8.43886	8.43886
							cellular response to organic cyclic compound (GO:0071407)	19.9186	19.9186	plasma membrane (GO:0005886)	0.991637	4.19027
							dephosphorylation (GO:0016311)	17.7035	17.7035	membrane (GO:0016020)	0.626077	2.9394
							osteoblast differentiation (GO:0001649)	10.8906	10.8906	integral component of membrane (GO:0016021)	0.135035	2.26036
							response to antibiotic (GO:0046677)	8.29942	8.29942
							response to lipopolysaccharide (GO:0032496)	3.24119	3.24119
AMPH	Fc gamma R-mediated phagocytosis - Bos taurus (cow) (2)	2.142	2.142	protein binding (GO:0005515)	0.225979	5.3369	synaptic transmission (GO:0007268)	20.9552	20.9552	cell junction (GO:0030054)	3.93737	3.93737	SH3 domain (IPR001452)	3.47725	3.47725
							learning (GO:0007612)	7.7754	7.7754	actin cytoskeleton (GO:0015629)	1.83035	1.83035
ARHGDIA	Neurotrophin signaling pathway - Bos taurus (cow) (5)	7.65197	7.65197	protein binding (GO:0005515)	0.225979	5.3369	Rho protein signal transduction (GO:0007266)	-123.528	123.528	immunological synapse (GO:0001772)	19.5379	19.5379
	Vasopressin-regulated water reabsorption - Bos taurus (cow) (1)	1.82925	1.82925				negative regulation of cell migration (GO:0030336)	19.6383	19.6383	cytosol (GO:0005829)	1.18597	5.68389
							small GTPase mediated signal transduction (GO:0007264)	11.039	11.039	cytoskeleton (GO:0005856)	2.42047	3.71112
							negative regulation of apoptotic process (GO:0043066)	5.90621	5.90621
ASAH1	Sphingolipid metabolism - Bos taurus (cow) (4)	-4.35942	28.4317	catalytic activity (GO:0003824)	0.997944	4.15868	ceramide metabolic process (GO:0006672)	27.2561	27.2561
	Metabolic pathways - Bos taurus (cow) (35)	1.79422	7.5751
	Lysosome - Bos taurus (cow) (4)	-6.71896	6.71896
ASS1	Alanine, aspartate and glutamate metabolism - Bos taurus (cow) (3)	4.43002	14.4366	identical protein binding (GO:0042802)	-1.32461	14.184	cellular response to amino acid stimulus (GO:0071230)	-89.7504	89.7504	lysosome (GO:0005764)	-7.66892	7.66892
	Biosynthesis of amino acids - Bos taurus (cow) (4)	12.0664	12.0664	amino acid binding (GO:0016597)	8.14199	8.14199	arginine biosynthetic process (GO:0006526)	66.0331	66.0331	endoplasmic reticulum (GO:0005783)	0.103699	5.96575
	Metabolic pathways - Bos taurus (cow) (35)	1.79422	7.5751	protein binding (GO:0005515)	0.225979	5.3369	diaphragm development (GO:0060539)	58.7364	58.7364	cytosol (GO:0005829)	1.18597	5.68389
	Arginine and proline metabolism - Bos taurus (cow) (3)	6.6131	6.6131	ATP binding (GO:0005524)	1.21201	3.85245	response to drug (GO:0042493)	15.9145	15.9145	cytoplasm (GO:0005737)	0.841519	4.98803
							kidney development (GO:0001822)	4.36098	4.36098	nucleus (GO:0005634)	0.708697	4.59797
ATP5G3	Alzheimer's disease - Bos taurus (cow) (5)	2.9473	8.64741	lipid binding (GO:0008289)	-0.236019	4.81797				integral component of membrane (GO:0016021)	0.135035	2.26036
	Metabolic pathways - Bos taurus (cow) (35)	1.79422	7.5751	transporter activity (GO:0005215)	0.135619	4.06014
	Parkinson's disease - Bos taurus (cow) (3)	1.38448	1.38448
	Oxidative phosphorylation - Bos taurus (cow) (2)	0.850735	0.850735
	Huntington's disease - Bos taurus (cow) (3)	0.65799	0.65799
B2M	Antigen processing and presentation - Bos taurus (cow) (3)	-0.555032	9.50864	identical protein binding (GO:0042802)	-1.32461	14.184	antigen processing and presentation of exogenous protein antigen via MHC class Ib, TAP-dependent (GO:0002481)	-111.321	111.321	extracellular space (GO:0005615)	5.40637	14.2995	Immunoglobulin-like domain (IPR007110)	2.80166	4.51654
				protein binding (GO:0005515)	0.225979	5.3369	protein refolding (GO:0042026)	-55.6607	55.6607	extracellular region (GO:0005576)	-1.31969	8.65907
							antigen processing and presentation of peptide antigen via MHC class I (GO:0002474)	-27.8304	27.8304	cytoplasm (GO:0005737)	0.841519	4.98803
							positive regulation of T cell mediated cytotoxicity (GO:0001916)	-18.5536	18.5536	plasma membrane (GO:0005886)	0.991637	4.19027
							response to molecule of bacterial origin (GO:0002237)	-18.5536	18.5536	membrane (GO:0016020)	0.626077	2.9394
							response to drug (GO:0042493)	15.9145	15.9145	Golgi apparatus (GO:0005794)	-1.21947	2.57478
							T cell differentiation in thymus (GO:0033077)	-11.1321	11.1321
							innate immune response (GO:0045087)	2.38323	2.38323
BTG1	RNA degradation - Bos taurus (cow) (2)	1.31535	4.66648	transcription cofactor activity (GO:0003712)	-5.67256	5.67256	positive regulation of angiogenesis (GO:0045766)	30.2997	30.2997	cytoplasm (GO:0005737)	0.841519	4.98803
				protein binding (GO:0005515)	0.225979	5.3369	positive regulation of endothelial cell differentiation (GO:0045603)	29.9091	29.9091	nucleus (GO:0005634)	0.708697	4.59797
				enzyme binding (GO:0019899)	1.26662	4.03308	positive regulation of myoblast differentiation (GO:0045663)	23.9273	23.9273
							negative regulation of cell proliferation (GO:0008285)	6.00152	13.3349
							negative regulation of cell growth (GO:0030308)	13.1899	13.1899
							regulation of transcription, DNA-templated (GO:0006355)	4.07632	4.93451
							cell migration (GO:0016477)	1.84905	1.84905
CALM1	Phototransduction - Bos taurus (cow) (4)	-4.48942	34.0318	calcium ion binding (GO:0005509)	0.39489	5.91725	substantia nigra development (GO:0021762)	370.328	370.328	sarcomere (GO:0030017)	9.67443	9.67443	EF-hand domain (IPR002048)	6.3444	6.3444
	Gastric acid secretion - Bos taurus (cow) (3)	19.2125	19.2125	protein binding (GO:0005515)	0.225979	5.3369	glucose metabolic process (GO:0006006)	32.2629	32.2629	extracellular region (GO:0005576)	-1.31969	8.65907
	Vascular smooth muscle contraction - Bos taurus (cow) (4)	17.8908	17.8908	protein domain specific binding (GO:0019904)	-3.08382	3.08382	synaptic transmission (GO:0007268)	20.9552	20.9552	centrosome (GO:0005813)	6.90465	6.90465
	Long-term potentiation - Bos taurus (cow) (2)	17.0726	17.0726				response to calcium ion (GO:0051592)	16.3574	16.3574	cytosol (GO:0005829)	1.18597	5.68389
	Phosphatidylinositol signaling system - Bos taurus (cow) (5)	12.3262	16.726				signal transduction (GO:0007165)	9.00077	9.00077	cytoplasm (GO:0005737)	0.841519	4.98803
	Insulin signaling pathway - Bos taurus (cow) (8)	0.486823	15.0109				muscle contraction (GO:0006936)	8.60907	8.60907	nucleus (GO:0005634)	0.708697	4.59797
	Salivary secretion - Bos taurus (cow) (3)	14.7446	14.7446				carbohydrate metabolic process (GO:0005975)	7.6256	7.6256	plasma membrane (GO:0005886)	0.991637	4.19027
	Glioma - Bos taurus (cow) (3)	14.3698	14.3698				innate immune response (GO:0045087)	2.38323	2.38323	nucleoplasm (GO:0005654)	0.371216	4.07002
	GnRH signaling pathway - Bos taurus (cow) (3)	12.4762	12.4762				blood coagulation (GO:0007596)	2.21042	2.21042	vesicle (GO:0031982)	-0.264127	2.66609
	Calcium signaling pathway - Bos taurus (cow) (4)	11.8362	11.8362
	Oocyte meiosis - Bos taurus (cow) (2)	9.40232	9.40232
	Tuberculosis - Bos taurus (cow) (7)	4.08844	8.67275
	Alzheimer's disease - Bos taurus (cow) (5)	2.9473	8.64741
	Melanogenesis - Bos taurus (cow) (4)	7.99496	7.99496
	Neurotrophin signaling pathway - Bos taurus (cow) (5)	7.65197	7.65197
CALM3	Phototransduction - Bos taurus (cow) (4)	-4.48942	34.0318	calcium ion binding (GO:0005509)	0.39489	5.91725	substantia nigra development (GO:0021762)	370.328	370.328	sarcomere (GO:0030017)	9.67443	9.67443	EF-hand domain (IPR002048)	6.3444	6.3444
	Gastric acid secretion - Bos taurus (cow) (3)	19.2125	19.2125	protein binding (GO:0005515)	0.225979	5.3369	glucose metabolic process (GO:0006006)	32.2629	32.2629	extracellular region (GO:0005576)	-1.31969	8.65907
	Vascular smooth muscle contraction - Bos taurus (cow) (4)	17.8908	17.8908	protein domain specific binding (GO:0019904)	-3.08382	3.08382	synaptic transmission (GO:0007268)	20.9552	20.9552	centrosome (GO:0005813)	6.90465	6.90465
	Long-term potentiation - Bos taurus (cow) (2)	17.0726	17.0726				response to calcium ion (GO:0051592)	16.3574	16.3574	cytosol (GO:0005829)	1.18597	5.68389
	Phosphatidylinositol signaling system - Bos taurus (cow) (5)	12.3262	16.726				signal transduction (GO:0007165)	9.00077	9.00077	cytoplasm (GO:0005737)	0.841519	4.98803
	Insulin signaling pathway - Bos taurus (cow) (8)	0.486823	15.0109				muscle contraction (GO:0006936)	8.60907	8.60907	nucleus (GO:0005634)	0.708697	4.59797
	Salivary secretion - Bos taurus (cow) (3)	14.7446	14.7446				carbohydrate metabolic process (GO:0005975)	7.6256	7.6256	plasma membrane (GO:0005886)	0.991637	4.19027
	Glioma - Bos taurus (cow) (3)	14.3698	14.3698				innate immune response (GO:0045087)	2.38323	2.38323	nucleoplasm (GO:0005654)	0.371216	4.07002
	GnRH signaling pathway - Bos taurus (cow) (3)	12.4762	12.4762				blood coagulation (GO:0007596)	2.21042	2.21042	vesicle (GO:0031982)	-0.264127	2.66609
	Calcium signaling pathway - Bos taurus (cow) (4)	11.8362	11.8362
	Oocyte meiosis - Bos taurus (cow) (2)	9.40232	9.40232
	Tuberculosis - Bos taurus (cow) (7)	4.08844	8.67275
	Alzheimer's disease - Bos taurus (cow) (5)	2.9473	8.64741
	Melanogenesis - Bos taurus (cow) (4)	7.99496	7.99496
	Neurotrophin signaling pathway - Bos taurus (cow) (5)	7.65197	7.65197
CAMKK1	Adipocytokine signaling pathway - Bos taurus (cow) (5)	21.465	21.465	calmodulin binding (GO:0005516)	5.62829	5.62829	synaptic transmission (GO:0007268)	20.9552	20.9552	cytosol (GO:0005829)	1.18597	5.68389
				protein binding (GO:0005515)	0.225979	5.3369	protein phosphorylation (GO:0006468)	4.27174	4.27174	nucleus (GO:0005634)	0.708697	4.59797
				ATP binding (GO:0005524)	1.21201	3.85245
CBS	Glycine, serine and threonine metabolism - Bos taurus (cow) (2)	-44.9149	44.9149	pyridoxal phosphate binding (GO:0030170)	-11.0128	19.5293	cysteine biosynthetic process from serine (GO:0006535)	-860.013	860.013	cytosol (GO:0005829)	1.18597	5.68389	CBS domain (IPR000644)	-99.885	99.885
	Cysteine and methionine metabolism - Bos taurus (cow) (1)	-39.0915	39.0915	identical protein binding (GO:0042802)	-1.32461	14.184	L-serine catabolic process (GO:0006565)	-860.013	860.013	nucleus (GO:0005634)	0.708697	4.59797
	Biosynthesis of amino acids - Bos taurus (cow) (4)	12.0664	12.0664	protein homodimerization activity (GO:0042803)	6.9885	9.95618	cysteine biosynthetic process via cystathionine (GO:0019343)	-860.013	860.013	intracellular membrane-bounded organelle (GO:0043231)	0.564969	4.55056
	Metabolic pathways - Bos taurus (cow) (35)	1.79422	7.5751	protein binding (GO:0005515)	0.225979	5.3369	homocysteine catabolic process (GO:0043418)	-860.013	860.013	nucleolus (GO:0005730)
				enzyme binding (GO:0019899)	1.26662	4.03308	hydrogen sulfide biosynthetic process (GO:0070814)	-860.013	860.013
				metal ion binding (GO:0046872)	1.18691	3.93124
CD244	Natural killer cell mediated cytotoxicity - Bos taurus (cow) (4)	6.06267	8.3097	protein binding (GO:0005515)	0.225979	5.3369	signal transduction (GO:0007165)	9.00077	9.00077	plasma membrane (GO:0005886)	0.991637	4.19027	Immunoglobulin-like domain (IPR007110)	2.80166	4.51654
				receptor activity (GO:0004872)	-0.0178765	0.665754	blood coagulation (GO:0007596)	2.21042	2.21042	integral component of membrane (GO:0016021)	0.135035	2.26036
CD2AP	Bacterial invasion of epithelial cells - Bos taurus (cow) (3)	1.87147	1.87147	protein binding (GO:0005515)	0.225979	5.3369	signal transduction (GO:0007165)	9.00077	9.00077	cell-cell junction (GO:0005911)	5.88856	5.88856	SH3 domain (IPR001452)	3.47725	3.47725
										cytoplasm (GO:0005737)	0.841519	4.98803
										plasma membrane (GO:0005886)	0.991637	4.19027
										actin cytoskeleton (GO:0015629)	1.83035	1.83035
CDKN2C	Cell cycle - Bos taurus (cow) (2)	1.31793	1.31793	protein binding (GO:0005515)	0.225979	5.3369	negative regulation of cell proliferation (GO:0008285)	6.00152	13.3349	cytosol (GO:0005829)	1.18597	5.68389	Ankyrin repeat (IPR002110)	-1.39293	1.39293
							negative regulation of cell growth (GO:0030308)	13.1899	13.1899	cytoplasm (GO:0005737)	0.841519	4.98803
							G1/S transition of mitotic cell cycle (GO:0000082)	6.37345	6.37345	nucleus (GO:0005634)	0.708697	4.59797
							cell cycle arrest (GO:0007050)	2.60253	2.60253
CDS2	Phosphatidylinositol signaling system - Bos taurus (cow) (5)	12.3262	16.726							endoplasmic reticulum (GO:0005783)	0.103699	5.96575
	Glycerophospholipid metabolism - Bos taurus (cow) (5)	13.2876	13.2876							mitochondrial inner membrane (GO:0005743)	3.52972	5.25202
	Metabolic pathways - Bos taurus (cow) (35)	1.79422	7.5751							membrane (GO:0016020)	0.626077	2.9394
										integral component of membrane (GO:0016021)	0.135035	2.26036
CEBPB	Tuberculosis - Bos taurus (cow) (7)	4.08844	8.67275	protein homodimerization activity (GO:0042803)	6.9885	9.95618	mammary gland epithelial cell differentiation (GO:0060644)	123.443	123.443	cytoplasm (GO:0005737)	0.841519	4.98803	CCAAT/enhancer-binding (IPR016468)	105.18	105.18
				sequence-specific DNA binding transcription factor activity (GO:0003700)	2.16172	6.00822	negative regulation of T cell proliferation (GO:0042130)	122.9	122.9	nucleus (GO:0005634)	0.708697	4.59797	Basic-leucine zipper domain (IPR004827)	34.0559	34.0559
				transcription factor binding (GO:0008134)	-1.95459	4.74528	cellular response to amino acid stimulus (GO:0071230)	-89.7504	89.7504	nucleoplasm (GO:0005654)	0.371216	4.07002
				DNA binding (GO:0003677)	1.68912	3.55788	brown fat cell differentiation (GO:0050873)	37.7011	37.7011
							embryonic placenta development (GO:0001892)	35.9934	35.9934
							positive regulation of osteoblast differentiation (GO:0045669)	23.1455	23.1455
							transcription from RNA polymerase II promoter (GO:0006366)	14.1741	14.1741
							negative regulation of transcription, DNA-templated (GO:0045892)	9.98112	13.7977
							immune response (GO:0006955)	-0.828015	12.2069
							neuron differentiation (GO:0030182)	10.8906	10.8906
							ovarian follicle development (GO:0001541)	9.74334	9.74334
							positive regulation of transcription from RNA polymerase II promoter (GO:0045944)	3.04089	6.64528
							regulation of transcription, DNA-templated (GO:0006355)	4.07632	4.93451
							response to lipopolysaccharide (GO:0032496)	3.24119	3.24119
CGN	Tight junction - Bos taurus (cow) (5)	5.77247	5.77247	actin binding (GO:0003779)	8.51681	8.51681	transforming growth factor beta receptor signaling pathway (GO:0007179)	-20.64	62.6997	myosin complex (GO:0016459)	3.99689	3.99689
				protein binding (GO:0005515)	0.225979	5.3369	metabolic process (GO:0008152)	4.18027	8.72058	cell junction (GO:0030054)	3.93737	3.93737
				motor activity (GO:0003774)	1.79677	1.79677
CHKA	Glycerophospholipid metabolism - Bos taurus (cow) (5)	13.2876	13.2876	protein homodimerization activity (GO:0042803)	6.9885	9.95618	phosphatidylethanolamine biosynthetic process (GO:0006646)	22.2557	22.2557	cytosol (GO:0005829)	1.18597	5.68389
	Metabolic pathways - Bos taurus (cow) (35)	1.79422	7.5751	ATP binding (GO:0005524)	1.21201	3.85245	signal transduction (GO:0007165)	9.00077	9.00077
				signal transducer activity (GO:0004871)	0.438327	1.27593	lipid metabolic process (GO:0006629)	3.01591	8.61816
CLDN4	Tight junction - Bos taurus (cow) (5)	5.77247	5.77247	identical protein binding (GO:0042802)	-1.32461	14.184	calcium-independent cell-cell adhesion via plasma membrane cell-adhesion molecules (GO:0016338)	15.5139	15.5139	plasma membrane (GO:0005886)	0.991637	4.19027
	Leukocyte transendothelial migration - Bos taurus (cow) (5)	4.7145	4.7145	structural molecule activity (GO:0005198)	-3.49586	5.16392	signal transduction (GO:0007165)	9.00077	9.00077	apicolateral plasma membrane (GO:0016327)	2.98223	2.98223
	Cell adhesion molecules (CAMs) - Bos taurus (cow) (1)	-0.43324	2.37248	transmembrane signaling receptor activity (GO:0004888)	0.131738	0.131738				integral component of plasma membrane (GO:0005887)	1.96621	1.96621
	Hepatitis C - Bos taurus (cow) (1)	0.874025	0.874025
COL1A1	Protein digestion and absorption - Bos taurus (cow) (7)	-18.4395	39.8982	platelet-derived growth factor binding (GO:0048407)	-150.091	150.091	protein heterotrimerization (GO:0070208)	-329.409	329.409	collagen type I trimer (GO:0005584)	-714.01	714.01	Fibrillar collagen, C-terminal (IPR000885)	-275.67	275.67
	ECM-receptor interaction - Bos taurus (cow) (4)	-23.3351	23.3351	extracellular matrix structural constituent (GO:0005201)	-78.7628	78.7628	cartilage development involved in endochondral bone morphogenesis (GO:0060351)	-286.671	286.671	extracellular matrix (GO:0031012)	-13.3478	19.4147	von Willebrand factor, type C (IPR001007)	-41.6919	41.6919
	Amoebiasis - Bos taurus (cow) (6)	-9.29713	23.1127	identical protein binding (GO:0042802)	-1.32461	14.184	collagen biosynthetic process (GO:0032964)	-142.291	142.291	extracellular space (GO:0005615)	5.40637	14.2995	Collagen triple helix repeat (IPR008160)	-35.9569	35.9569
	Focal adhesion - Bos taurus (cow) (10)	-2.66572	16.3059	protein binding (GO:0005515)	0.225979	5.3369	collagen fibril organization (GO:0030199)	-83.5183	105.28	extracellular region (GO:0005576)	-1.31969	8.65907	Fibrinogen, alpha/beta/gamma chain, C-terminal globular domain (IPR002181)
				metal ion binding (GO:0046872)	1.18691	3.93124	cellular response to amino acid stimulus (GO:0071230)	-89.7504	89.7504	Golgi apparatus (GO:0005794)	-1.21947	2.57478
							endochondral ossification (GO:0001958)	-86.0013	86.0013
							blood vessel development (GO:0001568)	-43.2843	67.8352
							skeletal system development (GO:0001501)	-27.4088	62.4299
							embryonic skeletal system development (GO:0048706)	44.4713	44.4713
							protein localization to nucleus (GO:0034504)	39.3278	39.3278
							positive regulation of canonical Wnt signaling pathway (GO:0090263)	-28.1115	28.1115
							response to drug (GO:0042493)	15.9145	15.9145
							osteoblast differentiation (GO:0001649)	10.8906	10.8906
							face morphogenesis (GO:0060325)	7.78746	7.78746
							visual perception (GO:0007601)	6.08808	6.08808
							protein transport (GO:0015031)	1.99402	6.01234
							positive regulation of transcription, DNA-templated (GO:0045893)	-0.244745	4.9623
							positive regulation of cell migration (GO:0030335)	4.15977	4.15977
							blood coagulation (GO:0007596)	2.21042	2.21042
COL1A2	Protein digestion and absorption - Bos taurus (cow) (7)	-18.4395	39.8982	platelet-derived growth factor binding (GO:0048407)	-150.091	150.091	protein heterotrimerization (GO:0070208)	-329.409	329.409	collagen type I trimer (GO:0005584)	-714.01	714.01	Fibrillar collagen, C-terminal (IPR000885)	-275.67	275.67
	ECM-receptor interaction - Bos taurus (cow) (4)	-23.3351	23.3351	extracellular matrix structural constituent (GO:0005201)	-78.7628	78.7628	Rho protein signal transduction (GO:0007266)	-123.528	123.528	extracellular matrix (GO:0031012)	-13.3478	19.4147	Collagen triple helix repeat (IPR008160)	-35.9569	35.9569
	Amoebiasis - Bos taurus (cow) (6)	-9.29713	23.1127	SMAD binding (GO:0046332)	-72.9222	72.9222	collagen fibril organization (GO:0030199)	-83.5183	105.28	extracellular space (GO:0005615)	5.40637	14.2995
	Focal adhesion - Bos taurus (cow) (10)	-2.66572	16.3059	identical protein binding (GO:0042802)	-1.32461	14.184	cellular response to amino acid stimulus (GO:0071230)	-89.7504	89.7504	extracellular region (GO:0005576)	-1.31969	8.65907
				protein binding (GO:0005515)	0.225979	5.3369	blood vessel development (GO:0001568)	-43.2843	67.8352
				metal ion binding (GO:0046872)	1.18691	3.93124	transforming growth factor beta receptor signaling pathway (GO:0007179)	-20.64	62.6997
							skeletal system development (GO:0001501)	-27.4088	62.4299
							regulation of blood pressure (GO:0008217)	-49.4113	49.4113
							blood coagulation (GO:0007596)	2.21042	2.21042
COL3A1	Protein digestion and absorption - Bos taurus (cow) (7)	-18.4395	39.8982	platelet-derived growth factor binding (GO:0048407)	-150.091	150.091	negative regulation of immune response (GO:0050777)	-284.582	284.582	extracellular matrix (GO:0031012)	-13.3478	19.4147	Fibrillar collagen, C-terminal (IPR000885)	-275.67	275.67
	ECM-receptor interaction - Bos taurus (cow) (4)	-23.3351	23.3351	extracellular matrix structural constituent (GO:0005201)	-78.7628	78.7628	collagen fibril organization (GO:0030199)	-83.5183	105.28	extracellular space (GO:0005615)	5.40637	14.2995	von Willebrand factor, type C (IPR001007)	-41.6919	41.6919
	Amoebiasis - Bos taurus (cow) (6)	-9.29713	23.1127	SMAD binding (GO:0046332)	-72.9222	72.9222	extracellular fibril organization (GO:0043206)	-94.8607	94.8607	extracellular region (GO:0005576)	-1.31969	8.65907	Collagen triple helix repeat (IPR008160)	-35.9569	35.9569
	Focal adhesion - Bos taurus (cow) (10)	-2.66572	16.3059	protein binding (GO:0005515)	0.225979	5.3369	cellular response to amino acid stimulus (GO:0071230)	-89.7504	89.7504
				metal ion binding (GO:0046872)	1.18691	3.93124	transforming growth factor beta receptor signaling pathway (GO:0007179)	-20.64	62.6997
							skeletal system development (GO:0001501)	-27.4088	62.4299
							response to radiation (GO:0009314)	-40.6546	40.6546
							response to cytokine (GO:0034097)	-25.8711	25.8711
							wound healing (GO:0042060)	-23.7152	23.7152
							peptide cross-linking (GO:0018149)	-20.3273	20.3273
							skin development (GO:0043588)	-13.5515	13.5515
							cell-matrix adhesion (GO:0007160)	-10.9455	10.9455
							integrin-mediated signaling pathway (GO:0007229)	-10.5401	10.5401
COL5A2	Protein digestion and absorption - Bos taurus (cow) (7)	-18.4395	39.8982	extracellular matrix structural constituent (GO:0005201)	-78.7628	78.7628	collagen fibril organization (GO:0030199)	-83.5183	105.28	extracellular matrix (GO:0031012)	-13.3478	19.4147	Fibrillar collagen, C-terminal (IPR000885)	-275.67	275.67
	ECM-receptor interaction - Bos taurus (cow) (4)	-23.3351	23.3351	SMAD binding (GO:0046332)	-72.9222	72.9222	skeletal system development (GO:0001501)	-27.4088	62.4299	extracellular region (GO:0005576)	-1.31969	8.65907	von Willebrand factor, type C (IPR001007)	-41.6919	41.6919
	Amoebiasis - Bos taurus (cow) (6)	-9.29713	23.1127	metal ion binding (GO:0046872)	1.18691	3.93124	skin development (GO:0043588)	-13.5515	13.5515				Collagen triple helix repeat (IPR008160)	-35.9569	35.9569
	Focal adhesion - Bos taurus (cow) (10)	-2.66572	16.3059
COL9A2	Protein digestion and absorption - Bos taurus (cow) (7)	-18.4395	39.8982							proteinaceous extracellular matrix (GO:0005578)	-14.5761	21.2013	Collagen triple helix repeat (IPR008160)	-35.9569	35.9569
										extracellular region (GO:0005576)	-1.31969	8.65907
CSF2	Amoebiasis - Bos taurus (cow) (6)	-9.29713	23.1127	cytokine activity (GO:0005125)	0.00725975	15.0171	negative regulation of cytolysis (GO:0045918)	395.927	395.927	extracellular space (GO:0005615)	5.40637	14.2995
	Rheumatoid arthritis - Bos taurus (cow) (4)	17.9207	20.6833	growth factor activity (GO:0008083)	11.6437	11.6437	positive regulation of podosome assembly (GO:0071803)	197.964	197.964	extracellular region (GO:0005576)	-1.31969	8.65907
	T cell receptor signaling pathway - Bos taurus (cow) (2)	16.0801	16.0801	protein binding (GO:0005515)	0.225979	5.3369	positive regulation of macrophage derived foam cell differentiation (GO:0010744)	98.9818	98.9818
	Fc epsilon RI signaling pathway - Bos taurus (cow) (1)	9.42684	9.42684				myeloid dendritic cell differentiation (GO:0043011)	98.9818	98.9818
	Hematopoietic cell lineage - Bos taurus (cow) (1)	9.20761	9.20761				positive regulation of interleukin-23 production (GO:0032747)	83.545	83.545
	Cytokine-cytokine receptor interaction - Bos taurus (cow) (5)	-0.86211	8.55002				positive regulation of tyrosine phosphorylation of Stat5 protein (GO:0042523)	39.5927	39.5927
	Natural killer cell mediated cytotoxicity - Bos taurus (cow) (4)	6.06267	8.3097				embryonic placenta development (GO:0001892)	35.9934	35.9934
	Jak-STAT signaling pathway - Bos taurus (cow) (1)	5.27903	5.27903				positive regulation of DNA replication (GO:0045740)	28.2805	28.2805
							positive regulation of gene expression (GO:0010628)	0.970306	20.8137
							positive regulation of cell proliferation (GO:0008284)	14.6836	14.6836
							immune response (GO:0006955)	-0.828015	12.2069
CXCL12	Rheumatoid arthritis - Bos taurus (cow) (4)	17.9207	20.6833	chemokine activity (GO:0008009)	-20.5282	20.5282	response to radiation (GO:0009314)	-40.6546	40.6546	extracellular space (GO:0005615)	5.40637	14.2995	Chemokine interleukin-8-like domain (IPR001811)	-24.9271	24.9271
	Pathways in cancer - Bos taurus (cow) (11)	5.56561	9.28011	chemokine receptor binding (GO:0042379)	-20.5282	20.5282	positive regulation of endothelial cell proliferation (GO:0001938)	32.0853	32.0853	extracellular region (GO:0005576)	-1.31969	8.65907
	Cytokine-cytokine receptor interaction - Bos taurus (cow) (5)	-0.86211	8.55002	growth factor activity (GO:0008083)	11.6437	11.6437	positive regulation of monocyte chemotaxis (GO:0090026)	-21.6251	21.6251
	Chemokine signaling pathway - Bos taurus (cow) (4)	-2.64695	6.85746	receptor binding (GO:0005102)	0.815032	7.4802	response to heat (GO:0009408)	17.0015	17.0015
	Leukocyte transendothelial migration - Bos taurus (cow) (5)	4.7145	4.7145				cell chemotaxis (GO:0060326)	13.8607	13.8607
	Intestinal immune network for IgA production - Bos taurus (cow) (1)	-2.99277	2.99277				immune response (GO:0006955)	-0.828015	12.2069
							response to hypoxia (GO:0001666)	11.0677	11.0677
							signal transduction (GO:0007165)	9.00077	9.00077
							cell adhesion (GO:0007155)	4.44665	4.44665
CXCL14	Cytokine-cytokine receptor interaction - Bos taurus (cow) (5)	-0.86211	8.55002	chemokine activity (GO:0008009)	-20.5282	20.5282	cell chemotaxis (GO:0060326)	13.8607	13.8607	extracellular space (GO:0005615)	5.40637	14.2995	Chemokine interleukin-8-like domain (IPR001811)	-24.9271	24.9271
	Chemokine signaling pathway - Bos taurus (cow) (4)	-2.64695	6.85746	protein binding (GO:0005515)	0.225979	5.3369	immune response (GO:0006955)	-0.828015	12.2069	Golgi apparatus (GO:0005794)	-1.21947	2.57478
							signal transduction (GO:0007165)	9.00077	9.00077
CYFIP2	Regulation of actin cytoskeleton - Bos taurus (cow) (6)	4.5965	11.2285	protein binding (GO:0005515)	0.225979	5.3369	positive regulation of proteolysis (GO:0045862)	-92.0567	92.0567	cytosol (GO:0005829)	1.18597	5.68389	Chemokine interleukin-8-like domain (IPR001811)	-24.9271	24.9271
	RNA transport - Bos taurus (cow) (5)	4.42764	4.42764				apoptotic process (GO:0006915)	1.80039	9.73733	cytoplasm (GO:0005737)	0.841519	4.98803
							single organismal cell-cell adhesion (GO:0016337)	5.96099	5.96099	cell junction (GO:0030054)	3.93737	3.93737
							innate immune response (GO:0045087)	2.38323	2.38323	membrane (GO:0016020)	0.626077	2.9394
DES	Arrhythmogenic right ventricular cardiomyopathy (ARVC) - Bos taurus (cow) (2)	8.48499	8.48499	identical protein binding (GO:0042802)	-1.32461	14.184	regulation of heart contraction (GO:0008016)	9.0713	9.0713	cytosol (GO:0005829)	1.18597	5.68389
	Hypertrophic cardiomyopathy (HCM) - Bos taurus (cow) (3)	3.91094	3.91094	cytoskeletal protein binding (GO:0008092)	4.48271	6.17302	muscle contraction (GO:0006936)	8.60907	8.60907
	Dilated cardiomyopathy - Bos taurus (cow) (2)	3.43205	3.43205	protein binding (GO:0005515)	0.225979	5.3369
DHRS9	Metabolic pathways - Bos taurus (cow) (35)	1.79422	7.5751				9-cis-retinoic acid biosynthetic process (GO:0042904)	-115.557	115.557
	Retinol metabolism - Bos taurus (cow) (1)	-5.50272	5.50272				retinol metabolic process (GO:0042572)	88.9427	88.9427
							progesterone metabolic process (GO:0042448)	-57.7785	57.7785
							androgen metabolic process (GO:0008209)	-1.30651	44.9163
							oxidation-reduction process (GO:0055114)	-0.160528	3.66806
DIS3	RNA degradation - Bos taurus (cow) (2)	1.31535	4.66648	protein binding (GO:0005515)	0.225979	5.3369				cytosol (GO:0005829)	1.18597	5.68389
				RNA binding (GO:0003723)	0.653979	4.36939				nucleolus (GO:0005730)	0.708697	4.59797
										nucleoplasm (GO:0005654)	0.371216	4.07002
										membrane (GO:0016020)	0.626077	2.9394
DUSP1	MAPK signaling pathway - Bos taurus (cow) (10)	-0.357223	16.2552	MAP kinase tyrosine/serine/threonine phosphatase activity (GO:0017017)	30.9677	30.9677	negative regulation of DNA biosynthetic process (GO:2000279)	225.841	225.841	cytoplasm (GO:0005737)	0.841519	4.98803
				protein tyrosine/serine/threonine phosphatase activity (GO:0008138)	9.46236	9.46236	negative regulation of ERK1 and ERK2 cascade (GO:0070373)	50.1868	50.1868	nucleus (GO:0005634)	0.708697	4.59797
				protein binding (GO:0005515)	0.225979	5.3369	protein dephosphorylation (GO:0006470)	34.9489	34.9489
							negative regulation of MAP kinase activity (GO:0043407)	28.2301	28.2301
							response to retinoic acid (GO:0032526)	18.3117	18.3117
							positive regulation of apoptotic process (GO:0043065)	7.64644	16.7637
							response to calcium ion (GO:0051592)	16.3574	16.3574
							intracellular signal transduction (GO:0035556)	1.51866	9.14044
							negative regulation of apoptotic process (GO:0043066)	5.90621	5.90621
							response to oxidative stress (GO:0006979)	-5.56885	5.56885
							regulation of apoptotic process (GO:0042981)	-0.577278	4.77505
DUSP4	MAPK signaling pathway - Bos taurus (cow) (10)	-0.357223	16.2552	MAP kinase tyrosine/serine/threonine phosphatase activity (GO:0017017)	30.9677	30.9677	MyD88-dependent toll-like receptor signaling pathway (GO:0002755)	40.5149	40.5149	nucleus (GO:0005634)	0.708697	4.59797
				protein tyrosine/serine/threonine phosphatase activity (GO:0008138)	9.46236	9.46236	protein dephosphorylation (GO:0006470)	34.9489	34.9489	nucleoplasm (GO:0005654)	0.371216	4.07002
				protein tyrosine phosphatase activity (GO:0004725)	5.66105	5.66105	innate immune response (GO:0045087)	2.38323	2.38323
EIF4A2	RNA transport - Bos taurus (cow) (5)	4.42764	4.42764	helicase activity (GO:0004386)	6.89192	6.89192	translation (GO:0006412)	0.704888	0.704888	cytosol (GO:0005829)	1.18597	5.68389	Helicase, C-terminal (IPR001650)	7.04205	7.04205
				ATPase activity (GO:0016887)	0.319305	5.612				perinuclear region of cytoplasm (GO:0048471)	-1.76275	1.76275
				protein binding (GO:0005515)	0.225979	5.3369
				ATP binding (GO:0005524)	1.21201	3.85245
EIF4EBP1	Insulin signaling pathway - Bos taurus (cow) (8)	0.486823	15.0109	protein binding (GO:0005515)	0.225979	5.3369	lung development (GO:0030324)	39.2964	39.2964	cytosol (GO:0005829)	1.18597	5.68389
	mTOR signaling pathway - Bos taurus (cow) (2)	4.1062	12.1792				TOR signaling (GO:0031929)	30.2739	30.2739	cytoplasm (GO:0005737)	0.841519	4.98803
	ErbB signaling pathway - Bos taurus (cow) (2)	4.88566	4.88566				negative regulation of translational initiation (GO:0045947)	20.1826	20.1826	protein complex (GO:0043234)	-0.443709	4.45227
	RNA transport - Bos taurus (cow) (5)	4.42764	4.42764				insulin receptor signaling pathway (GO:0008286)	13.4551	13.4551	nucleoplasm (GO:0005654)	0.371216	4.07002
	Acute myeloid leukemia - Bos taurus (cow) (1)	3.66956	3.66956				G1/S transition of mitotic cell cycle (GO:0000082)	6.37345	6.37345
							translation (GO:0006412)	0.704888	0.704888
ENPP4	Purine metabolism - Bos taurus (cow) (5)	7.27893	9.15211	metal ion binding (GO:0046872)	1.18691	3.93124	blood coagulation (GO:0007596)	2.21042	2.21042	plasma membrane (GO:0005886)	0.991637	4.19027
										membrane (GO:0016020)	0.626077	2.9394
										integral component of membrane (GO:0016021)	0.135035	2.26036
ENTPD4	Purine metabolism - Bos taurus (cow) (5)	7.27893	9.15211				UDP catabolic process (GO:0006256)	-88.0397	88.0397	intracellular membrane-bounded organelle (GO:0043231)	0.564969	4.55056
	Lysosome - Bos taurus (cow) (4)	-6.71896	6.71896							cytoplasmic vesicle (GO:0031410)	0.300206	2.17427
	Pyrimidine metabolism - Bos taurus (cow) (1)	-1.39746	1.39746
EPHA2	Axon guidance - Bos taurus (cow) (2)	11.5343	11.5343	protein binding (GO:0005515)	0.225979	5.3369	axial mesoderm formation (GO:0048320)	152.468	152.468	plasma membrane (GO:0005886)	0.991637	4.19027
				ATP binding (GO:0005524)	1.21201	3.85245	notochord cell development (GO:0060035)	152.468	152.468	integral component of plasma membrane (GO:0005887)	1.96621	1.96621
							regulation of ERK1 and ERK2 cascade (GO:0070372)	152.468	152.468	cell surface (GO:0009986)	1.6492	1.6492
							regulation of lamellipodium assembly (GO:0010591)	76.234	76.234
							notochord formation (GO:0014028)	76.234	76.234
							regulation of blood vessel endothelial cell migration (GO:0043535)	76.234	76.234
							lens fiber cell morphogenesis (GO:0070309)	76.234	76.234
							skeletal system development (GO:0001501)	-27.4088	62.4299
							intrinsic apoptotic signaling pathway in response to DNA damage (GO:0008630)	-45.417	45.417
							regulation of cell adhesion mediated by integrin (GO:0033628)	38.117	38.117
							response to growth factor (GO:0070848)	38.117	38.117
							branching involved in mammary gland duct morphogenesis (GO:0060444)	30.4936	30.4936
							osteoclast differentiation (GO:0030316)	25.4113	25.4113
							bone remodeling (GO:0046849)	25.4113	25.4113
							positive regulation of establishment of protein localization to plasma membrane (GO:0090004)	25.4113	25.4113
							regulation of angiogenesis (GO:0045765)	21.7811	21.7811
							neural tube development (GO:0021915)	19.0585	19.0585
							negative regulation of protein kinase B signaling (GO:0051898)	19.0585	19.0585
							cell chemotaxis (GO:0060326)	13.8607	13.8607
							angiogenesis (GO:0001525)	12.0247	12.0247
							vasculogenesis (GO:0001570)	11.3593	11.3593
							osteoblast differentiation (GO:0001649)	10.8906	10.8906
							keratinocyte differentiation (GO:0030216)	10.8906	10.8906
							multicellular organismal development (GO:0007275)	9.40328	10.2377
							cell adhesion (GO:0007155)	4.44665	4.44665
							cell migration (GO:0016477)	1.84905	1.84905
EPHX1	Metabolism of xenobiotics by cytochrome P450 - Bos taurus (cow) (1)	8.79049	8.79049				response to organic cyclic compound (GO:0014070)	96.6954	96.6954	integral component of membrane (GO:0016021)	0.135035	2.26036	Alpha/beta hydrolase fold-1 (IPR000073)	13.6138	13.6138
	Bile secretion - Bos taurus (cow) (1)	5.52545	5.52545				response to toxic substance (GO:0009636)	12.0869	12.0869
FBP1	Glycolysis / Gluconeogenesis - Bos taurus (cow) (4)	7.98211	25.0824	identical protein binding (GO:0042802)	-1.32461	14.184	cellular response to magnesium ion (GO:0071286)	194.738	194.738	cytosol (GO:0005829)	1.18597	5.68389
	Pentose phosphate pathway - Bos taurus (cow) (2)	17.3975	17.3975	protein binding (GO:0005515)	0.225979	5.3369	gluconeogenesis (GO:0006094)	103.138	103.138	cytoplasm (GO:0005737)	0.841519	4.98803
	Insulin signaling pathway - Bos taurus (cow) (8)	0.486823	15.0109	metal ion binding (GO:0046872)	1.18691	3.93124	regulation of gluconeogenesis (GO:0006111)	97.369	97.369
	Fructose and mannose metabolism - Bos taurus (cow) (1)	8.46687	8.46687				cellular response to drug (GO:0035690)	95.0104	95.0104
	Metabolic pathways - Bos taurus (cow) (35)	1.79422	7.5751				negative regulation of glycolytic process (GO:0045820)	64.9127	64.9127
							fructose 6-phosphate metabolic process (GO:0006002)	38.9476	38.9476
							negative regulation of Ras protein signal transduction (GO:0046580)	38.9476	38.9476
							glucose metabolic process (GO:0006006)	32.2629	32.2629
							dephosphorylation (GO:0016311)	17.7035	17.7035
							negative regulation of cell growth (GO:0030308)	13.1899	13.1899
							protein homotetramerization (GO:0051289)	10.8188	10.8188
							carbohydrate metabolic process (GO:0005975)	7.6256	7.6256
FBXL3	Circadian rhythm - Bos taurus (cow) (2)	-6.08059	6.08059	protein binding (GO:0005515)	0.225979	5.3369				ubiquitin ligase complex (GO:0000151)	-26.3134	26.3134
										cytosol (GO:0005829)	1.18597	5.68389
										cytoplasm (GO:0005737)	0.841519	4.98803
										nucleus (GO:0005634)	0.708697	4.59797
										nucleoplasm (GO:0005654)	0.371216	4.07002
FGF2	Melanoma - Bos taurus (cow) (3)	1.22194	22.6702	heparin binding (GO:0008201)	5.30622	27.6462	positive regulation of MAP kinase activity (GO:0043406)	86.03	86.03	extracellular space (GO:0005615)	5.40637	14.2995
	MAPK signaling pathway - Bos taurus (cow) (10)	-0.357223	16.2552	cytokine activity (GO:0005125)	0.00725975	15.0171	negative regulation of cell death (GO:0060548)	52.904	52.904	extracellular region (GO:0005576)	-1.31969	8.65907
	Regulation of actin cytoskeleton - Bos taurus (cow) (6)	4.5965	11.2285	growth factor activity (GO:0008083)	11.6437	11.6437	positive regulation of cell division (GO:0051781)	42.6119	42.6119	nucleus (GO:0005634)	0.708697	4.59797
	Pathways in cancer - Bos taurus (cow) (11)	5.56561	9.28011	protein binding (GO:0005515)	0.225979	5.3369	branching involved in ureteric bud morphogenesis (GO:0001658)	37.0328	37.0328
							positive regulation of endothelial cell proliferation (GO:0001938)	32.0853	32.0853
							positive regulation of angiogenesis (GO:0045766)	30.2997	30.2997
							wound healing (GO:0042060)	-23.7152	23.7152
							regulation of angiogenesis (GO:0045765)	21.7811	21.7811
							positive regulation of cell proliferation (GO:0008284)	14.6836	14.6836
							insulin receptor signaling pathway (GO:0008286)	13.4551	13.4551
							nervous system development (GO:0007399)	10.3678	12.7238
							signal transduction (GO:0007165)	9.00077	9.00077
							positive regulation of transcription from RNA polymerase II promoter (GO:0045944)	3.04089	6.64528
							activation of MAPK activity (GO:0000187)	5.96099	5.96099
							positive regulation of transcription, DNA-templated (GO:0045893)	-0.244745	4.9623
							organ morphogenesis (GO:0009887)	2.47399	2.47399
							innate immune response (GO:0045087)	2.38323	2.38323
FGF7	Melanoma - Bos taurus (cow) (3)	1.22194	22.6702	heparin binding (GO:0008201)	5.30622	27.6462	positive regulation of cell division (GO:0051781)	42.6119	42.6119	extracellular region (GO:0005576)	-1.31969	8.65907
	MAPK signaling pathway - Bos taurus (cow) (10)	-0.357223	16.2552	growth factor activity (GO:0008083)	11.6437	11.6437	response to wounding (GO:0009611)	-16.9583	16.9583	Golgi apparatus (GO:0005794)	-1.21947	2.57478
	Regulation of actin cytoskeleton - Bos taurus (cow) (6)	4.5965	11.2285	protein binding (GO:0005515)	0.225979	5.3369	positive regulation of cell proliferation (GO:0008284)	14.6836	14.6836
	Pathways in cancer - Bos taurus (cow) (11)	5.56561	9.28011				insulin receptor signaling pathway (GO:0008286)	13.4551	13.4551
							actin cytoskeleton reorganization (GO:0031532)	11.4962	11.4962
							signal transduction (GO:0007165)	9.00077	9.00077
							innate immune response (GO:0045087)	2.38323	2.38323
FLCN	Renal cell carcinoma - Bos taurus (cow) (2)	8.34441	8.34441	protein binding (GO:0005515)	0.225979	5.3369	regulation of TOR signaling (GO:0032006)	227.74	227.74	cytoplasm (GO:0005737)	0.841519	4.98803
							positive regulation of protein phosphorylation (GO:0001934)	51.4018	51.4018	nucleus (GO:0005634)	0.708697	4.59797
							negative regulation of ERK1 and ERK2 cascade (GO:0070373)	50.1868	50.1868	plasma membrane (GO:0005886)	0.991637	4.19027
							TOR signaling (GO:0031929)	30.2739	30.2739
							negative regulation of cell migration (GO:0030336)	19.6383	19.6383
							negative regulation of protein kinase B signaling (GO:0051898)	19.0585	19.0585
							positive regulation of apoptotic process (GO:0043065)	7.64644	16.7637
							negative regulation of cell growth (GO:0030308)	13.1899	13.1899
							regulation of protein phosphorylation (GO:0001932)	8.56767	8.56767
							positive regulation of transcription from RNA polymerase II promoter (GO:0045944)	3.04089	6.64528
							hemopoiesis (GO:0030097)	3.63415	3.63415
							in utero embryonic development (GO:0001701)	2.79669	2.79669
FOS	Rheumatoid arthritis - Bos taurus (cow) (4)	17.9207	20.6833	sequence-specific DNA binding transcription factor activity (GO:0003700)	2.16172	6.00822	cellular response to reactive oxygen species (GO:0034614)	196.279	196.279	transcription factor complex (GO:0005667)	6.46876	6.46876	Basic-leucine zipper domain (IPR004827)	34.0559	34.0559
	MAPK signaling pathway - Bos taurus (cow) (10)	-0.357223	16.2552	protein binding (GO:0005515)	0.225979	5.3369	SMAD protein signal transduction (GO:0060395)	84.1194	84.1194	endoplasmic reticulum (GO:0005783)	0.103699	5.96575
	T cell receptor signaling pathway - Bos taurus (cow) (2)	16.0801	16.0801	transcription factor binding (GO:0008134)	-1.95459	4.74528	cellular response to calcium ion (GO:0071277)	73.6045	73.6045	cytosol (GO:0005829)	1.18597	5.68389
	B cell receptor signaling pathway - Bos taurus (cow) (1)	14.3619	14.3619				transforming growth factor beta receptor signaling pathway (GO:0007179)	-20.64	62.6997	nucleus (GO:0005634)	0.708697	4.59797
	Leishmaniasis - Bos taurus (cow) (2)	10.4415	14.262				cellular response to extracellular stimulus (GO:0031668)	58.8836	58.8836	nucleoplasm (GO:0005654)	0.371216	4.07002
	Colorectal cancer - Bos taurus (cow) (1)	13.6939	13.6939				MyD88-dependent toll-like receptor signaling pathway (GO:0002755)	40.5149	40.5149	membrane (GO:0016020)	0.626077	2.9394
	Osteoclast differentiation - Bos taurus (cow) (3)	10.2025	10.2025				response to cytokine (GO:0034097)	-25.8711	25.8711
	Pathways in cancer - Bos taurus (cow) (11)	5.56561	9.28011				response to drug (GO:0042493)	15.9145	15.9145
	Toll-like receptor signaling pathway - Bos taurus (cow) (2)	9.0708	9.0708				transcription from RNA polymerase II promoter (GO:0006366)	14.1741	14.1741
	Chagas disease (American trypanosomiasis) - Bos taurus (cow) (2)	7.63857	7.63857				nervous system development (GO:0007399)	10.3678	12.7238
							response to toxic substance (GO:0009636)	12.0869	12.0869
							regulation of sequence-specific DNA binding transcription factor activity (GO:0051090)	8.67512	8.67512
							positive regulation of transcription from RNA polymerase II promoter (GO:0045944)	3.04089	6.64528
							positive regulation of transcription, DNA-templated (GO:0045893)	-0.244745	4.9623
							response to lipopolysaccharide (GO:0032496)	3.24119	3.24119
							innate immune response (GO:0045087)	2.38323	2.38323
FOXA3	Maturity onset diabetes of the young - Bos taurus (cow) (1)	6.50634	6.50634	sequence-specific DNA binding (GO:0043565)	2.34913	6.92476	cellular glucose homeostasis (GO:0001678)	17.3502	17.3502	nucleus (GO:0005634)	0.708697	4.59797
				sequence-specific DNA binding transcription factor activity (GO:0003700)	2.16172	6.00822	transcription from RNA polymerase II promoter (GO:0006366)	14.1741	14.1741
				transcription factor binding (GO:0008134)	-1.95459	4.74528	cell differentiation (GO:0030154)	11.03	12.4605
				protein domain specific binding (GO:0019904)	-3.08382	3.08382	spermatogenesis (GO:0007283)	11.2678	11.2678
							positive regulation of transcription from RNA polymerase II promoter (GO:0045944)	3.04089	6.64528
							chromatin modification (GO:0016568)	1.34372	6.05522
							cellular response to starvation (GO:0009267)	5.20507	5.20507
GADD45B	MAPK signaling pathway - Bos taurus (cow) (10)	-0.357223	16.2552	protein binding (GO:0005515)	0.225979	5.3369	activation of MAPKK activity (GO:0000186)	82.2951	82.2951	cytoplasm (GO:0005737)	0.841519	4.98803
	p53 signaling pathway - Bos taurus (cow) (1)	-2.96533	2.96533				regulation of cell cycle (GO:0051726)	19.4909	19.4909	nucleus (GO:0005634)	0.708697	4.59797
	Cell cycle - Bos taurus (cow) (2)	1.31793	1.31793				positive regulation of apoptotic process (GO:0043065)	7.64644	16.7637
							positive regulation of JNK cascade (GO:0046330)	-4.76744	15.5714
							cell differentiation (GO:0030154)	11.03	12.4605
							multicellular organismal development (GO:0007275)	9.40328	10.2377
							apoptotic process (GO:0006915)	1.80039	9.73733
GALNT16	Metabolic pathways - Bos taurus (cow) (35)	1.79422	7.5751	carbohydrate binding (GO:0030246)	1.26268	8.98157				integral component of membrane (GO:0016021)	0.135035	2.26036
				metal ion binding (GO:0046872)	1.18691	3.93124
GAPDH	Glycolysis / Gluconeogenesis - Bos taurus (cow) (4)	7.98211	25.0824	identical protein binding (GO:0042802)	-1.32461	14.184	gluconeogenesis (GO:0006094)	103.138	103.138	nuclear membrane (GO:0031965)	-11.8835	11.8835
	Biosynthesis of amino acids - Bos taurus (cow) (4)	12.0664	12.0664	protein binding (GO:0005515)	0.225979	5.3369	glucose metabolic process (GO:0006006)	32.2629	32.2629	cytosol (GO:0005829)	1.18597	5.68389
	Alzheimer's disease - Bos taurus (cow) (5)	2.9473	8.64741				carbohydrate metabolic process (GO:0005975)	7.6256	7.6256	microtubule cytoskeleton (GO:0015630)	3.70023	5.03697
	Metabolic pathways - Bos taurus (cow) (35)	1.79422	7.5751				oxidation-reduction process (GO:0055114)	-0.160528	3.66806	cytoplasm (GO:0005737)	0.841519	4.98803
										nucleus (GO:0005634)	0.708697	4.59797
										intracellular membrane-bounded organelle (GO:0043231)	0.564969	4.55056
										plasma membrane (GO:0005886)	0.991637	4.19027
										membrane (GO:0016020)	0.626077	2.9394
										vesicle (GO:0031982)	-0.264127	2.66609
										perinuclear region of cytoplasm (GO:0048471)	-1.76275	1.76275
										ribonucleoprotein complex (GO:0030529)	-0.347054	1.56185
GLRA1	Neuroactive ligand-receptor interaction - Bos taurus (cow) (1)	0.724974	0.724974	protein binding (GO:0005515)	0.225979	5.3369	negative regulation of transmission of nerve impulse (GO:0051970)	68.8725	68.8725	intracellular membrane-bounded organelle (GO:0043231)	0.564969	4.55056
							synaptic transmission, glycinergic (GO:0060012)	68.8725	68.8725	plasma membrane (GO:0005886)	0.991637	4.19027
							startle response (GO:0001964)	34.4363	34.4363	cell junction (GO:0030054)	3.93737	3.93737
							regulation of respiratory gaseous exchange by neurological system process (GO:0002087)	22.9575	22.9575	integral component of membrane (GO:0016021)	0.135035	2.26036
							righting reflex (GO:0060013)	17.2181	17.2181	integral component of plasma membrane (GO:0005887)	1.96621	1.96621
							action potential (GO:0001508)	13.7745	13.7745
							neuromuscular process controlling posture (GO:0050884)	13.7745	13.7745
							chloride transport (GO:0006821)	-2.55186	13.1476
							positive regulation of acrosome reaction (GO:2000344)	11.4788	11.4788
							adult walking behavior (GO:0007628)	9.83893	9.83893
							muscle contraction (GO:0006936)	8.60907	8.60907
							ion transport (GO:0006811)	0.438201	7.3493
							visual perception (GO:0007601)	6.08808	6.08808
							neuropeptide signaling pathway (GO:0007218)	1.86142	1.86142
GLUD1	Proximal tubule bicarbonate reclamation - Bos taurus (cow) (2)	33.7836	33.7836	identical protein binding (GO:0042802)	-1.32461	14.184	positive regulation of insulin secretion (GO:0032024)	44.4713	44.4713	mitochondrial matrix (GO:0005759)	0.960769	7.57217
	Alanine, aspartate and glutamate metabolism - Bos taurus (cow) (3)	4.43002	14.4366	GTP binding (GO:0005525)	6.9761	8.5586	cellular amino acid biosynthetic process (GO:0008652)	16.2784	16.2784	cytoplasm (GO:0005737)	0.841519	4.98803
	Metabolic pathways - Bos taurus (cow) (35)	1.79422	7.5751	protein binding (GO:0005515)	0.225979	5.3369	oxidation-reduction process (GO:0055114)	-0.160528	3.66806	mitochondrion (GO:0005739)	1.22113	3.09626
	Arginine and proline metabolism - Bos taurus (cow) (3)	6.6131	6.6131	ATP binding (GO:0005524)	1.21201	3.85245
GNB1	Phototransduction - Bos taurus (cow) (4)	-4.48942	34.0318	protein binding (GO:0005515)	0.225979	5.3369	phospholipase C-activating G-protein coupled receptor signaling pathway (GO:0007200)	34.471	34.471	intracellular (GO:0005622)	0.668391	4.21261	WD40-repeat-containing domain (IPR017986)	-0.434253	4.64469
	Taste transduction - Bos taurus (cow) (1)	11.4903	11.4903	signal transducer activity (GO:0004871)	0.438327	1.27593	retina development in camera-type eye (GO:0060041)	24.6037	24.6037	plasma membrane (GO:0005886)	0.991637	4.19027	WD40 repeat (IPR001680)	-0.387052	4.13983
	Pathways in cancer - Bos taurus (cow) (11)	5.56561	9.28011				synaptic transmission (GO:0007268)	20.9552	20.9552	membrane (GO:0016020)	0.626077	2.9394
	Chemokine signaling pathway - Bos taurus (cow) (4)	-2.64695	6.85746				cellular response to hypoxia (GO:0071456)	16.2854	16.2854
	Glutamatergic synapse - Bos taurus (cow) (1)	6.7071	6.7071				signal transduction (GO:0007165)	9.00077	9.00077
							cell proliferation (GO:0008283)	2.65162	2.65162
							blood coagulation (GO:0007596)	2.21042	2.21042
GNS	Glycosaminoglycan degradation - Bos taurus (cow) (1)	-17.2134	17.2134	protein binding (GO:0005515)	0.225979	5.3369	glycosaminoglycan metabolic process (GO:0030203)	-154.921	154.921
	Metabolic pathways - Bos taurus (cow) (35)	1.79422	7.5751	metal ion binding (GO:0046872)	1.18691	3.93124	carbohydrate metabolic process (GO:0005975)	7.6256	7.6256
	Lysosome - Bos taurus (cow) (4)	-6.71896	6.71896
GPD1L	Glycerophospholipid metabolism - Bos taurus (cow) (5)	13.2876	13.2876	protein homodimerization activity (GO:0042803)	6.9885	9.95618	triglyceride biosynthetic process (GO:0019432)	91.0959	91.0959	cytosol (GO:0005829)	1.18597	5.68389
							carbohydrate metabolic process (GO:0005975)	7.6256	7.6256	plasma membrane (GO:0005886)	0.991637	4.19027
							oxidation-reduction process (GO:0055114)	-0.160528	3.66806
GUCY2D	Phototransduction - Bos taurus (cow) (4)	-4.48942	34.0318	GTP binding (GO:0005525)	6.9761	8.5586	intracellular signal transduction (GO:0035556)	1.51866	9.14044	integral component of plasma membrane (GO:0005887)	1.96621	1.96621
	Purine metabolism - Bos taurus (cow) (5)	7.27893	9.15211	ATP binding (GO:0005524)	1.21201	3.85245	visual perception (GO:0007601)	6.08808	6.08808
				protein kinase activity (GO:0004672)	1.79296	1.79296	protein phosphorylation (GO:0006468)	4.27174	4.27174
				receptor activity (GO:0004872)	-0.0178765	0.665754
HADHA	Butanoate metabolism - Bos taurus (cow) (2)	35.1093	35.1093	3-hydroxyacyl-CoA dehydrogenase activity (GO:0003857)	183.291	183.291	fatty acid beta-oxidation (GO:0006635)	71.108	71.108	mitochondrial inner membrane (GO:0005743)	3.52972	5.25202	3-hydroxyacyl-CoA dehydrogenase, C-terminal (IPR006108)	183.291	183.291
	Fatty acid elongation - Bos taurus (cow) (1)	22.1217	22.1217	protein binding (GO:0005515)	0.225979	5.3369	response to insulin (GO:0032868)	57.3441	57.3441	mitochondrion (GO:0005739)	1.22113	3.09626	3-hydroxyacyl-CoA dehydrogenase, NAD binding (IPR006176)	183.291	183.291
	Lysine degradation - Bos taurus (cow) (3)	11.6781	20.8544				response to drug (GO:0042493)	15.9145	15.9145				Crotonase superfamily (IPR001753)	15.3262	15.3262
	beta-Alanine metabolism - Bos taurus (cow) (1)	10.21	10.21
	Metabolic pathways - Bos taurus (cow) (35)	1.79422	7.5751
	Fatty acid metabolism - Bos taurus (cow) (1)	6.56836	6.56836
	Tryptophan metabolism - Bos taurus (cow) (1)	6.32048	6.32048
	Propanoate metabolism - Bos taurus (cow) (1)	5.77088	5.77088
	Valine, leucine and isoleucine degradation - Bos taurus (cow) (1)	4.28162	4.28162
HSPA1A	MAPK signaling pathway - Bos taurus (cow) (10)	-0.357223	16.2552	G-protein coupled receptor binding (GO:0001664)	-13.6855	13.6855	protein refolding (GO:0042026)	-55.6607	55.6607	ubiquitin ligase complex (GO:0000151)	-26.3134	26.3134
	Spliceosome - Bos taurus (cow) (9)	-2.0316	10.8512	ATPase activity, coupled (GO:0042623)	0.387857	6.81684	negative regulation of cell death (GO:0060548)	52.904	52.904	endoplasmic reticulum (GO:0005783)	0.103699	5.96575
	Antigen processing and presentation - Bos taurus (cow) (3)	-0.555032	9.50864	ATPase activity (GO:0016887)	0.319305	5.612	positive regulation of gene expression (GO:0010628)	0.970306	20.8137	cytosol (GO:0005829)	1.18597	5.68389
	Protein processing in endoplasmic reticulum - Bos taurus (cow) (5)	-0.603706	4.74346	protein binding (GO:0005515)	0.225979	5.3369	negative regulation of cell proliferation (GO:0008285)	6.00152	13.3349	cytoplasm (GO:0005737)	0.841519	4.98803
	Toxoplasmosis - Bos taurus (cow) (2)	1.05858	3.0991	enzyme binding (GO:0019899)	1.26662	4.03308	negative regulation of cell growth (GO:0030308)	13.1899	13.1899	nucleus (GO:0005634)	0.708697	4.59797
	Measles - Bos taurus (cow) (2)	2.506	2.506	ATP binding (GO:0005524)	1.21201	3.85245	negative regulation of apoptotic process (GO:0043066)	5.90621	5.90621	nucleoplasm (GO:0005654)	0.371216	4.07002
	Endocytosis - Bos taurus (cow) (2)	0.910793	0.910793							mitochondrion (GO:0005739)	1.22113	3.09626
										vesicle (GO:0031982)	-0.264127	2.66609
										perinuclear region of cytoplasm (GO:0048471)	-1.76275	1.76275
										ribonucleoprotein complex (GO:0030529)	-0.347054	1.56185
IL17B	Cytokine-cytokine receptor interaction - Bos taurus (cow) (5)	-0.86211	8.55002	cytokine activity (GO:0005125)	0.00725975	15.0171	immune response (GO:0006955)	-0.828015	12.2069	extracellular space (GO:0005615)	5.40637	14.2995
INPP1	Phosphatidylinositol signaling system - Bos taurus (cow) (5)	12.3262	16.726	metal ion binding (GO:0046872)	1.18691	3.93124	dephosphorylation (GO:0016311)	17.7035	17.7035	cytosol (GO:0005829)	1.18597	5.68389
	Metabolic pathways - Bos taurus (cow) (35)	1.79422	7.5751				signal transduction (GO:0007165)	9.00077	9.00077
	Inositol phosphate metabolism - Bos taurus (cow) (2)	-3.17044	3.17044				phosphatidylinositol phosphorylation (GO:0046854)	-6.73719	6.73719
IQSEC1	Endocytosis - Bos taurus (cow) (2)	0.910793	0.910793	lipid binding (GO:0008289)	-0.236019	4.81797	vesicle-mediated transport (GO:0016192)	-1.30361	1.30361	nucleus (GO:0005634)	0.708697	4.59797
										membrane (GO:0016020)	0.626077	2.9394
JUND	MAPK signaling pathway - Bos taurus (cow) (10)	-0.357223	16.2552	transcription coactivator activity (GO:0003713)	-10.3766	10.3766	positive regulation of cell differentiation (GO:0045597)	92.582	92.582	transcription factor complex (GO:0005667)	6.46876	6.46876	Basic-leucine zipper domain (IPR004827)	34.0559	34.0559
	Osteoclast differentiation - Bos taurus (cow) (3)	10.2025	10.2025	transcription factor binding (GO:0008134)	-1.95459	4.74528	cellular response to calcium ion (GO:0071277)	73.6045	73.6045	nucleus (GO:0005634)	0.708697	4.59797
				enzyme binding (GO:0019899)	1.26662	4.03308	response to radiation (GO:0009314)	-40.6546	40.6546	nucleoplasm (GO:0005654)	0.371216	4.07002
							response to cytokine (GO:0034097)	-25.8711	25.8711
							positive regulation of osteoblast differentiation (GO:0045669)	23.1455	23.1455
							regulation of cell cycle (GO:0051726)	19.4909	19.4909
							response to drug (GO:0042493)	15.9145	15.9145
							transcription from RNA polymerase II promoter (GO:0006366)	14.1741	14.1741
							regulation of cell proliferation (GO:0042127)	-7.28273	10.8841
							positive regulation of transcription from RNA polymerase II promoter (GO:0045944)	3.04089	6.64528
							response to lipopolysaccharide (GO:0032496)	3.24119	3.24119
KCNN4	Protein digestion and absorption - Bos taurus (cow) (7)	-18.4395	39.8982	calmodulin binding (GO:0005516)	5.62829	5.62829	synaptic transmission (GO:0007268)	20.9552	20.9552	basolateral plasma membrane (GO:0016323)	7.15799	7.15799
	Salivary secretion - Bos taurus (cow) (3)	14.7446	14.7446	protein binding (GO:0005515)	0.225979	5.3369	calcium ion transport (GO:0006816)	9.45219	9.45219	plasma membrane (GO:0005886)	0.991637	4.19027
MARCH6.	Protein processing in endoplasmic reticulum - Bos taurus (cow) (5)	-0.603706	4.74346	enzyme binding (GO:0019899)	1.26662	4.03308	protein K48-linked ubiquitination (GO:0070936)	-6.31289	6.31289	membrane (GO:0016020)	0.626077	2.9394
				ligase activity (GO:0016874)	2.83577	2.83577
				zinc ion binding (GO:0008270)	0.858197	2.65985
MITF	Melanoma - Bos taurus (cow) (3)	1.22194	22.6702	protein dimerization activity (GO:0046983)	9.15083	10.9938	osteoclast differentiation (GO:0030316)	25.4113	25.4113	nucleus (GO:0005634)	0.708697	4.59797
	Osteoclast differentiation - Bos taurus (cow) (3)	10.2025	10.2025	protein binding (GO:0005515)	0.225979	5.3369	bone remodeling (GO:0046849)	25.4113	25.4113	protein complex (GO:0043234)	-0.443709	4.45227
	Pathways in cancer - Bos taurus (cow) (11)	5.56561	9.28011				positive regulation of gene expression (GO:0010628)	0.970306	20.8137
	Melanogenesis - Bos taurus (cow) (4)	7.99496	7.99496				transcription from RNA polymerase II promoter (GO:0006366)	14.1741	14.1741
							regulation of cell proliferation (GO:0042127)	-7.28273	10.8841
							positive regulation of transcription from RNA polymerase II promoter (GO:0045944)	3.04089	6.64528
							positive regulation of transcription, DNA-templated (GO:0045893)	-0.244745	4.9623
							regulation of transcription, DNA-templated (GO:0006355)	4.07632	4.93451
MMP2	Bladder cancer - Bos taurus (cow) (2)	12.8569	12.8569	metalloendopeptidase activity (GO:0004222)	-5.57426	5.57426	angiogenesis (GO:0001525)	12.0247	12.0247	proteinaceous extracellular matrix (GO:0005578)	-14.5761	21.2013
	GnRH signaling pathway - Bos taurus (cow) (3)	12.4762	12.4762	protein binding (GO:0005515)	0.225979	5.3369	response to hypoxia (GO:0001666)	11.0677	11.0677	extracellular space (GO:0005615)	5.40637	14.2995
	Pathways in cancer - Bos taurus (cow) (11)	5.56561	9.28011	metallopeptidase activity (GO:0008237)	-3.46843	3.46843	face morphogenesis (GO:0060325)	7.78746	7.78746	sarcomere (GO:0030017)	9.67443	9.67443
	Leukocyte transendothelial migration - Bos taurus (cow) (5)	4.7145	4.7145	zinc ion binding (GO:0008270)	0.858197	2.65985	proteolysis (GO:0006508)	-0.523393	1.6614	extracellular region (GO:0005576)	-1.31969	8.65907
										nucleus (GO:0005634)	0.708697	4.59797
										plasma membrane (GO:0005886)	0.991637	4.19027
										mitochondrion (GO:0005739)	1.22113	3.09626
MOCS2	Folate biosynthesis - Bos taurus (cow) (2)	17.5328	17.5328	identical protein binding (GO:0042802)	-1.32461	14.184	Mo-molybdopterin cofactor biosynthetic process (GO:0006777)	25.1476	25.1476	cytosol (GO:0005829)	1.18597	5.68389
	Sulfur relay system - Bos taurus (cow) (1)	10.7776	10.7776	nucleotide binding (GO:0000166)	1.73107	4.72255				cytoplasm (GO:0005737)	0.841519	4.98803
	Metabolic pathways - Bos taurus (cow) (35)	1.79422	7.5751							nucleus (GO:0005634)	0.708697	4.59797
MYD88	Leishmaniasis - Bos taurus (cow) (2)	10.4415	14.262	identical protein binding (GO:0042802)	-1.32461	14.184	positive regulation of interleukin-23 production (GO:0032747)	83.545	83.545	cytosol (GO:0005829)	1.18597	5.68389
	Toll-like receptor signaling pathway - Bos taurus (cow) (2)	9.0708	9.0708	protein binding (GO:0005515)	0.225979	5.3369	MyD88-dependent toll-like receptor signaling pathway (GO:0002755)	40.5149	40.5149	plasma membrane (GO:0005886)	0.991637	4.19027
	Tuberculosis - Bos taurus (cow) (7)	4.08844	8.67275				positive regulation of interleukin-17 production (GO:0032740)	-7.15116	23.3571
	Chagas disease (American trypanosomiasis) - Bos taurus (cow) (2)	7.63857	7.63857				positive regulation of I-kappaB kinase/NF-kappaB signaling (GO:0043123)	5.70414	20.0129
	African trypanosomiasis - Bos taurus (cow) (1)	3.85856	3.85856				positive regulation of interleukin-6 production (GO:0032755)	-5.9593	19.4643
	Toxoplasmosis - Bos taurus (cow) (2)	1.05858	3.0991				signal transduction (GO:0007165)	9.00077	9.00077
	Measles - Bos taurus (cow) (2)	2.506	2.506				regulation of inflammatory response (GO:0050727)	7.36634	7.36634
	Malaria - Bos taurus (cow) (1)	2.38323	2.38323				defense response to Gram-positive bacterium (GO:0050830)	6.23306	6.23306
	Apoptosis - Bos taurus (cow) (2)	1.55827	1.55827				negative regulation of apoptotic process (GO:0043066)	5.90621	5.90621
							innate immune response (GO:0045087)	2.38323	2.38323
MYH9	Tight junction - Bos taurus (cow) (5)	5.77247	5.77247	protein homodimerization activity (GO:0042803)	6.9885	9.95618	angiogenesis (GO:0001525)	12.0247	12.0247	immunological synapse (GO:0001772)	19.5379	19.5379
				actin binding (GO:0003779)	8.51681	8.51681	actin cytoskeleton reorganization (GO:0031532)	11.4962	11.4962	cortical cytoskeleton (GO:0030863)	11.6317	11.6317
				calmodulin binding (GO:0005516)	5.62829	5.62829	integrin-mediated signaling pathway (GO:0007229)	-10.5401	10.5401	cytosol (GO:0005829)	1.18597	5.68389
				ATPase activity (GO:0016887)	0.319305	5.612	protein transport (GO:0015031)	1.99402	6.01234	spindle (GO:0005819)	5.39572	5.39572
				protein binding (GO:0005515)	0.225979	5.3369	in utero embryonic development (GO:0001701)	2.79669	2.79669	cytoplasm (GO:0005737)	0.841519	4.98803
				ATP binding (GO:0005524)	1.21201	3.85245				nucleus (GO:0005634)	0.708697	4.59797
				protein domain specific binding (GO:0019904)	-3.08382	3.08382				protein complex (GO:0043234)	-0.443709	4.45227
				motor activity (GO:0003774)	1.79677	1.79677				plasma membrane (GO:0005886)	0.991637	4.19027
										cell leading edge (GO:0031252)	-3.85601	3.85601
										membrane (GO:0016020)	0.626077	2.9394
										actin cytoskeleton (GO:0015629)	1.83035	1.83035
MYL9	Vascular smooth muscle contraction - Bos taurus (cow) (4)	17.8908	17.8908	calcium ion binding (GO:0005509)	0.39489	5.91725	muscle contraction (GO:0006936)	8.60907	8.60907	cytosol (GO:0005829)	1.18597	5.68389	EF-hand domain (IPR002048)	6.3444	6.3444
	Focal adhesion - Bos taurus (cow) (10)	-2.66572	16.3059
	Regulation of actin cytoskeleton - Bos taurus (cow) (6)	4.5965	11.2285
	Tight junction - Bos taurus (cow) (5)	5.77247	5.77247
	Leukocyte transendothelial migration - Bos taurus (cow) (5)	4.7145	4.7145
MYLK	Gastric acid secretion - Bos taurus (cow) (3)	19.2125	19.2125	actin binding (GO:0003779)	8.51681	8.51681	aorta smooth muscle tissue morphogenesis (GO:0060414)	253.931	253.931	cell-cell junction (GO:0005911)	5.88856	5.88856	Immunoglobulin I-set (IPR013098)	8.52843	8.52843
	Vascular smooth muscle contraction - Bos taurus (cow) (4)	17.8908	17.8908	calmodulin binding (GO:0005516)	5.62829	5.62829	muscle contraction (GO:0006936)	8.60907	8.60907	cytosol (GO:0005829)	1.18597	5.68389	Immunoglobulin subtype 2 (IPR003598)	8.5241	8.5241
	Focal adhesion - Bos taurus (cow) (10)	-2.66572	16.3059	protein binding (GO:0005515)	0.225979	5.3369	protein phosphorylation (GO:0006468)	4.27174	4.27174	cytoplasm (GO:0005737)	0.841519	4.98803	Immunoglobulin (IPR013151)	5.56084	5.56084
	Calcium signaling pathway - Bos taurus (cow) (4)	11.8362	11.8362	metal ion binding (GO:0046872)	1.18691	3.93124	positive regulation of cell migration (GO:0030335)	4.15977	4.15977				Immunoglobulin subtype (IPR003599)	5.35296	5.35296
	Regulation of actin cytoskeleton - Bos taurus (cow) (6)	4.5965	11.2285	ATP binding (GO:0005524)	1.21201	3.85245							Immunoglobulin V-set domain (IPR013106)	4.52627	4.52627
													Immunoglobulin-like domain (IPR007110)	2.80166	4.51654
NCR3	Natural killer cell mediated cytotoxicity - Bos taurus (cow) (4)	6.06267	8.3097				positive regulation of natural killer cell mediated cytotoxicity (GO:0045954)	-16.2909	16.2909	integral component of plasma membrane (GO:0005887)	1.96621	1.96621	Immunoglobulin subtype (IPR003599)	5.35296	5.35296
							immune response (GO:0006955)	-0.828015	12.2069				Immunoglobulin V-set domain (IPR013106)	4.52627	4.52627
													Immunoglobulin-like domain (IPR007110)	2.80166	4.51654
NDUFA3	Alzheimer's disease - Bos taurus (cow) (5)	2.9473	8.64741							mitochondrial inner membrane (GO:0005743)	3.52972	5.25202
	Metabolic pathways - Bos taurus (cow) (35)	1.79422	7.5751							mitochondrion (GO:0005739)	1.22113	3.09626
	Parkinson's disease - Bos taurus (cow) (3)	1.38448	1.38448							integral component of membrane (GO:0016021)	0.135035	2.26036
	Oxidative phosphorylation - Bos taurus (cow) (2)	0.850735	0.850735
	Huntington's disease - Bos taurus (cow) (3)	0.65799	0.65799
NEU1	Sphingolipid metabolism - Bos taurus (cow) (4)	-4.35942	28.4317				lipid catabolic process (GO:0016042)	5.20291	15.2611	lysosome (GO:0005764)	-7.66892	7.66892
	Other glycan degradation - Bos taurus (cow) (1)	-13.0726	13.0726							intracellular membrane-bounded organelle (GO:0043231)	0.564969	4.55056
	Lysosome - Bos taurus (cow) (4)	-6.71896	6.71896							plasma membrane (GO:0005886)	0.991637	4.19027
										cell junction (GO:0030054)	3.93737	3.93737
										cytoplasmic membrane-bounded vesicle (GO:0016023)	0.364929	2.64303
NOD2	Tuberculosis - Bos taurus (cow) (7)	4.08844	8.67275	protein binding (GO:0005515)	0.225979	5.3369	maintenance of gastrointestinal epithelium (GO:0030277)	311.299	311.299	cytosol (GO:0005829)	1.18597	5.68389
	NOD-like receptor signaling pathway - Bos taurus (cow) (1)	-4.62247	4.62247	enzyme binding (GO:0019899)	1.26662	4.03308	cytokine production involved in immune response (GO:0002367)	-152.541	152.541	cytoplasm (GO:0005737)	0.841519	4.98803
				ATP binding (GO:0005524)	1.21201	3.85245	detection of muramyl dipeptide (GO:0032498)	-152.541	152.541	protein complex (GO:0043234)	-0.443709	4.45227
							positive regulation of gamma-delta T cell activation (GO:0046645)	-152.541	152.541	plasma membrane (GO:0005886)	0.991637	4.19027
							positive regulation of type 2 immune response (GO:0002830)	-76.2707	76.2707	cytoskeleton (GO:0005856)	2.42047	3.71112
							positive regulation of B cell activation (GO:0050871)	-76.2707	76.2707	vesicle (GO:0031982)	-0.264127	2.66609
							detection of bacterium (GO:0016045)	-50.8471	50.8471	cell surface (GO:0009986)	1.6492	1.6492
							positive regulation of interleukin-1 beta secretion (GO:0050718)	-50.8471	50.8471
							nucleotide-binding oligomerization domain containing 2 signaling pathway (GO:0070431)	-50.8471	50.8471
							MyD88-dependent toll-like receptor signaling pathway (GO:0002755)	40.5149	40.5149
							negative regulation of tumor necrosis factor production (GO:0032720)	34.7447	34.7447
							response to muramyl dipeptide (GO:0032495)	-25.4236	25.4236
							positive regulation of interleukin-17 production (GO:0032740)	-7.15116	23.3571
							positive regulation of I-kappaB kinase/NF-kappaB signaling (GO:0043123)	5.70414	20.0129
							cellular response to organic cyclic compound (GO:0071407)	19.9186	19.9186
							positive regulation of interleukin-6 production (GO:0032755)	-5.9593	19.4643
							positive regulation of tumor necrosis factor production (GO:0032760)	-5.9593	19.4643
							positive regulation of JNK cascade (GO:0046330)	-4.76744	15.5714
							intracellular signal transduction (GO:0035556)	1.51866	9.14044
							negative regulation of growth of symbiont in host (GO:0044130)	9.00331	9.00331
							regulation of inflammatory response (GO:0050727)	7.36634	7.36634
							positive regulation of NF-kappaB transcription factor activity (GO:0051092)	-2.23474	7.2991
							positive regulation of transcription from RNA polymerase II promoter (GO:0045944)	3.04089	6.64528
							defense response to Gram-positive bacterium (GO:0050830)	6.23306	6.23306
							activation of MAPK activity (GO:0000187)	5.96099	5.96099
							defense response to bacterium (GO:0042742)	-5.64968	5.64968
							response to lipopolysaccharide (GO:0032496)	3.24119	3.24119
							innate immune response (GO:0045087)	2.38323	2.38323
PAFAH1B1	Ether lipid metabolism - Bos taurus (cow) (3)	3.74702	14.5596	heparin binding (GO:0008201)	5.30622	27.6462	negative regulation of JNK cascade (GO:0046329)	-67.4675	67.4675	cell cortex (GO:0005938)	3.17513	8.17752	WD40-repeat-containing domain (IPR017986)	-0.434253	4.64469
	Metabolic pathways - Bos taurus (cow) (35)	1.79422	7.5751	protein homodimerization activity (GO:0042803)	6.9885	9.95618	synaptic transmission (GO:0007268)	20.9552	20.9552	nuclear envelope (GO:0005635)	0.71719	7.50776	WD40 repeat (IPR001680)	-0.387052	4.13983
				protein binding (GO:0005515)	0.225979	5.3369	lipid catabolic process (GO:0016042)	5.20291	15.2611	centrosome (GO:0005813)	6.90465	6.90465
										cytosol (GO:0005829)	1.18597	5.68389
PAFAH1B2	Ether lipid metabolism - Bos taurus (cow) (3)	3.74702	14.5596	protein homodimerization activity (GO:0042803)	6.9885	9.95618	lipid catabolic process (GO:0016042)	5.20291	15.2611	cytosol (GO:0005829)	1.18597	5.68389
	Metabolic pathways - Bos taurus (cow) (35)	1.79422	7.5751				brain development (GO:0007420)	-5.01415	14.2623	cytoplasm (GO:0005737)	0.841519	4.98803
							spermatogenesis (GO:0007283)	11.2678	11.2678	plasma membrane (GO:0005886)	0.991637	4.19027
PARVA	Focal adhesion - Bos taurus (cow) (10)	-2.66572	16.3059	actin binding (GO:0003779)	8.51681	8.51681	actin cytoskeleton reorganization (GO:0031532)	11.4962	11.4962	cytosol (GO:0005829)	1.18597	5.68389	Calponin homology domain (IPR001715)	23.856	23.856
				protein binding (GO:0005515)	0.225979	5.3369				cytoplasm (GO:0005737)	0.841519	4.98803
										nucleus (GO:0005634)	0.708697	4.59797
										plasma membrane (GO:0005886)	0.991637	4.19027
										actin cytoskeleton (GO:0015629)	1.83035	1.83035
PCK1	Proximal tubule bicarbonate reclamation - Bos taurus (cow) (2)	33.7836	33.7836	carboxylic acid binding (GO:0031406)	13.4795	13.4795	gluconeogenesis (GO:0006094)	103.138	103.138	cytosol (GO:0005829)	1.18597	5.68389
	Glycolysis / Gluconeogenesis - Bos taurus (cow) (4)	7.98211	25.0824	magnesium ion binding (GO:0000287)	8.81361	12.8241	response to insulin (GO:0032868)	57.3441	57.3441	cytoplasm (GO:0005737)	0.841519	4.98803
	Adipocytokine signaling pathway - Bos taurus (cow) (5)	21.465	21.465	manganese ion binding (GO:0030145)	9.77628	9.77628	glucose homeostasis (GO:0042593)	33.1592	33.1592
	PPAR signaling pathway - Bos taurus (cow) (3)	20.9772	20.9772	GTP binding (GO:0005525)	6.9761	8.5586	glucose metabolic process (GO:0006006)	32.2629	32.2629
	Insulin signaling pathway - Bos taurus (cow) (8)	0.486823	15.0109				carbohydrate metabolic process (GO:0005975)	7.6256	7.6256
	Citrate cycle (TCA cycle) - Bos taurus (cow) (1)	13.2197	13.2197
	Pyruvate metabolism - Bos taurus (cow) (1)	12.6689	12.6689
	Metabolic pathways - Bos taurus (cow) (35)	1.79422	7.5751
PDE5A	Purine metabolism - Bos taurus (cow) (5)	7.27893	9.15211	metal ion binding (GO:0046872)	1.18691	3.93124	negative regulation of cardiac muscle contraction (GO:0055118)	430.15	430.15	cytosol (GO:0005829)	1.18597	5.68389
							positive regulation of oocyte development (GO:0060282)	430.15	430.15
							regulation of cGMP metabolic process (GO:0030823)	-430.006	430.006
							relaxation of cardiac muscle (GO:0055119)	215.075	215.075
							positive regulation of cardiac muscle hypertrophy (GO:0010613)	172.06	172.06
							cGMP catabolic process (GO:0046069)	172.06	172.06
							negative regulation of T cell proliferation (GO:0042130)	122.9	122.9
							positive regulation of MAP kinase activity (GO:0043406)	86.03	86.03
							signal transduction (GO:0007165)	9.00077	9.00077
							blood coagulation (GO:0007596)	2.21042	2.21042
PGM1	Glycolysis / Gluconeogenesis - Bos taurus (cow) (4)	7.98211	25.0824	magnesium ion binding (GO:0000287)	8.81361	12.8241	gluconeogenesis (GO:0006094)	103.138	103.138	cytosol (GO:0005829)	1.18597	5.68389
	Pentose phosphate pathway - Bos taurus (cow) (2)	17.3975	17.3975				galactose catabolic process (GO:0019388)	56.9008	56.9008	cytoplasm (GO:0005737)	0.841519	4.98803
	Galactose metabolism - Bos taurus (cow) (1)	9.48346	9.48346				glucose metabolic process (GO:0006006)	32.2629	32.2629	actin cytoskeleton (GO:0015629)	1.83035	1.83035
	Starch and sucrose metabolism - Bos taurus (cow) (1)	9.48346	9.48346				glycogen biosynthetic process (GO:0005978)	21.3378	21.3378
	Purine metabolism - Bos taurus (cow) (5)	7.27893	9.15211				carbohydrate metabolic process (GO:0005975)	7.6256	7.6256
	Amino sugar and nucleotide sugar metabolism - Bos taurus (cow) (2)	8.8405	8.8405
	Metabolic pathways - Bos taurus (cow) (35)	1.79422	7.5751
PHOSPHO1	Glycerophospholipid metabolism - Bos taurus (cow) (5)	13.2876	13.2876	phosphatase activity (GO:0016791)	5.69411	10.245	endochondral ossification (GO:0001958)	-86.0013	86.0013	cytosol (GO:0005829)	1.18597	5.68389
	Metabolic pathways - Bos taurus (cow) (35)	1.79422	7.5751	metal ion binding (GO:0046872)	1.18691	3.93124	phosphatidylethanolamine biosynthetic process (GO:0006646)	22.2557	22.2557
				pyrophosphatase activity (GO:0016462)	1.52847	3.81347	dephosphorylation (GO:0016311)	17.7035	17.7035
PHYH	Peroxisome - Bos taurus (cow) (2)	1.91179	4.65869	L-ascorbic acid binding (GO:0031418)	24.8519	24.8519				mitochondrion (GO:0005739)	1.22113	3.09626
				cofactor binding (GO:0048037)	-1.1838	10.61
				protein binding (GO:0005515)	0.225979	5.3369
				metal ion binding (GO:0046872)	1.18691	3.93124
PIK3C2A	Phosphatidylinositol signaling system - Bos taurus (cow) (5)	12.3262	16.726	ATP binding (GO:0005524)	1.21201	3.85245	platelet-derived growth factor receptor signaling pathway (GO:0048008)	26.4813	26.4813	cytosol (GO:0005829)	1.18597	5.68389
	Metabolic pathways - Bos taurus (cow) (35)	1.79422	7.5751				insulin receptor signaling pathway (GO:0008286)	13.4551	13.4551	cytoplasm (GO:0005737)	0.841519	4.98803
	Inositol phosphate metabolism - Bos taurus (cow) (2)	-3.17044	3.17044				phosphatidylinositol phosphorylation (GO:0046854)	-6.73719	6.73719	nucleus (GO:0005634)	0.708697	4.59797
										plasma membrane (GO:0005886)	0.991637	4.19027
										membrane (GO:0016020)	0.626077	2.9394
										vesicle (GO:0031982)	-0.264127	2.66609
										Golgi apparatus (GO:0005794)	-1.21947	2.57478
PIN1	RIG-I-like receptor signaling pathway - Bos taurus (cow) (1)	2.27039	2.27039	protein binding (GO:0005515)	0.225979	5.3369	positive regulation of protein phosphorylation (GO:0001934)	51.4018	51.4018	cytoplasm (GO:0005737)	0.841519	4.98803
							negative regulation of ERK1 and ERK2 cascade (GO:0070373)	50.1868	50.1868	nucleus (GO:0005634)	0.708697	4.59797
							innate immune response (GO:0045087)	2.38323	2.38323	nucleoplasm (GO:0005654)	0.371216	4.07002
PLA2G7	Ether lipid metabolism - Bos taurus (cow) (3)	3.74702	14.5596				lipid oxidation (GO:0034440)	-108.125	108.125	extracellular region (GO:0005576)	-1.31969	8.65907
	Metabolic pathways - Bos taurus (cow) (35)	1.79422	7.5751				plasma lipoprotein particle oxidation (GO:0034441)	-108.125	108.125	cytoplasm (GO:0005737)	0.841519	4.98803
							low-density lipoprotein particle remodeling (GO:0034374)	-27.0314	27.0314
							positive regulation of monocyte chemotaxis (GO:0090026)	-21.6251	21.6251
							lipid catabolic process (GO:0016042)	5.20291	15.2611
PLOD2	Lysine degradation - Bos taurus (cow) (3)	11.6781	20.8544	L-ascorbic acid binding (GO:0031418)	24.8519	24.8519	response to hypoxia (GO:0001666)	11.0677	11.0677	endoplasmic reticulum (GO:0005783)	0.103699	5.96575
				iron ion binding (GO:0005506)	3.84339	6.49263	oxidation-reduction process (GO:0055114)	-0.160528	3.66806
PNPLA2	Glycerolipid metabolism - Bos taurus (cow) (2)	7.8531	7.8531				positive regulation of triglyceride catabolic process (GO:0010898)	84.7072	84.7072	cytosol (GO:0005829)	1.18597	5.68389
	Metabolic pathways - Bos taurus (cow) (35)	1.79422	7.5751							intracellular membrane-bounded organelle (GO:0043231)	0.564969	4.55056
										plasma membrane (GO:0005886)	0.991637	4.19027
										integral component of membrane (GO:0016021)	0.135035	2.26036
PPP5C	MAPK signaling pathway - Bos taurus (cow) (10)	-0.357223	16.2552	protein serine/threonine phosphatase activity (GO:0004722)	42.3065	42.3065	protein dephosphorylation (GO:0006470)	34.9489	34.9489	cytosol (GO:0005829)	1.18597	5.68389	Calcineurin-like phosphoesterase domain, apaH type (IPR004843)	18.7528	18.7528
				identical protein binding (GO:0042802)	-1.32461	14.184	positive regulation of I-kappaB kinase/NF-kappaB signaling (GO:0043123)	5.70414	20.0129	cytoplasm (GO:0005737)	0.841519	4.98803	Tetratricopeptide repeat-containing domain (IPR013026)	-4.43551	4.43551
				phosphoprotein phosphatase activity (GO:0004721)	7.34386	12.645	signal transduction (GO:0007165)	9.00077	9.00077	nucleus (GO:0005634)	0.708697	4.59797
				protein binding (GO:0005515)	0.225979	5.3369	DNA repair (GO:0006281)	1.56937	1.56937	intracellular membrane-bounded organelle (GO:0043231)	0.564969	4.55056
				lipid binding (GO:0008289)	-0.236019	4.81797				nucleoplasm (GO:0005654)	0.371216	4.07002
				RNA binding (GO:0003723)	0.653979	4.36939				membrane (GO:0016020)	0.626077	2.9394
				metal ion binding (GO:0046872)	1.18691	3.93124
				signal transducer activity (GO:0004871)	0.438327	1.27593
PRKAB2	Adipocytokine signaling pathway - Bos taurus (cow) (5)	21.465	21.465	identical protein binding (GO:0042802)	-1.32461	14.184	insulin receptor signaling pathway (GO:0008286)	13.4551	13.4551	cytosol (GO:0005829)	1.18597	5.68389
	Insulin signaling pathway - Bos taurus (cow) (8)	0.486823	15.0109	protein binding (GO:0005515)	0.225979	5.3369	fatty acid biosynthetic process (GO:0006633)	11.4402	11.4402	nucleoplasm (GO:0005654)	0.371216	4.07002
	Circadian rhythm - Bos taurus (cow) (2)	-6.08059	6.08059				signal transduction (GO:0007165)	9.00077	9.00077
	Hypertrophic cardiomyopathy (HCM) - Bos taurus (cow) (3)	3.91094	3.91094				protein phosphorylation (GO:0006468)	4.27174	4.27174
							cell cycle arrest (GO:0007050)	2.60253	2.60253
PRKAR2A	Insulin signaling pathway - Bos taurus (cow) (8)	0.486823	15.0109	protein binding (GO:0005515)	0.225979	5.3369	intracellular signal transduction (GO:0035556)	1.51866	9.14044	centrosome (GO:0005813)	6.90465	6.90465
	Apoptosis - Bos taurus (cow) (2)	1.55827	1.55827				signal transduction (GO:0007165)	9.00077	9.00077	cytosol (GO:0005829)	1.18597	5.68389
							innate immune response (GO:0045087)	2.38323	2.38323	cytoplasm (GO:0005737)	0.841519	4.98803
							blood coagulation (GO:0007596)	2.21042	2.21042	plasma membrane (GO:0005886)	0.991637	4.19027
										membrane (GO:0016020)	0.626077	2.9394
PRKCSH	Protein processing in endoplasmic reticulum - Bos taurus (cow) (5)	-0.603706	4.74346	calcium ion binding (GO:0005509)	0.39489	5.91725	protein folding (GO:0006457)	-4.37114	4.37114	endoplasmic reticulum (GO:0005783)	0.103699	5.96575	EF-hand domain (IPR002048)	6.3444	6.3444
							innate immune response (GO:0045087)	2.38323	2.38323	intracellular (GO:0005622)	0.668391	4.21261
PRPF6	Spliceosome - Bos taurus (cow) (9)	-2.0316	10.8512	transcription coactivator activity (GO:0003713)	-10.3766	10.3766	mRNA splicing, via spliceosome (GO:0000398)	-17.7133	23.4737	spliceosomal complex (GO:0005681)	-2.82516	6.27481	Tetratricopeptide repeat-containing domain (IPR013026)	-4.43551	4.43551
				protein binding (GO:0005515)	0.225979	5.3369	positive regulation of transcription from RNA polymerase II promoter (GO:0045944)	3.04089	6.64528	nucleus (GO:0005634)	0.708697	4.59797
				RNA binding (GO:0003723)	0.653979	4.36939	RNA splicing (GO:0008380)	-3.92475	6.53545	nucleoplasm (GO:0005654)	0.371216	4.07002
										membrane (GO:0016020)	0.626077	2.9394
PSMC5	Proteasome - Bos taurus (cow) (1)	2.35987	2.35987	transcription cofactor activity (GO:0003712)	-5.67256	5.67256	positive regulation of canonical Wnt signaling pathway (GO:0090263)	-28.1115	28.1115	cytosol (GO:0005829)	1.18597	5.68389	ATPase, AAA-type, core (IPR003959)	8.61715	8.61715
				ATPase activity (GO:0016887)	0.319305	5.612	antigen processing and presentation of peptide antigen via MHC class I (GO:0002474)	-27.8304	27.8304	cytoplasm (GO:0005737)	0.841519	4.98803
				protein binding (GO:0005515)	0.225979	5.3369	proteasome-mediated ubiquitin-dependent protein catabolic process (GO:0043161)	-14.6108	22.5485	nucleus (GO:0005634)	0.708697	4.59797
				transcription factor binding (GO:0008134)	-1.95459	4.74528	transcription from RNA polymerase II promoter (GO:0006366)	14.1741	14.1741	nucleoplasm (GO:0005654)	0.371216	4.07002
				ATP binding (GO:0005524)	1.21201	3.85245	negative regulation of transcription, DNA-templated (GO:0045892)	9.98112	13.7977	membrane (GO:0016020)	0.626077	2.9394
							negative regulation of canonical Wnt signaling pathway (GO:0090090)	-12.494	12.494	cytoplasmic vesicle (GO:0031410)	0.300206	2.17427
							apoptotic process (GO:0006915)	1.80039	9.73733
							G1/S transition of mitotic cell cycle (GO:0000082)	6.37345	6.37345
							negative regulation of apoptotic process (GO:0043066)	5.90621	5.90621
							positive regulation of transcription, DNA-templated (GO:0045893)	-0.244745	4.9623
							regulation of apoptotic process (GO:0042981)	-0.577278	4.77505
QPRT	Nicotinate and nicotinamide metabolism - Bos taurus (cow) (1)	-10.5318	10.5318	protein homodimerization activity (GO:0042803)	6.9885	9.95618				cytosol (GO:0005829)	1.18597	5.68389
	Metabolic pathways - Bos taurus (cow) (35)	1.79422	7.5751							cytoplasm (GO:0005737)	0.841519	4.98803
RALA	Pathways in cancer - Bos taurus (cow) (11)	5.56561	9.28011	GTP binding (GO:0005525)	6.9761	8.5586	actin cytoskeleton reorganization (GO:0031532)	11.4962	11.4962	plasma membrane (GO:0005886)	0.991637	4.19027	Small GTPase superfamily (IPR001806)	6.99774	6.99774
	Pancreatic cancer - Bos taurus (cow) (2)	5.95809	5.95809	protein binding (GO:0005515)	0.225979	5.3369	signal transduction (GO:0007165)	9.00077	9.00077	cell surface (GO:0009986)	1.6492	1.6492	Small GTP-binding protein domain (IPR005225)	5.89284	5.89284
							metabolic process (GO:0008152)	4.18027	8.72058
RFX5	Antigen processing and presentation - Bos taurus (cow) (3)	-0.555032	9.50864	sequence-specific DNA binding transcription factor activity (GO:0003700)	2.16172	6.00822				nucleus (GO:0005634)	0.708697	4.59797
	Tuberculosis - Bos taurus (cow) (7)	4.08844	8.67275	protein binding (GO:0005515)	0.225979	5.3369
	Primary immunodeficiency - Bos taurus (cow) (1)	4.4196	4.4196	DNA binding (GO:0003677)	1.68912	3.55788
RHOD	Axon guidance - Bos taurus (cow) (2)	11.5343	11.5343	GTP binding (GO:0005525)	6.9761	8.5586	Rho protein signal transduction (GO:0007266)	-123.528	123.528	cytosol (GO:0005829)	1.18597	5.68389	Small GTPase superfamily (IPR001806)	6.99774	6.99774
							small GTPase mediated signal transduction (GO:0007264)	11.039	11.039	plasma membrane (GO:0005886)	0.991637	4.19027	Small GTP-binding protein domain (IPR005225)	5.89284	5.89284
							metabolic process (GO:0008152)	4.18027	8.72058
							positive regulation of cell migration (GO:0030335)	4.15977	4.15977
RPL18A	Ribosome - Bos taurus (cow) (1)	1.60558	1.60558	RNA binding (GO:0003723)	0.653979	4.36939	translation (GO:0006412)	0.704888	0.704888	cytosol (GO:0005829)	1.18597	5.68389
										membrane (GO:0016020)	0.626077	2.9394
RPS6KA4	MAPK signaling pathway - Bos taurus (cow) (10)	-0.357223	16.2552	magnesium ion binding (GO:0000287)	8.81361	12.8241	histone H3-S10 phosphorylation (GO:0043987)	25.9633	25.9633	cytoplasm (GO:0005737)	0.841519	4.98803
				protein binding (GO:0005515)	0.225979	5.3369	histone H3-S28 phosphorylation (GO:0043988)	25.9633	25.9633	nucleus (GO:0005634)	0.708697	4.59797
				ATP binding (GO:0005524)	1.21201	3.85245	positive regulation of histone phosphorylation (GO:0033129)	17.3089	17.3089	nucleoplasm (GO:0005654)	0.371216	4.07002
							intracellular signal transduction (GO:0035556)	1.51866	9.14044
							interleukin-1-mediated signaling pathway (GO:0070498)	8.65445	8.65445
							positive regulation of histone acetylation (GO:0035066)	7.4181	7.4181
							positive regulation of NF-kappaB transcription factor activity (GO:0051092)	-2.23474	7.2991
							positive regulation of transcription from RNA polymerase II promoter (GO:0045944)	3.04089	6.64528
							regulation of transcription, DNA-templated (GO:0006355)	4.07632	4.93451
							protein phosphorylation (GO:0006468)	4.27174	4.27174
RXRG	Adipocytokine signaling pathway - Bos taurus (cow) (5)	21.465	21.465	protein binding (GO:0005515)	0.225979	5.3369	retinoic acid receptor signaling pathway (GO:0048384)	17.7877	72.7569	nucleoplasm (GO:0005654)	0.371216	4.07002
	PPAR signaling pathway - Bos taurus (cow) (3)	20.9772	20.9772	zinc ion binding (GO:0008270)	0.858197	2.65985	response to retinoic acid (GO:0032526)	18.3117	18.3117
	Thyroid cancer - Bos taurus (cow) (1)	10.6523	10.6523				neuron differentiation (GO:0030182)	10.8906	10.8906
	Pathways in cancer - Bos taurus (cow) (11)	5.56561	9.28011				protein homotetramerization (GO:0051289)	10.8188	10.8188
	Non-small cell lung cancer - Bos taurus (cow) (1)	6.96496	6.96496				heart development (GO:0007507)	-1.08891	7.66746
	Small cell lung cancer - Bos taurus (cow) (1)	3.177	3.177
SART1	Spliceosome - Bos taurus (cow) (9)	-2.0316	10.8512	protein binding (GO:0005515)	0.225979	5.3369	spliceosomal snRNP assembly (GO:0000387)	60.6713	60.6713	cytosol (GO:0005829)	1.18597	5.68389
							mRNA splicing, via spliceosome (GO:0000398)	-17.7133	23.4737	cytoplasm (GO:0005737)	0.841519	4.98803
							cell cycle arrest (GO:0007050)	2.60253	2.60253	nucleoplasm (GO:0005654)	0.371216	4.07002
										Golgi apparatus (GO:0005794)	-1.21947	2.57478
SEPT8.	Bacterial invasion of epithelial cells - Bos taurus (cow) (3)	1.87147	1.87147	GTP binding (GO:0005525)	6.9761	8.5586				cytoplasm (GO:0005737)	0.841519	4.98803
				protein binding (GO:0005515)	0.225979	5.3369				cytoskeleton (GO:0005856)	2.42047	3.71112
SETD2	Lysine degradation - Bos taurus (cow) (3)	11.6781	20.8544	protein binding (GO:0005515)	0.225979	5.3369	stem cell development (GO:0048864)	370.328	370.328	nucleoplasm (GO:0005654)	0.371216	4.07002
							angiogenesis (GO:0001525)	12.0247	12.0247
							regulation of transcription, DNA-templated (GO:0006355)	4.07632	4.93451
SFRP4	Wnt signaling pathway - Bos taurus (cow) (2)	4.06431	4.06431	protein binding (GO:0005515)	0.225979	5.3369	positive regulation of epidermal cell differentiation (GO:0045606)	-337.338	337.338	extracellular space (GO:0005615)	5.40637	14.2995	Netrin module, non-TIMP type (IPR018933)	-44.9519	44.9519
							negative regulation of sodium-dependent phosphate transport (GO:2000119)	-337.338	337.338	cytoplasm (GO:0005737)	0.841519	4.98803	Netrin domain (IPR001134)	-29.9679	29.9679
							positive regulation of receptor internalization (GO:0002092)	-112.446	112.446	nucleus (GO:0005634)	0.708697	4.59797
							phosphate ion homeostasis (GO:0055062)	-112.446	112.446	integral component of membrane (GO:0016021)	0.135035	2.26036
							positive regulation of canonical Wnt signaling pathway (GO:0090263)	-28.1115	28.1115	cell surface (GO:0009986)	1.6492	1.6492
							positive regulation of gene expression (GO:0010628)	0.970306	20.8137
							negative regulation of sequence-specific DNA binding transcription factor activity (GO:0043433)	-16.8669	16.8669
							positive regulation of apoptotic process (GO:0043065)	7.64644	16.7637
							negative regulation of cell proliferation (GO:0008285)	6.00152	13.3349
							negative regulation of canonical Wnt signaling pathway (GO:0090090)	-12.494	12.494
							cell differentiation (GO:0030154)	11.03	12.4605
							multicellular organismal development (GO:0007275)	9.40328	10.2377
SGPL1	Sphingolipid metabolism - Bos taurus (cow) (4)	-4.35942	28.4317	pyridoxal phosphate binding (GO:0030170)	-11.0128	19.5293	fibroblast migration (GO:0010761)	132.768	132.768	endoplasmic reticulum (GO:0005783)	0.103699	5.96575
	Metabolic pathways - Bos taurus (cow) (35)	1.79422	7.5751	carboxy-lyase activity (GO:0016831)	18.3469	18.3469	androgen metabolic process (GO:0008209)	-1.30651	44.9163
				protein binding (GO:0005515)	0.225979	5.3369	luteinization (GO:0001553)	36.3415	36.3415
							ceramide metabolic process (GO:0006672)	27.2561	27.2561
							estrogen metabolic process (GO:0008210)	27.2561	27.2561
							Leydig cell differentiation (GO:0033327)	27.2561	27.2561
							platelet-derived growth factor receptor signaling pathway (GO:0048008)	26.4813	26.4813
							skeletal system morphogenesis (GO:0048705)	24.2745	24.2745
							vasculogenesis (GO:0001570)	11.3593	11.3593
							spermatogenesis (GO:0007283)	11.2678	11.2678
							regulation of multicellular organism growth (GO:0040014)	9.91132	9.91132
							face morphogenesis (GO:0060325)	7.78746	7.78746
							kidney development (GO:0001822)	4.36098	4.36098
							palate development (GO:0060021)	4.03794	4.03794
							hemopoiesis (GO:0030097)	3.63415	3.63415
							post-embryonic development (GO:0009791)	2.53545	2.53545
SHC1	Focal adhesion - Bos taurus (cow) (10)	-2.66572	16.3059	protein binding (GO:0005515)	0.225979	5.3369	positive regulation of DNA replication (GO:0045740)	28.2805	28.2805	mitochondrial matrix (GO:0005759)	0.960769	7.57217	PTB/PI domain (IPR006020)	11.8609	11.8609
	Insulin signaling pathway - Bos taurus (cow) (8)	0.486823	15.0109				positive regulation of cell proliferation (GO:0008284)	14.6836	14.6836	cytosol (GO:0005829)	1.18597	5.68389	SH2 domain (IPR000980)	4.42271	4.42271
	Glioma - Bos taurus (cow) (3)	14.3698	14.3698				insulin receptor signaling pathway (GO:0008286)	13.4551	13.4551	plasma membrane (GO:0005886)	0.991637	4.19027
	Natural killer cell mediated cytotoxicity - Bos taurus (cow) (4)	6.06267	8.3097				angiogenesis (GO:0001525)	12.0247	12.0247
	Neurotrophin signaling pathway - Bos taurus (cow) (5)	7.65197	7.65197				actin cytoskeleton reorganization (GO:0031532)	11.4962	11.4962
	Chemokine signaling pathway - Bos taurus (cow) (4)	-2.64695	6.85746				heart development (GO:0007507)	-1.08891	7.66746
	ErbB signaling pathway - Bos taurus (cow) (2)	4.88566	4.88566				activation of MAPK activity (GO:0000187)	5.96099	5.96099
	Bacterial invasion of epithelial cells - Bos taurus (cow) (3)	1.87147	1.87147				single organismal cell-cell adhesion (GO:0016337)	5.96099	5.96099
	Chronic myeloid leukemia - Bos taurus (cow) (1)	1.87147	1.87147				regulation of growth (GO:0040008)	5.02959	5.02959
							innate immune response (GO:0045087)	2.38323	2.38323
							blood coagulation (GO:0007596)	2.21042	2.21042
SLC7A8	Protein digestion and absorption - Bos taurus (cow) (7)	-18.4395	39.8982	protein binding (GO:0005515)	0.225979	5.3369	neutral amino acid transport (GO:0015804)	253.982	253.982	basolateral plasma membrane (GO:0016323)	7.15799	7.15799
							response to toxic substance (GO:0009636)	12.0869	12.0869	cytoplasm (GO:0005737)	0.841519	4.98803
							ion transport (GO:0006811)	0.438201	7.3493	plasma membrane (GO:0005886)	0.991637	4.19027
							blood coagulation (GO:0007596)	2.21042	2.21042	integral component of plasma membrane (GO:0005887)	1.96621	1.96621
							transport (GO:0006810)	1.34123	1.34123
SNRNP70	Spliceosome - Bos taurus (cow) (9)	-2.0316	10.8512	protein binding (GO:0005515)	0.225979	5.3369	mRNA splicing, via spliceosome (GO:0000398)	-17.7133	23.4737	spliceosomal complex (GO:0005681)	-2.82516	6.27481	RNA recognition motif domain (IPR000504)	-4.31587	7.80687
				nucleotide binding (GO:0000166)	1.73107	4.72255	regulation of RNA splicing (GO:0043484)	6.58327	6.58327	nucleus (GO:0005634)	0.708697	4.59797
				RNA binding (GO:0003723)	0.653979	4.36939	RNA splicing (GO:0008380)	-3.92475	6.53545	nucleoplasm (GO:0005654)	0.371216	4.07002
							mRNA processing (GO:0006397)	0.114496	2.13857
SNUPN	RNA transport - Bos taurus (cow) (5)	4.42764	4.42764				spliceosomal snRNP assembly (GO:0000387)	60.6713	60.6713	cytosol (GO:0005829)	1.18597	5.68389
							snRNA import into nucleus (GO:0061015)	47.443	47.443
							protein import into nucleus (GO:0006606)	2.96519	2.96519
SNW1	Spliceosome - Bos taurus (cow) (9)	-2.0316	10.8512	SMAD binding (GO:0046332)	-72.9222	72.9222	retinoic acid receptor signaling pathway (GO:0048384)	17.7877	72.7569	spliceosomal complex (GO:0005681)	-2.82516	6.27481
	Notch signaling pathway - Bos taurus (cow) (2)	-4.9972	4.9972	nuclear hormone receptor binding (GO:0035257)	-14.3343	14.3343	mRNA splicing, via spliceosome (GO:0000398)	-17.7133	23.4737	nucleus (GO:0005634)	0.708697	4.59797
				transcription coactivator activity (GO:0003713)	-10.3766	10.3766	positive regulation of neurogenesis (GO:0050769)	-18.3231	18.3231	nucleoplasm (GO:0005654)	0.371216	4.07002
				protein binding (GO:0005515)	0.225979	5.3369	negative regulation of transcription, DNA-templated (GO:0045892)	9.98112	13.7977
							intrinsic apoptotic signaling pathway in response to DNA damage by p53 class mediator (GO:0042771)	-8.87067	8.87067
							positive regulation of transcription from RNA polymerase II promoter (GO:0045944)	3.04089	6.64528
SP1	Huntington's disease - Bos taurus (cow) (3)	0.65799	0.65799	protein homodimerization activity (GO:0042803)	6.9885	9.95618	transforming growth factor beta receptor signaling pathway (GO:0007179)	-20.64	62.6997	cytoplasm (GO:0005737)	0.841519	4.98803	Zinc finger, C2H2-like (IPR015880)	0.860594	0.860594
				sequence-specific DNA binding (GO:0043565)	2.34913	6.92476	embryonic skeletal system development (GO:0048706)	44.4713	44.4713	nucleus (GO:0005634)	0.708697	4.59797		IPR007087
				sequence-specific DNA binding transcription factor activity (GO:0003700)	2.16172	6.00822	lung development (GO:0030324)	39.2964	39.2964	nucleoplasm (GO:0005654)	0.371216	4.07002
				protein binding (GO:0005515)	0.225979	5.3369	embryonic placenta development (GO:0001892)	35.9934	35.9934
				transcription factor binding (GO:0008134)	-1.95459	4.74528	embryonic camera-type eye morphogenesis (GO:0048596)	6.80347	6.80347
				metal ion binding (GO:0046872)	1.18691	3.93124	positive regulation of transcription from RNA polymerase II promoter (GO:0045944)	3.04089	6.64528
				DNA binding (GO:0003677)	1.68912	3.55788	positive regulation of transcription, DNA-templated (GO:0045893)	-0.244745	4.9623
							regulation of transcription, DNA-templated (GO:0006355)	4.07632	4.93451
SPHK2	Sphingolipid metabolism - Bos taurus (cow) (4)	-4.35942	28.4317	protein binding (GO:0005515)	0.225979	5.3369	blood vessel development (GO:0001568)	-43.2843	67.8352	cytosol (GO:0005829)	1.18597	5.68389
	Calcium signaling pathway - Bos taurus (cow) (4)	11.8362	11.8362	ATP binding (GO:0005524)	1.21201	3.85245	sphingosine metabolic process (GO:0006670)	53.55	53.55	membrane (GO:0016020)	0.626077	2.9394
	Tuberculosis - Bos taurus (cow) (7)	4.08844	8.67275				positive regulation of cell proliferation (GO:0008284)	14.6836	14.6836
	Metabolic pathways - Bos taurus (cow) (35)	1.79422	7.5751				brain development (GO:0007420)	-5.01415	14.2623
	VEGF signaling pathway - Bos taurus (cow) (2)	2.4907	2.4907				protein kinase C-activating G-protein coupled receptor signaling pathway (GO:0007205)	13.3875	13.3875
	Fc gamma R-mediated phagocytosis - Bos taurus (cow) (2)	2.142	2.142				negative regulation of apoptotic process (GO:0043066)	5.90621	5.90621
							cell proliferation (GO:0008283)	2.65162	2.65162
SRSF5	Spliceosome - Bos taurus (cow) (9)	-2.0316	10.8512	protein binding (GO:0005515)	0.225979	5.3369	mRNA splicing, via spliceosome (GO:0000398)	-17.7133	23.4737	cytoplasm (GO:0005737)	0.841519	4.98803	RNA recognition motif domain (IPR000504)	-4.31587	7.80687
				nucleotide binding (GO:0000166)	1.73107	4.72255	regulation of cell cycle (GO:0051726)	19.4909	19.4909	nucleus (GO:0005634)	0.708697	4.59797
							response to wounding (GO:0009611)	-16.9583	16.9583	nucleoplasm (GO:0005654)	0.371216	4.07002
							transcription from RNA polymerase II promoter (GO:0006366)	14.1741	14.1741
							RNA splicing (GO:0008380)	-3.92475	6.53545
							mRNA processing (GO:0006397)	0.114496	2.13857
SSR2	Protein processing in endoplasmic reticulum - Bos taurus (cow) (5)	-0.603706	4.74346				translation (GO:0006412)	0.704888	0.704888	endoplasmic reticulum (GO:0005783)	0.103699	5.96575
										integral component of membrane (GO:0016021)	0.135035	2.26036
TCERG1	Spliceosome - Bos taurus (cow) (9)	-2.0316	10.8512	transcription coactivator activity (GO:0003713)	-10.3766	10.3766	transcription from RNA polymerase II promoter (GO:0006366)	14.1741	14.1741	nucleus (GO:0005634)	0.708697	4.59797
				protein binding (GO:0005515)	0.225979	5.3369				actin cytoskeleton (GO:0015629)	1.83035	1.83035
TCN2	Vitamin digestion and absorption - Bos taurus (cow) (2)	-37.1006	37.1006	metal ion binding (GO:0046872)	1.18691	3.93124	cobalamin metabolic process (GO:0009235)	-490.801	490.801	extracellular space (GO:0005615)	5.40637	14.2995
							cobalamin transport (GO:0015889)	-327.2	327.2	extracellular region (GO:0005576)	-1.31969	8.65907
							cobalt ion transport (GO:0006824)	-245.4	245.4	endosome (GO:0005768)	8.50383	8.50383
TF	Mineral absorption - Bos taurus (cow) (1)	11.549	11.549	protein binding (GO:0005515)	0.225979	5.3369	cellular iron ion homeostasis (GO:0006879)	16.9838	16.9838	late endosome (GO:0005770)	15.043	15.043
							blood coagulation (GO:0007596)	2.21042	2.21042	extracellular space (GO:0005615)	5.40637	14.2995
										extracellular region (GO:0005576)	-1.31969	8.65907
										vesicle (GO:0031982)	-0.264127	2.66609
										cytoplasmic membrane-bounded vesicle (GO:0016023)	0.364929	2.64303
										perinuclear region of cytoplasm (GO:0048471)	-1.76275	1.76275
										cell surface (GO:0009986)	1.6492	1.6492
TH	Metabolic pathways - Bos taurus (cow) (35)	1.79422	7.5751	amino acid binding (GO:0016597)	8.14199	8.14199	cellular response to drug (GO:0035690)	95.0104	95.0104	cytosol (GO:0005829)	1.18597	5.68389
	Tyrosine metabolism - Bos taurus (cow) (1)	2.36642	2.36642	protein binding (GO:0005515)	0.225979	5.3369	dopamine biosynthetic process from tyrosine (GO:0006585)	54.4278	54.4278	cytoplasm (GO:0005737)	0.841519	4.98803
	Parkinson's disease - Bos taurus (cow) (3)	1.38448	1.38448	enzyme binding (GO:0019899)	1.26662	4.03308	epinephrine biosynthetic process (GO:0042418)	54.4278	54.4278	nucleus (GO:0005634)	0.708697	4.59797
				protein domain specific binding (GO:0019904)	-3.08382	3.08382	norepinephrine biosynthetic process (GO:0042421)	27.2139	27.2139	mitochondrion (GO:0005739)	1.22113	3.09626
							synaptic transmission, dopaminergic (GO:0001963)	18.1426	18.1426	cytoplasmic vesicle (GO:0031410)	0.300206	2.17427
							catecholamine biosynthetic process (GO:0042423)	18.1426	18.1426	cytoplasmic side of plasma membrane (GO:0009898)	1.42403	1.42403
							mating behavior (GO:0007617)	13.6069	13.6069
							response to hypoxia (GO:0001666)	11.0677	11.0677
							eye photoreceptor cell development (GO:0042462)	10.8856	10.8856
							eating behavior (GO:0042755)	10.8856	10.8856
							regulation of heart contraction (GO:0008016)	9.0713	9.0713
							learning (GO:0007612)	7.7754	7.7754
							memory (GO:0007613)	7.7754	7.7754
							heart development (GO:0007507)	-1.08891	7.66746
							embryonic camera-type eye morphogenesis (GO:0048596)	6.80347	6.80347
							visual perception (GO:0007601)	6.08808	6.08808
							oxidation-reduction process (GO:0055114)	-0.160528	3.66806
							response to lipopolysaccharide (GO:0032496)	3.24119	3.24119
							locomotory behavior (GO:0007626)	3.02377	3.02377
							organ morphogenesis (GO:0009887)	2.47399	2.47399
TOMM40L	Amyotrophic lateral sclerosis (ALS) - Bos taurus (cow) (1)	1.47883	1.47883				ion transport (GO:0006811)	0.438201	7.3493	protein complex (GO:0043234)	-0.443709	4.45227
							protein transport (GO:0015031)	1.99402	6.01234
TPCN2	Pancreatic secretion - Bos taurus (cow) (1)	4.20176	4.20176	identical protein binding (GO:0042802)	-1.32461	14.184	calcium ion transport (GO:0006816)	9.45219	9.45219	plasma membrane (GO:0005886)	0.991637	4.19027
				protein binding (GO:0005515)	0.225979	5.3369				integral component of membrane (GO:0016021)	0.135035	2.26036
U2AF1	Spliceosome - Bos taurus (cow) (9)	-2.0316	10.8512	protein binding (GO:0005515)	0.225979	5.3369	mRNA splicing, via spliceosome (GO:0000398)	-17.7133	23.4737	spliceosomal complex (GO:0005681)	-2.82516	6.27481	Zinc finger, CCCH-type (IPR000571)	12.0624	12.0624
				nucleotide binding (GO:0000166)	1.73107	4.72255	transcription from RNA polymerase II promoter (GO:0006366)	14.1741	14.1741	nucleoplasm (GO:0005654)	0.371216	4.07002	RNA recognition motif domain (IPR000504)	-4.31587	7.80687
				metal ion binding (GO:0046872)	1.18691	3.93124	RNA splicing (GO:0008380)	-3.92475	6.53545
							mRNA processing (GO:0006397)	0.114496	2.13857
UAP1	Amino sugar and nucleotide sugar metabolism - Bos taurus (cow) (2)	8.8405	8.8405	identical protein binding (GO:0042802)	-1.32461	14.184				cytosol (GO:0005829)	1.18597	5.68389
	Metabolic pathways - Bos taurus (cow) (35)	1.79422	7.5751	carbohydrate binding (GO:0030246)	1.26268	8.98157				cytoplasm (GO:0005737)	0.841519	4.98803
										plasma membrane (GO:0005886)	0.991637	4.19027
										nucleoplasm (GO:0005654)	0.371216	4.07002
UBQLN4	Protein processing in endoplasmic reticulum - Bos taurus (cow) (5)	-0.603706	4.74346	identical protein binding (GO:0042802)	-1.32461	14.184				cytosol (GO:0005829)	1.18597	5.68389
				protein binding (GO:0005515)	0.225979	5.3369				cytoplasm (GO:0005737)	0.841519	4.98803
										nucleus (GO:0005634)	0.708697	4.59797
										perinuclear region of cytoplasm (GO:0048471)	-1.76275	1.76275
UPF1	RNA transport - Bos taurus (cow) (5)	4.42764	4.42764	helicase activity (GO:0004386)	6.89192	6.89192	DNA repair (GO:0006281)	1.56937	1.56937	cytosol (GO:0005829)	1.18597	5.68389
				protein binding (GO:0005515)	0.225979	5.3369				cytoplasm (GO:0005737)	0.841519	4.98803
				RNA binding (GO:0003723)	0.653979	4.36939				nucleus (GO:0005634)	0.708697	4.59797
				ATP binding (GO:0005524)	1.21201	3.85245				nucleoplasm (GO:0005654)	0.371216	4.07002
				DNA binding (GO:0003677)	1.68912	3.55788
				zinc ion binding (GO:0008270)	0.858197	2.65985
VEGFA	Rheumatoid arthritis - Bos taurus (cow) (4)	17.9207	20.6833	heparin binding (GO:0008201)	5.30622	27.6462	regulation of cGMP metabolic process (GO:0030823)	-430.006	430.006	proteinaceous extracellular matrix (GO:0005578)	-14.5761	21.2013
	Focal adhesion - Bos taurus (cow) (10)	-2.66572	16.3059	cytokine activity (GO:0005125)	0.00725975	15.0171	positive regulation of receptor internalization (GO:0002092)	-112.446	112.446	extracellular space (GO:0005615)	5.40637	14.2995
	Bladder cancer - Bos taurus (cow) (2)	12.8569	12.8569	identical protein binding (GO:0042802)	-1.32461	14.184	positive regulation of protein phosphorylation (GO:0001934)	51.4018	51.4018	extracellular region (GO:0005576)	-1.31969	8.65907
	mTOR signaling pathway - Bos taurus (cow) (2)	4.1062	12.1792	growth factor activity (GO:0008083)	11.6437	11.6437	positive regulation of cell division (GO:0051781)	42.6119	42.6119	cytoplasm (GO:0005737)	0.841519	4.98803
	Pathways in cancer - Bos taurus (cow) (11)	5.56561	9.28011	protein homodimerization activity (GO:0042803)	6.9885	9.95618	lung development (GO:0030324)	39.2964	39.2964	membrane (GO:0016020)	0.626077	2.9394
	Cytokine-cytokine receptor interaction - Bos taurus (cow) (5)	-0.86211	8.55002	protein binding (GO:0005515)	0.225979	5.3369	positive regulation of endothelial cell migration (GO:0010595)	37.0328	37.0328	cell surface (GO:0009986)	1.6492	1.6492
	Renal cell carcinoma - Bos taurus (cow) (2)	8.34441	8.34441				positive regulation of endothelial cell proliferation (GO:0001938)	32.0853	32.0853
	Pancreatic cancer - Bos taurus (cow) (2)	5.95809	5.95809				positive regulation of angiogenesis (GO:0045766)	30.2997	30.2997
	VEGF signaling pathway - Bos taurus (cow) (2)	2.4907	2.4907				positive regulation of gene expression (GO:0010628)	0.970306	20.8137
							cellular response to hypoxia (GO:0071456)	16.2854	16.2854
							positive regulation of cell proliferation (GO:0008284)	14.6836	14.6836
							nervous system development (GO:0007399)	10.3678	12.7238
							growth (GO:0040007)	-12.3438	12.3438
							angiogenesis (GO:0001525)	12.0247	12.0247
							vasculogenesis (GO:0001570)	11.3593	11.3593
							response to hypoxia (GO:0001666)	11.0677	11.0677
WNT6	Pathways in cancer - Bos taurus (cow) (11)	5.56561	9.28011				branching involved in ureteric bud morphogenesis (GO:0001658)	37.0328	37.0328	proteinaceous extracellular matrix (GO:0005578)	-14.5761	21.2013
	Melanogenesis - Bos taurus (cow) (4)	7.99496	7.99496				positive regulation of gene expression (GO:0010628)	0.970306	20.8137	extracellular space (GO:0005615)	5.40637	14.2995
	Wnt signaling pathway - Bos taurus (cow) (2)	4.06431	4.06431				neuron differentiation (GO:0030182)	10.8906	10.8906	extracellular region (GO:0005576)	-1.31969	8.65907
							Wnt signaling pathway (GO:0016055)	-9.11723	9.11723	plasma membrane (GO:0005886)	0.991637	4.19027
							positive regulation of transcription, DNA-templated (GO:0045893)	-0.244745	4.9623	cell surface (GO:0009986)	1.6492	1.6492
ZMAT2	Spliceosome - Bos taurus (cow) (9)	-2.0316	10.8512	protein binding (GO:0005515)	0.225979	5.3369				nucleus (GO:0005634)	0.708697	4.59797
				DNA binding (GO:0003677)	1.68912	3.55788
				zinc ion binding (GO:0008270)	0.858197	2.65985
ZNF274	Neurotrophin signaling pathway - Bos taurus (cow) (5)	7.65197	7.65197	sequence-specific DNA binding (GO:0043565)	2.34913	6.92476	regulation of transcription, DNA-templated (GO:0006355)	4.07632	4.93451	centrosome (GO:0005813)	6.90465	6.90465	Zinc finger, C2H2-like (IPR015880)	0.860594	0.860594
				sequence-specific DNA binding transcription factor activity (GO:0003700)	2.16172	6.00822				cytoplasm (GO:0005737)	0.841519	4.98803
				protein binding (GO:0005515)	0.225979	5.3369				nucleus (GO:0005634)	0.708697	4.59797
				metal ion binding (GO:0046872)	1.18691	3.93124				nucleoplasm (GO:0005654)	0.371216	4.07002
