# Supplementary material for: Transcriptional changes in mesenteric and subcutaneous adipose tissue from Holstein cows in response to plane of dietary energy
Source: J Anim Sci Biotechnol. 2017 Dec 4;8:85. doi: 10.1186/s40104-017-0215-z (PMC5713657; doi:10.1186/s40104-017-0215-z)
Supplement: Supplementary file 3 — Entrez gene ID, gene symbol, fold change, false discovery rate (FDR) and P values of the oligonucleotides considered in the microarray analysis for the comparisons of MAT vs. SAT and HIGH vs. CON.. (XLSX 121 kb) [file 40104_2017_215_MOESM3_ESM.xlsx]

## Sheet: Sort by Impact
Genes	KEGG Pathways Code	KEGG Pathways	DIA KEGG Pathway	Flux	Impact
bta:280910 RGN; regucalcin (EC:3.1.1.17)	bta00053	Ascorbate and aldarate metabolism - Bos taurus (cow) (1)	Ascorbate and aldarate metabolism	35.5914	35.5914
bta:540298 COQ3; coenzyme Q3 methyltransferase (EC:2.1.1.114 2.1.1.64 2.1.1.222)	bta00130	Ubiquinone and other terpenoid-quinone biosynthesis - Bos taurus (cow) (1)	Ubiquinone and other terpenoid-quinone biosynthesis	34.5304	34.5304
bta:505554 NEU1; sialidase 1 (lysosomal sialidase) (EC:3.2.1.18)	bta00600	Sphingolipid metabolism - Bos taurus (cow) (4)	Sphingolipid metabolism	10.0676	24.6691
bta:510620 ASAH1; N-acylsphingosine amidohydrolase (acid ceramidase) 1 (EC:3.5.1.23)	bta00600	Sphingolipid metabolism - Bos taurus (cow) (4)	Sphingolipid metabolism	10.0676	24.6691
bta:530776 CERS5; ceramide synthase 5 (EC:2.3.1.24)	bta00600	Sphingolipid metabolism - Bos taurus (cow) (4)	Sphingolipid metabolism	10.0676	24.6691
bta:617172 PPAP2A; phosphatidic acid phosphatase type 2A (EC:3.1.3.4)	bta00600	Sphingolipid metabolism - Bos taurus (cow) (4)	Sphingolipid metabolism	10.0676	24.6691
bta:514971 CYP2S1; cytochrome P450, family 2, subfamily S, polypeptide 1 (EC:1.14.14.1)	bta00980	Metabolism of xenobiotics by cytochrome P450 - Bos taurus (cow) (2)	Metabolism of xenobiotics by cytochrome P450	22.9696	22.9696
bta:615507 GSTM3; glutathione S-transferase mu 3 (brain) (EC:2.5.1.18)	bta00980	Metabolism of xenobiotics by cytochrome P450 - Bos taurus (cow) (2)	Metabolism of xenobiotics by cytochrome P451	22.9696	22.9696
bta:509871 NMD3; NMD3 ribosome export adaptor	bta03008	Ribosome biogenesis in eukaryotes - Bos taurus (cow) (3)	Ribosome biogenesis in eukaryotes	13.2157	18.2689
bta:531149 MPHOSPH10; M-phase phosphoprotein 10 (U3 small nucleolar ribonucleoprotein)	bta03008	Ribosome biogenesis in eukaryotes - Bos taurus (cow) (3)	Ribosome biogenesis in eukaryotes	13.2157	18.2689
bta:615098 RPP30; ribonuclease P/MRP 30kDa subunit (EC:3.1.26.5)	bta03008	Ribosome biogenesis in eukaryotes - Bos taurus (cow) (3)	Ribosome biogenesis in eukaryotes	13.2157	18.2689
bta:282513 PAFAH1B1; platelet-activating factor acetylhydrolase 1b, regulatory subunit 1 (45kDa) (EC:3.1.1.47)	bta00565	Ether lipid metabolism - Bos taurus (cow) (2)	Ether lipid metabolism	17.3966	17.3966
bta:617172 PPAP2A; phosphatidic acid phosphatase type 2A (EC:3.1.3.4)	bta00565	Ether lipid metabolism - Bos taurus (cow) (2)	Ether lipid metabolism	17.3966	17.3966
bta:280910 RGN; regucalcin (EC:3.1.1.17)	bta00030	Pentose phosphate pathway - Bos taurus (cow) (1)	Pentose phosphate pathway	13.5586	13.5586
bta:282307 PIK3R1; phosphoinositide-3-kinase, regulatory subunit 1 (alpha)	bta04930	Type II diabetes mellitus - Bos taurus (cow) (2)	Type II diabetes mellitus	13.2118	13.2118
bta:518795 SOCS1; suppressor of cytokine signaling 1	bta04930	Type II diabetes mellitus - Bos taurus (cow) (2)	Type II diabetes mellitus	13.2118	13.2118
bta:282307 PIK3R1; phosphoinositide-3-kinase, regulatory subunit 1 (alpha)	bta04973	Carbohydrate digestion and absorption - Bos taurus (cow) (1)	Carbohydrate digestion and absorption	13.1297	13.1297
bta:282307 PIK3R1; phosphoinositide-3-kinase, regulatory subunit 1 (alpha)	bta04666	Fc gamma R-mediated phagocytosis - Bos taurus (cow) (5)	Fc gamma R-mediated phagocytosis	5.2284	12.9757
bta:514735 LAT; linker for activation of T cells	bta04666	Fc gamma R-mediated phagocytosis - Bos taurus (cow) (5)	Fc gamma R-mediated phagocytosis	5.2284	12.9757
bta:521961 VAV3; vav 3 guanine nucleotide exchange factor	bta04666	Fc gamma R-mediated phagocytosis - Bos taurus (cow) (5)	Fc gamma R-mediated phagocytosis	5.2284	12.9757
bta:523797 ASAP3; ArfGAP with SH3 domain, ankyrin repeat and PH domain 3	bta04666	Fc gamma R-mediated phagocytosis - Bos taurus (cow) (5)	Fc gamma R-mediated phagocytosis	5.2284	12.9757
bta:617172 PPAP2A; phosphatidic acid phosphatase type 2A (EC:3.1.3.4)	bta04666	Fc gamma R-mediated phagocytosis - Bos taurus (cow) (5)	Fc gamma R-mediated phagocytosis	5.2284	12.9757
bta:532936 TAF9; TAF9 RNA polymerase II, TATA box binding protein (TBP)-associated factor, 32kDa (EC:2.7.4.3)	bta03022	Basal transcription factors - Bos taurus (cow) (1)	Basal transcription factors	12.1974	12.1974
bta:280855 MET; MET proto-oncogene, receptor tyrosine kinase (EC:2.7.10.1)	bta05100	Bacterial invasion of epithelial cells - Bos taurus (cow) (4)	Bacterial invasion of epithelial cells	0.685249	10.9177
bta:280979 ACTB; actin, beta	bta05100	Bacterial invasion of epithelial cells - Bos taurus (cow) (4)	Bacterial invasion of epithelial cells	0.685249	10.9177
bta:281078 CLTA; clathrin, light chain A	bta05100	Bacterial invasion of epithelial cells - Bos taurus (cow) (4)	Bacterial invasion of epithelial cells	0.685249	10.9177
bta:282307 PIK3R1; phosphoinositide-3-kinase, regulatory subunit 1 (alpha)	bta05100	Bacterial invasion of epithelial cells - Bos taurus (cow) (4)	Bacterial invasion of epithelial cells	0.685249	10.9177
bta:505554 NEU1; sialidase 1 (lysosomal sialidase) (EC:3.2.1.18)	bta00511	Other glycan degradation - Bos taurus (cow) (1)	Other glycan degradation	10.8789	10.8789
bta:282307 PIK3R1; phosphoinositide-3-kinase, regulatory subunit 1 (alpha)	bta04662	B cell receptor signaling pathway - Bos taurus (cow) (4)	B cell receptor signaling pathway	1.3605	10.8085
bta:509801 CD79B; CD79b molecule, immunoglobulin-associated beta	bta04662	B cell receptor signaling pathway - Bos taurus (cow) (4)	B cell receptor signaling pathway	1.3605	10.8085
bta:521961 VAV3; vav 3 guanine nucleotide exchange factor	bta04662	B cell receptor signaling pathway - Bos taurus (cow) (4)	B cell receptor signaling pathway	1.3605	10.8085
bta:541127 NFATC3; nuclear factor of activated T-cells, cytoplasmic, calcineurin-dependent 3	bta04662	B cell receptor signaling pathway - Bos taurus (cow) (4)	B cell receptor signaling pathway	1.3605	10.8085
bta:507949 GLYCTK; glycerate kinase (EC:2.7.1.31)	bta00630	Glyoxylate and dicarboxylate metabolism - Bos taurus (cow) (1)	Glyoxylate and dicarboxylate metabolism	10.6578	10.6578
bta:282307 PIK3R1; phosphoinositide-3-kinase, regulatory subunit 1 (alpha)	bta04664	Fc epsilon RI signaling pathway - Bos taurus (cow) (3)	Fc epsilon RI signaling pathway	1.32811	10.5511
bta:514735 LAT; linker for activation of T cells	bta04664	Fc epsilon RI signaling pathway - Bos taurus (cow) (3)	Fc epsilon RI signaling pathway	1.32811	10.5511
bta:521961 VAV3; vav 3 guanine nucleotide exchange factor	bta04664	Fc epsilon RI signaling pathway - Bos taurus (cow) (3)	Fc epsilon RI signaling pathway	1.32811	10.5511
bta:280712 ADA; adenosine deaminase (EC:3.5.4.4)	bta05340	Primary immunodeficiency - Bos taurus (cow) (2)	Primary immunodeficiency	3.52724	10.4663
bta:539884 RFX5; regulatory factor X, 5 (influences HLA class II expression)	bta05340	Primary immunodeficiency - Bos taurus (cow) (2)	Primary immunodeficiency	3.52724	10.4663
bta:280979 ACTB; actin, beta	bta04670	Leukocyte transendothelial migration - Bos taurus (cow) (6)	Leukocyte transendothelial migration	-3.36592	10.2955
bta:282307 PIK3R1; phosphoinositide-3-kinase, regulatory subunit 1 (alpha)	bta04670	Leukocyte transendothelial migration - Bos taurus (cow) (6)	Leukocyte transendothelial migration	-3.36592	10.2955
bta:504856 MLLT4; myeloid/lymphoid or mixed-lineage leukemia (trithorax homolog, Drosophila); translocated to, 4	bta04670	Leukocyte transendothelial migration - Bos taurus (cow) (6)	Leukocyte transendothelial migration	-3.36592	10.2955
bta:521961 VAV3; vav 3 guanine nucleotide exchange factor	bta04670	Leukocyte transendothelial migration - Bos taurus (cow) (6)	Leukocyte transendothelial migration	-3.36592	10.2955
bta:540310 ARHGAP35; Rho GTPase activating protein 35	bta04670	Leukocyte transendothelial migration - Bos taurus (cow) (6)	Leukocyte transendothelial migration	-3.36592	10.2955
bta:613811 CXCL12; chemokine (C-X-C motif) ligand 12	bta04670	Leukocyte transendothelial migration - Bos taurus (cow) (6)	Leukocyte transendothelial migration	-3.36592	10.2955
bta:507949 GLYCTK; glycerate kinase (EC:2.7.1.31)	bta00561	Glycerolipid metabolism - Bos taurus (cow) (2)	Glycerolipid metabolism	10.1994	10.1994
bta:617172 PPAP2A; phosphatidic acid phosphatase type 2A (EC:3.1.3.4)	bta00561	Glycerolipid metabolism - Bos taurus (cow) (2)	Glycerolipid metabolism	10.1994	10.1994
bta:281078 CLTA; clathrin, light chain A	bta04961	Endocrine and other factor-regulated calcium reabsorption - Bos taurus (cow) (1)	Endocrine and other factor-regulated calcium reabsorption	-9.99992	9.99992
bta:280729 B2M; beta-2-microglobulin	bta04612	Antigen processing and presentation - Bos taurus (cow) (3)	Antigen processing and presentation	-9.60992	9.60992
bta:515712 BOLA; MHC class I heavy chain	bta04612	Antigen processing and presentation - Bos taurus (cow) (3)	Antigen processing and presentation	-9.60992	9.60992
bta:539884 RFX5; regulatory factor X, 5 (influences HLA class II expression)	bta04612	Antigen processing and presentation - Bos taurus (cow) (3)	Antigen processing and presentation	-9.60992	9.60992
bta:282307 PIK3R1; phosphoinositide-3-kinase, regulatory subunit 1 (alpha)	bta04960	Aldosterone-regulated sodium reabsorption - Bos taurus (cow) (1)	Aldosterone-regulated sodium reabsorption	9.59476	9.59476
bta:282307 PIK3R1; phosphoinositide-3-kinase, regulatory subunit 1 (alpha)	bta05223	Non-small cell lung cancer - Bos taurus (cow) (1)	Non-small cell lung cancer	9.59476	9.59476
bta:282307 PIK3R1; phosphoinositide-3-kinase, regulatory subunit 1 (alpha)	bta05221	Acute myeloid leukemia - Bos taurus (cow) (2)	Acute myeloid leukemia	5.7478	9.37122
bta:534280 RARA; retinoic acid receptor, alpha	bta05221	Acute myeloid leukemia - Bos taurus (cow) (2)	Acute myeloid leukemia	5.7478	9.37122
bta:508724 FAH; fumarylacetoacetate hydrolase (fumarylacetoacetase) (EC:3.7.1.2)	bta00350	Tyrosine metabolism - Bos taurus (cow) (1)	Tyrosine metabolism	9.30567	9.30567
bta:505417 MAGOH; mago-nashi homolog, proliferation-associated (Drosophila)	bta03015	mRNA surveillance pathway - Bos taurus (cow) (1)	mRNA surveillance pathway	9.26627	9.26627
bta:280855 MET; MET proto-oncogene, receptor tyrosine kinase (EC:2.7.10.1)	bta04510	Focal adhesion - Bos taurus (cow) (9)	Focal adhesion	-0.368562	9.16999
bta:280958 VWF; von Willebrand factor	bta04510	Focal adhesion - Bos taurus (cow) (9)	Focal adhesion	-0.368562	9.16999
bta:280979 ACTB; actin, beta	bta04510	Focal adhesion - Bos taurus (cow) (9)	Focal adhesion	-0.368562	9.16999
bta:281875 ITGAV; integrin, alpha V	bta04510	Focal adhesion - Bos taurus (cow) (9)	Focal adhesion	-0.368562	9.16999
bta:282307 PIK3R1; phosphoinositide-3-kinase, regulatory subunit 1 (alpha)	bta04510	Focal adhesion - Bos taurus (cow) (9)	Focal adhesion	-0.368562	9.16999
bta:282564 ITGB5; integrin, beta 5	bta04510	Focal adhesion - Bos taurus (cow) (9)	Focal adhesion	-0.368562	9.16999
bta:521961 VAV3; vav 3 guanine nucleotide exchange factor	bta04510	Focal adhesion - Bos taurus (cow) (9)	Focal adhesion	-0.368562	9.16999
bta:532572 LAMC1; laminin, gamma 1 (formerly LAMB2)	bta04510	Focal adhesion - Bos taurus (cow) (9)	Focal adhesion	-0.368562	9.16999
bta:540310 ARHGAP35; Rho GTPase activating protein 35	bta04510	Focal adhesion - Bos taurus (cow) (9)	Focal adhesion	-0.368562	9.16999
bta:537380 MAP3K5; mitogen-activated protein kinase kinase kinase 5 (EC:2.7.11.25)	bta05014	Amyotrophic lateral sclerosis (ALS) - Bos taurus (cow) (1)	Amyotrophic lateral sclerosis (ALS)	9.14313	9.14313
bta:615507 GSTM3; glutathione S-transferase mu 3 (brain) (EC:2.5.1.18)	bta00982	Drug metabolism - cytochrome P450 - Bos taurus (cow) (1)	Drug metabolism - cytochrome P450	8.9729	8.9729
bta:282307 PIK3R1; phosphoinositide-3-kinase, regulatory subunit 1 (alpha)	bta05213	Endometrial cancer - Bos taurus (cow) (1)	Endometrial cancer	8.90942	8.90942
bta:506932 CHST1; carbohydrate (keratan sulfate Gal-6) sulfotransferase 1 (EC:2.8.2.21)	bta00533	Glycosaminoglycan biosynthesis - keratan sulfate - Bos taurus (cow) (1)	Glycosaminoglycan biosynthesis - keratan sulfate	-8.80455	8.80455
bta:617172 PPAP2A; phosphatidic acid phosphatase type 2A (EC:3.1.3.4)	bta04975	Fat digestion and absorption - Bos taurus (cow) (1)	Fat digestion and absorption	8.79757	8.79757
bta:505417 MAGOH; mago-nashi homolog, proliferation-associated (Drosophila)	bta03013	RNA transport - Bos taurus (cow) (6)	RNA transport	2.19845	8.42861
bta:509871 NMD3; NMD3 ribosome export adaptor	bta03013	RNA transport - Bos taurus (cow) (6)	RNA transport	2.19845	8.42861
bta:513270 NUP153; nucleoporin 153kDa	bta03013	RNA transport - Bos taurus (cow) (6)	RNA transport	2.19845	8.42861
bta:513793 EIF3F; eukaryotic translation initiation factor 3, subunit F	bta03013	RNA transport - Bos taurus (cow) (6)	RNA transport	2.19845	8.42861
bta:539639 SENP2; SUMO1/sentrin/SMT3 specific peptidase 2 (EC:3.4.22.-)	bta03013	RNA transport - Bos taurus (cow) (6)	RNA transport	2.19845	8.42861
bta:615098 RPP30; ribonuclease P/MRP 30kDa subunit (EC:3.1.26.5)	bta03013	RNA transport - Bos taurus (cow) (6)	RNA transport	2.19845	8.42861
bta:282307 PIK3R1; phosphoinositide-3-kinase, regulatory subunit 1 (alpha)	bta04150	mTOR signaling pathway - Bos taurus (cow) (1)	mTOR signaling pathway	8.31546	8.31546
bta:280958 VWF; von Willebrand factor	bta04610	Complement and coagulation cascades - Bos taurus (cow) (2)	Complement and coagulation cascades	8.2661	8.2661
bta:282006 PROS1; protein S (alpha)	bta04610	Complement and coagulation cascades - Bos taurus (cow) (2)	Complement and coagulation cascades	8.2661	8.2661
bta:280958 VWF; von Willebrand factor	bta04512	ECM-receptor interaction - Bos taurus (cow) (4)	ECM-receptor interaction	3.75863	8.24046
bta:281875 ITGAV; integrin, alpha V	bta04512	ECM-receptor interaction - Bos taurus (cow) (4)	ECM-receptor interaction	3.75863	8.24046
bta:282564 ITGB5; integrin, beta 5	bta04512	ECM-receptor interaction - Bos taurus (cow) (4)	ECM-receptor interaction	3.75863	8.24046
bta:532572 LAMC1; laminin, gamma 1 (formerly LAMB2)	bta04512	ECM-receptor interaction - Bos taurus (cow) (4)	ECM-receptor interaction	3.75863	8.24046
bta:515712 BOLA; MHC class I heavy chain	bta05332	Graft-versus-host disease - Bos taurus (cow) (1)	Graft-versus-host disease	-8.18865	8.18865
bta:280979 ACTB; actin, beta	bta04810	Regulation of actin cytoskeleton - Bos taurus (cow) (9)	Regulation of actin cytoskeleton	4.62455	8.08318
bta:281769 FGFR3; fibroblast growth factor receptor 3 (EC:2.7.10.1)	bta04810	Regulation of actin cytoskeleton - Bos taurus (cow) (9)	Regulation of actin cytoskeleton	4.62455	8.08318
bta:281875 ITGAV; integrin, alpha V	bta04810	Regulation of actin cytoskeleton - Bos taurus (cow) (9)	Regulation of actin cytoskeleton	4.62455	8.08318
bta:282307 PIK3R1; phosphoinositide-3-kinase, regulatory subunit 1 (alpha)	bta04810	Regulation of actin cytoskeleton - Bos taurus (cow) (9)	Regulation of actin cytoskeleton	4.62455	8.08318
bta:282564 ITGB5; integrin, beta 5	bta04810	Regulation of actin cytoskeleton - Bos taurus (cow) (9)	Regulation of actin cytoskeleton	4.62455	8.08318
bta:326285 FGF10; fibroblast growth factor 10	bta04810	Regulation of actin cytoskeleton - Bos taurus (cow) (9)	Regulation of actin cytoskeleton	4.62455	8.08318
bta:521961 VAV3; vav 3 guanine nucleotide exchange factor	bta04810	Regulation of actin cytoskeleton - Bos taurus (cow) (9)	Regulation of actin cytoskeleton	4.62455	8.08318
bta:540310 ARHGAP35; Rho GTPase activating protein 35	bta04810	Regulation of actin cytoskeleton - Bos taurus (cow) (9)	Regulation of actin cytoskeleton	4.62455	8.08318
bta:613386 FGF11; fibroblast growth factor 11	bta04810	Regulation of actin cytoskeleton - Bos taurus (cow) (9)	Regulation of actin cytoskeleton	4.62455	8.08318
bta:280855 MET; MET proto-oncogene, receptor tyrosine kinase (EC:2.7.10.1)	bta05218	Melanoma - Bos taurus (cow) (4)	Melanoma	8.04722	8.04722
bta:282307 PIK3R1; phosphoinositide-3-kinase, regulatory subunit 1 (alpha)	bta05218	Melanoma - Bos taurus (cow) (4)	Melanoma	8.04722	8.04722
bta:326285 FGF10; fibroblast growth factor 10	bta05218	Melanoma - Bos taurus (cow) (4)	Melanoma	8.04722	8.04722
bta:613386 FGF11; fibroblast growth factor 11	bta05218	Melanoma - Bos taurus (cow) (4)	Melanoma	8.04722	8.04722
bta:281078 CLTA; clathrin, light chain A	bta04142	Lysosome - Bos taurus (cow) (4)	Lysosome	-3.13222	7.86155
bta:505554 NEU1; sialidase 1 (lysosomal sialidase) (EC:3.2.1.18)	bta04142	Lysosome - Bos taurus (cow) (4)	Lysosome	-3.13222	7.86155
bta:505738 MCOLN1; mucolipin 1	bta04142	Lysosome - Bos taurus (cow) (4)	Lysosome	-3.13222	7.86155
bta:510620 ASAH1; N-acylsphingosine amidohydrolase (acid ceramidase) 1 (EC:3.5.1.23)	bta04142	Lysosome - Bos taurus (cow) (4)	Lysosome	-3.13222	7.86155
bta:615507 GSTM3; glutathione S-transferase mu 3 (brain) (EC:2.5.1.18)	bta00480	Glutathione metabolism - Bos taurus (cow) (1)	Glutathione metabolism	7.73526	7.73526
bta:282307 PIK3R1; phosphoinositide-3-kinase, regulatory subunit 1 (alpha)	bta04722	Neurotrophin signaling pathway - Bos taurus (cow) (2)	Neurotrophin signaling pathway	7.6817	7.6817
bta:537380 MAP3K5; mitogen-activated protein kinase kinase kinase 5 (EC:2.7.11.25)	bta04722	Neurotrophin signaling pathway - Bos taurus (cow) (2)	Neurotrophin signaling pathway	7.6817	7.6817
bta:282307 PIK3R1; phosphoinositide-3-kinase, regulatory subunit 1 (alpha)	bta04650	Natural killer cell mediated cytotoxicity - Bos taurus (cow) (3)	Natural killer cell mediated cytotoxicity	0.961734	7.64047
bta:514735 LAT; linker for activation of T cells	bta04650	Natural killer cell mediated cytotoxicity - Bos taurus (cow) (3)	Natural killer cell mediated cytotoxicity	0.961734	7.64047
bta:521961 VAV3; vav 3 guanine nucleotide exchange factor	bta04650	Natural killer cell mediated cytotoxicity - Bos taurus (cow) (3)	Natural killer cell mediated cytotoxicity	0.961734	7.64047
bta:282307 PIK3R1; phosphoinositide-3-kinase, regulatory subunit 1 (alpha)	bta05214	Glioma - Bos taurus (cow) (1)	Glioma	7.33717	7.33717
bta:515712 BOLA; MHC class I heavy chain	bta05330	Allograft rejection - Bos taurus (cow) (1)	Allograft rejection	-6.97552	6.97552
bta:286867 RPS2; ribosomal protein S2	bta03010	Ribosome - Bos taurus (cow) (5)	Ribosome	-6.94147	6.94147
bta:326584 RPL21; ribosomal protein L21 (EC:3.6.5.3)	bta03010	Ribosome - Bos taurus (cow) (5)	Ribosome	-6.94147	6.94147
bta:513222 RPS20; ribosomal protein S20	bta03010	Ribosome - Bos taurus (cow) (5)	Ribosome	-6.94147	6.94147
bta:533892 RPS9; ribosomal protein S9	bta03010	Ribosome - Bos taurus (cow) (5)	Ribosome	-6.94147	6.94147
bta:786454 MRPL34; mitochondrial ribosomal protein L34	bta03010	Ribosome - Bos taurus (cow) (5)	Ribosome	-6.94147	6.94147
bta:282307 PIK3R1; phosphoinositide-3-kinase, regulatory subunit 1 (alpha)	bta04660	T cell receptor signaling pathway - Bos taurus (cow) (4)	T cell receptor signaling pathway	0.858163	6.81765
bta:514735 LAT; linker for activation of T cells	bta04660	T cell receptor signaling pathway - Bos taurus (cow) (4)	T cell receptor signaling pathway	0.858163	6.81765
bta:521961 VAV3; vav 3 guanine nucleotide exchange factor	bta04660	T cell receptor signaling pathway - Bos taurus (cow) (4)	T cell receptor signaling pathway	0.858163	6.81765
bta:541127 NFATC3; nuclear factor of activated T-cells, cytoplasmic, calcineurin-dependent 3	bta04660	T cell receptor signaling pathway - Bos taurus (cow) (4)	T cell receptor signaling pathway	0.858163	6.81765
bta:515712 BOLA; MHC class I heavy chain	bta05320	Autoimmune thyroid disease - Bos taurus (cow) (1)	Autoimmune thyroid disease	-6.7264	6.7264
bta:515712 BOLA; MHC class I heavy chain	bta04940	Type I diabetes mellitus - Bos taurus (cow) (1)	Type I diabetes mellitus	-6.7264	6.7264
bta:280855 MET; MET proto-oncogene, receptor tyrosine kinase (EC:2.7.10.1)	bta05211	Renal cell carcinoma - Bos taurus (cow) (2)	Renal cell carcinoma	6.56484	6.56484
bta:282307 PIK3R1; phosphoinositide-3-kinase, regulatory subunit 1 (alpha)	bta05211	Renal cell carcinoma - Bos taurus (cow) (2)	Renal cell carcinoma	6.56484	6.56484
bta:281875 ITGAV; integrin, alpha V	bta05222	Small cell lung cancer - Bos taurus (cow) (3)	Small cell lung cancer	2.41084	6.34227
bta:282307 PIK3R1; phosphoinositide-3-kinase, regulatory subunit 1 (alpha)	bta05222	Small cell lung cancer - Bos taurus (cow) (3)	Small cell lung cancer	2.41084	6.34227
bta:532572 LAMC1; laminin, gamma 1 (formerly LAMB2)	bta05222	Small cell lung cancer - Bos taurus (cow) (3)	Small cell lung cancer	2.41084	6.34227
bta:282307 PIK3R1; phosphoinositide-3-kinase, regulatory subunit 1 (alpha)	bta05212	Pancreatic cancer - Bos taurus (cow) (1)	Pancreatic cancer	6.08448	6.08448
bta:281158 FECH; ferrochelatase (EC:4.99.1.1)	bta00860	Porphyrin and chlorophyll metabolism - Bos taurus (cow) (2)	Porphyrin and chlorophyll metabolism	-5.96263	5.96263
bta:538357 EPRS; glutamyl-prolyl-tRNA synthetase	bta00860	Porphyrin and chlorophyll metabolism - Bos taurus (cow) (2)	Porphyrin and chlorophyll metabolism	-5.96263	5.96263
bta:282307 PIK3R1; phosphoinositide-3-kinase, regulatory subunit 1 (alpha)	bta04012	ErbB signaling pathway - Bos taurus (cow) (1)	ErbB signaling pathway	-5.93962	5.93962
bta:282307 PIK3R1; phosphoinositide-3-kinase, regulatory subunit 1 (alpha)	bta05220	Chronic myeloid leukemia - Bos taurus (cow) (1)	Chronic myeloid leukemia	5.80149	5.80149
bta:282307 PIK3R1; phosphoinositide-3-kinase, regulatory subunit 1 (alpha)	bta05210	Colorectal cancer - Bos taurus (cow) (1)	Colorectal cancer	5.80149	5.80149
bta:282307 PIK3R1; phosphoinositide-3-kinase, regulatory subunit 1 (alpha)	bta04370	VEGF signaling pathway - Bos taurus (cow) (1)	VEGF signaling pathway	5.80149	5.80149
bta:505417 MAGOH; mago-nashi homolog, proliferation-associated (Drosophila)	bta03040	Spliceosome - Bos taurus (cow) (2)	Spliceosome	4.11055	5.6763
bta:614553 SNRPC; small nuclear ribonucleoprotein polypeptide C	bta03040	Spliceosome - Bos taurus (cow) (2)	Spliceosome	4.11055	5.6763
bta:507949 GLYCTK; glycerate kinase (EC:2.7.1.31)	bta00260	Glycine, serine and threonine metabolism - Bos taurus (cow) (1)	Glycine, serine and threonine metabolism	5.64237	5.64237
bta:515509 SUGT1; SGT1, suppressor of G2 allele of SKP1 (S. cerevisiae)	bta04621	NOD-like receptor signaling pathway - Bos taurus (cow) (1)	NOD-like receptor signaling pathway	5.50155	5.50155
bta:100138312 ACSL3; acyl-CoA synthetase long-chain family member 3 (EC:6.2.1.3)	bta01212	Fatty acid metabolism - Bos taurus (cow) (1)	Fatty acid metabolism	-5.3235	5.3235
bta:282307 PIK3R1; phosphoinositide-3-kinase, regulatory subunit 1 (alpha)	bta05215	Prostate cancer - Bos taurus (cow) (1)	Prostate cancer	5.30774	5.30774
bta:282645 CHIA; chitinase, acidic (EC:3.2.1.14)	bta00520	Amino sugar and nucleotide sugar metabolism - Bos taurus (cow) (2)	Amino sugar and nucleotide sugar metabolism	5.27068	5.27068
bta:535325 UAP1; UDP-N-acetylglucosamine pyrophosphorylase 1 (EC:2.7.7.23)	bta00520	Amino sugar and nucleotide sugar metabolism - Bos taurus (cow) (2)	Amino sugar and nucleotide sugar metabolism	5.27068	5.27068
bta:280855 MET; MET proto-oncogene, receptor tyrosine kinase (EC:2.7.10.1)	bta04144	Endocytosis - Bos taurus (cow) (8)	Endocytosis	-2.12005	5.23215
bta:281078 CLTA; clathrin, light chain A	bta04144	Endocytosis - Bos taurus (cow) (8)	Endocytosis	-2.12005	5.23215
bta:281769 FGFR3; fibroblast growth factor receptor 3 (EC:2.7.10.1)	bta04144	Endocytosis - Bos taurus (cow) (8)	Endocytosis	-2.12005	5.23215
bta:504698 TFRC; transferrin receptor	bta04144	Endocytosis - Bos taurus (cow) (8)	Endocytosis	-2.12005	5.23215
bta:507199 MVB12A; multivesicular body subunit 12A	bta04144	Endocytosis - Bos taurus (cow) (8)	Endocytosis	-2.12005	5.23215
bta:515712 BOLA; MHC class I heavy chain	bta04144	Endocytosis - Bos taurus (cow) (8)	Endocytosis	-2.12005	5.23215
bta:523797 ASAP3; ArfGAP with SH3 domain, ankyrin repeat and PH domain 3	bta04144	Endocytosis - Bos taurus (cow) (8)	Endocytosis	-2.12005	5.23215
bta:523847 CHMP2A; charged multivesicular body protein 2A	bta04144	Endocytosis - Bos taurus (cow) (8)	Endocytosis	-2.12005	5.23215
bta:282307 PIK3R1; phosphoinositide-3-kinase, regulatory subunit 1 (alpha)	bta04914	Progesterone-mediated oocyte maturation - Bos taurus (cow) (2)	Progesterone-mediated oocyte maturation	5.19716	5.19716
bta:540537 ANAPC5; anaphase promoting complex subunit 5	bta04914	Progesterone-mediated oocyte maturation - Bos taurus (cow) (2)	Progesterone-mediated oocyte maturation	5.19716	5.19716
bta:282307 PIK3R1; phosphoinositide-3-kinase, regulatory subunit 1 (alpha)	bta05145	Toxoplasmosis - Bos taurus (cow) (3)	Toxoplasmosis	0.56222	5.10741
bta:518795 SOCS1; suppressor of cytokine signaling 1	bta05145	Toxoplasmosis - Bos taurus (cow) (3)	Toxoplasmosis	0.56222	5.10741
bta:532572 LAMC1; laminin, gamma 1 (formerly LAMB2)	bta05145	Toxoplasmosis - Bos taurus (cow) (3)	Toxoplasmosis	0.56222	5.10741
bta:282307 PIK3R1; phosphoinositide-3-kinase, regulatory subunit 1 (alpha)	bta04070	Phosphatidylinositol signaling system - Bos taurus (cow) (1)	Phosphatidylinositol signaling system	5.0911	5.0911
bta:282307 PIK3R1; phosphoinositide-3-kinase, regulatory subunit 1 (alpha)	bta05146	Amoebiasis - Bos taurus (cow) (2)	Amoebiasis	1.90858	5.02097
bta:532572 LAMC1; laminin, gamma 1 (formerly LAMB2)	bta05146	Amoebiasis - Bos taurus (cow) (2)	Amoebiasis	1.90858	5.02097
bta:280979 ACTB; actin, beta	bta05412	Arrhythmogenic right ventricular cardiomyopathy (ARVC) - Bos taurus (cow) (3)	Arrhythmogenic right ventricular cardiomyopathy (ARVC)	4.93658	4.93658
bta:281875 ITGAV; integrin, alpha V	bta05412	Arrhythmogenic right ventricular cardiomyopathy (ARVC) - Bos taurus (cow) (3)	Arrhythmogenic right ventricular cardiomyopathy (ARVC)	4.93658	4.93658
bta:282564 ITGB5; integrin, beta 5	bta05412	Arrhythmogenic right ventricular cardiomyopathy (ARVC) - Bos taurus (cow) (3)	Arrhythmogenic right ventricular cardiomyopathy (ARVC)	4.93658	4.93658
bta:532572 LAMC1; laminin, gamma 1 (formerly LAMB2)	bta05020	Prion diseases - Bos taurus (cow) (1)	Prion diseases	-4.87156	4.87156
bta:282307 PIK3R1; phosphoinositide-3-kinase, regulatory subunit 1 (alpha)	bta04210	Apoptosis - Bos taurus (cow) (1)	Apoptosis	4.79738	4.79738
bta:534212 NCEH1; neutral cholesterol ester hydrolase 1 (EC:3.1.1.-)	bta04976	Bile secretion - Bos taurus (cow) (1)	Bile secretion	-4.70494	4.70494
bta:281546 TRAM1; translocation associated membrane protein 1	bta04141	Protein processing in endoplasmic reticulum - Bos taurus (cow) (4)	Protein processing in endoplasmic reticulum	4.61381	4.61381
bta:511649 LMAN1; lectin, mannose-binding, 1	bta04141	Protein processing in endoplasmic reticulum - Bos taurus (cow) (4)	Protein processing in endoplasmic reticulum	4.61381	4.61381
bta:537380 MAP3K5; mitogen-activated protein kinase kinase kinase 5 (EC:2.7.11.25)	bta04141	Protein processing in endoplasmic reticulum - Bos taurus (cow) (4)	Protein processing in endoplasmic reticulum	4.61381	4.61381
bta:614471 UBE2G2; ubiquitin-conjugating enzyme E2G 2 (EC:6.3.2.19)	bta04141	Protein processing in endoplasmic reticulum - Bos taurus (cow) (4)	Protein processing in endoplasmic reticulum	4.61381	4.61381
bta:510960 LCAT; lecithin-cholesterol acyltransferase (EC:2.3.1.43)	bta00564	Glycerophospholipid metabolism - Bos taurus (cow) (2)	Glycerophospholipid metabolism	4.59873	4.59873
bta:617172 PPAP2A; phosphatidic acid phosphatase type 2A (EC:3.1.3.4)	bta00564	Glycerophospholipid metabolism - Bos taurus (cow) (2)	Glycerophospholipid metabolism	4.59873	4.59873
bta:282307 PIK3R1; phosphoinositide-3-kinase, regulatory subunit 1 (alpha)	bta04910	Insulin signaling pathway - Bos taurus (cow) (2)	Insulin signaling pathway	4.46346	4.46346
bta:518795 SOCS1; suppressor of cytokine signaling 1	bta04910	Insulin signaling pathway - Bos taurus (cow) (2)	Insulin signaling pathway	4.46346	4.46346
bta:282307 PIK3R1; phosphoinositide-3-kinase, regulatory subunit 1 (alpha)	bta04630	Jak-STAT signaling pathway - Bos taurus (cow) (2)	Jak-STAT signaling pathway	2.26764	4.38473
bta:518795 SOCS1; suppressor of cytokine signaling 1	bta04630	Jak-STAT signaling pathway - Bos taurus (cow) (2)	Jak-STAT signaling pathway	2.26764	4.38473
bta:282307 PIK3R1; phosphoinositide-3-kinase, regulatory subunit 1 (alpha)	bta04062	Chemokine signaling pathway - Bos taurus (cow) (4)	Chemokine signaling pathway	0.546869	4.34458
bta:497018 CXCR3; chemokine (C-X-C motif) receptor 3	bta04062	Chemokine signaling pathway - Bos taurus (cow) (4)	Chemokine signaling pathway	0.546869	4.34458
bta:521961 VAV3; vav 3 guanine nucleotide exchange factor	bta04062	Chemokine signaling pathway - Bos taurus (cow) (4)	Chemokine signaling pathway	0.546869	4.34458
bta:613811 CXCL12; chemokine (C-X-C motif) ligand 12	bta04062	Chemokine signaling pathway - Bos taurus (cow) (4)	Chemokine signaling pathway	0.546869	4.34458
bta:532527 EI24; etoposide induced 2.4	bta04115	p53 signaling pathway - Bos taurus (cow) (2)	p53 signaling pathway	-0.933068	4.33191
bta:618405 GADD45B; growth arrest and DNA-damage-inducible, beta	bta04115	p53 signaling pathway - Bos taurus (cow) (2)	p53 signaling pathway	-0.933068	4.33191
bta:282307 PIK3R1; phosphoinositide-3-kinase, regulatory subunit 1 (alpha)	bta04380	Osteoclast differentiation - Bos taurus (cow) (2)	Osteoclast differentiation	2.2378	4.32704
bta:518795 SOCS1; suppressor of cytokine signaling 1	bta04380	Osteoclast differentiation - Bos taurus (cow) (2)	Osteoclast differentiation	2.2378	4.32704
bta:280979 ACTB; actin, beta	bta05416	Viral myocarditis - Bos taurus (cow) (2)	Viral myocarditis	-4.28043	4.28043
bta:515712 BOLA; MHC class I heavy chain	bta05416	Viral myocarditis - Bos taurus (cow) (2)	Viral myocarditis	-4.28043	4.28043
bta:280979 ACTB; actin, beta	bta05410	Hypertrophic cardiomyopathy (HCM) - Bos taurus (cow) (3)	Hypertrophic cardiomyopathy (HCM)	4.24775	4.24775
bta:281875 ITGAV; integrin, alpha V	bta05410	Hypertrophic cardiomyopathy (HCM) - Bos taurus (cow) (3)	Hypertrophic cardiomyopathy (HCM)	4.24775	4.24775
bta:282564 ITGB5; integrin, beta 5	bta05410	Hypertrophic cardiomyopathy (HCM) - Bos taurus (cow) (3)	Hypertrophic cardiomyopathy (HCM)	4.24775	4.24775
bta:281063 CDH3; cadherin 3, type 1, P-cadherin (placental)	bta04514	Cell adhesion molecules (CAMs) - Bos taurus (cow) (3)	Cell adhesion molecules (CAMs)	-4.22445	4.22445
bta:281875 ITGAV; integrin, alpha V	bta04514	Cell adhesion molecules (CAMs) - Bos taurus (cow) (3)	Cell adhesion molecules (CAMs)	-4.22445	4.22445
bta:515712 BOLA; MHC class I heavy chain	bta04514	Cell adhesion molecules (CAMs) - Bos taurus (cow) (3)	Cell adhesion molecules (CAMs)	-4.22445	4.22445
bta:280979 ACTB; actin, beta	bta04145	Phagosome - Bos taurus (cow) (5)	Phagosome	-0.0646103	4.21582
bta:281875 ITGAV; integrin, alpha V	bta04145	Phagosome - Bos taurus (cow) (5)	Phagosome	-0.0646103	4.21582
bta:282564 ITGB5; integrin, beta 5	bta04145	Phagosome - Bos taurus (cow) (5)	Phagosome	-0.0646103	4.21582
bta:504698 TFRC; transferrin receptor	bta04145	Phagosome - Bos taurus (cow) (5)	Phagosome	-0.0646103	4.21582
bta:515712 BOLA; MHC class I heavy chain	bta04145	Phagosome - Bos taurus (cow) (5)	Phagosome	-0.0646103	4.21582
bta:281598 ACVR2A; activin A receptor, type IIA (EC:2.7.11.30)	bta04350	TGF-beta signaling pathway - Bos taurus (cow) (1)	TGF-beta signaling pathway	4.15764	4.15764
bta:404163 ST3GAL4; ST3 beta-galactoside alpha-2,3-sialyltransferase 4 (EC:2.4.99.4)	bta00601	Glycosphingolipid biosynthesis - lacto and neolacto series - Bos taurus (cow) (1)	Glycosphingolipid biosynthesis - lacto and neolacto series	-4.15094	4.15094
bta:518795 SOCS1; suppressor of cytokine signaling 1	bta04120	Ubiquitin mediated proteolysis - Bos taurus (cow) (4)	Ubiquitin mediated proteolysis	-0.850844	4.03253
bta:540537 ANAPC5; anaphase promoting complex subunit 5	bta04120	Ubiquitin mediated proteolysis - Bos taurus (cow) (4)	Ubiquitin mediated proteolysis	-0.850844	4.03253
bta:541130 UBE2N; ubiquitin-conjugating enzyme E2N (EC:6.3.2.19)	bta04120	Ubiquitin mediated proteolysis - Bos taurus (cow) (4)	Ubiquitin mediated proteolysis	-0.850844	4.03253
bta:614471 UBE2G2; ubiquitin-conjugating enzyme E2G 2 (EC:6.3.2.19)	bta04120	Ubiquitin mediated proteolysis - Bos taurus (cow) (4)	Ubiquitin mediated proteolysis	-0.850844	4.03253
bta:514759 ALDH18A1; aldehyde dehydrogenase 18 family, member A1	bta00330	Arginine and proline metabolism - Bos taurus (cow) (1)	Arginine and proline metabolism	3.95021	3.95021
bta:282307 PIK3R1; phosphoinositide-3-kinase, regulatory subunit 1 (alpha)	bta04620	Toll-like receptor signaling pathway - Bos taurus (cow) (1)	Toll-like receptor signaling pathway	3.89787	3.89787
bta:506848 SIKE1; suppressor of IKBKE 1	bta04622	RIG-I-like receptor signaling pathway - Bos taurus (cow) (1)	RIG-I-like receptor signaling pathway	-3.7417	3.7417
bta:280979 ACTB; actin, beta	bta05414	Dilated cardiomyopathy - Bos taurus (cow) (3)	Dilated cardiomyopathy (DCM)	3.72762	3.72762
bta:281875 ITGAV; integrin, alpha V	bta05414	Dilated cardiomyopathy - Bos taurus (cow) (3)	Dilated cardiomyopathy (DCM)	3.72762	3.72762
bta:282564 ITGB5; integrin, beta 5	bta05414	Dilated cardiomyopathy - Bos taurus (cow) (3)	Dilated cardiomyopathy (DCM)	3.72762	3.72762
bta:281769 FGFR3; fibroblast growth factor receptor 3 (EC:2.7.10.1)	bta04010	MAPK signaling pathway - Bos taurus (cow) (8)	MAPK signaling pathway	3.6975	3.6975
bta:326285 FGF10; fibroblast growth factor 10	bta04010	MAPK signaling pathway - Bos taurus (cow) (8)	MAPK signaling pathway	3.6975	3.6975
bta:511779 MAP3K4; mitogen-activated protein kinase kinase kinase 4	bta04010	MAPK signaling pathway - Bos taurus (cow) (8)	MAPK signaling pathway	3.6975	3.6975
bta:533897 TAOK2; TAO kinase 2 (EC:2.7.11.1)	bta04010	MAPK signaling pathway - Bos taurus (cow) (8)	MAPK signaling pathway	3.6975	3.6975
bta:537380 MAP3K5; mitogen-activated protein kinase kinase kinase 5 (EC:2.7.11.25)	bta04010	MAPK signaling pathway - Bos taurus (cow) (8)	MAPK signaling pathway	3.6975	3.6975
bta:541127 NFATC3; nuclear factor of activated T-cells, cytoplasmic, calcineurin-dependent 3	bta04010	MAPK signaling pathway - Bos taurus (cow) (8)	MAPK signaling pathway	3.6975	3.6975
bta:613386 FGF11; fibroblast growth factor 11	bta04010	MAPK signaling pathway - Bos taurus (cow) (8)	MAPK signaling pathway	3.6975	3.6975
bta:618405 GADD45B; growth arrest and DNA-damage-inducible, beta	bta04010	MAPK signaling pathway - Bos taurus (cow) (8)	MAPK signaling pathway	3.6975	3.6975
bta:282016 PSMD4; proteasome (prosome, macropain) 26S subunit, non-ATPase, 4	bta03050	Proteasome - Bos taurus (cow) (1)	Proteasome	3.65735	3.65735
bta:282307 PIK3R1; phosphoinositide-3-kinase, regulatory subunit 1 (alpha)	bta05160	Hepatitis C - Bos taurus (cow) (1)	Hepatitis C	3.51358	3.51358
bta:100138312 ACSL3; acyl-CoA synthetase long-chain family member 3 (EC:6.2.1.3)	bta04920	Adipocytokine signaling pathway - Bos taurus (cow) (2)	Adipocytokine signaling pathway	-3.46647	3.46647
bta:407234 ADIPOR2; adiponectin receptor 2	bta04920	Adipocytokine signaling pathway - Bos taurus (cow) (2)	Adipocytokine signaling pathway	-3.46647	3.46647
bta:282307 PIK3R1; phosphoinositide-3-kinase, regulatory subunit 1 (alpha)	bta05162	Measles - Bos taurus (cow) (1)	Measles	3.41731	3.41731
bta:100138312 ACSL3; acyl-CoA synthetase long-chain family member 3 (EC:6.2.1.3)	bta03320	PPAR signaling pathway - Bos taurus (cow) (1)	PPAR signaling pathway	-3.38768	3.38768
bta:280855 MET; MET proto-oncogene, receptor tyrosine kinase (EC:2.7.10.1)	bta04060	Cytokine-cytokine receptor interaction - Bos taurus (cow) (5)	Cytokine-cytokine receptor interaction	3.33345	3.33345
bta:281598 ACVR2A; activin A receptor, type IIA (EC:2.7.11.30)	bta04060	Cytokine-cytokine receptor interaction - Bos taurus (cow) (5)	Cytokine-cytokine receptor interaction	3.33345	3.33345
bta:497018 CXCR3; chemokine (C-X-C motif) receptor 3	bta04060	Cytokine-cytokine receptor interaction - Bos taurus (cow) (5)	Cytokine-cytokine receptor interaction	3.33345	3.33345
bta:520341 TNFRSF9; tumor necrosis factor receptor superfamily, member 9	bta04060	Cytokine-cytokine receptor interaction - Bos taurus (cow) (5)	Cytokine-cytokine receptor interaction	3.33345	3.33345
bta:613811 CXCL12; chemokine (C-X-C motif) ligand 12	bta04060	Cytokine-cytokine receptor interaction - Bos taurus (cow) (5)	Cytokine-cytokine receptor interaction	3.33345	3.33345
bta:282307 PIK3R1; phosphoinositide-3-kinase, regulatory subunit 1 (alpha)	bta05142	Chagas disease (American trypanosomiasis) - Bos taurus (cow) (1)	Chagas disease	3.28242	3.28242
bta:280712 ADA; adenosine deaminase (EC:3.5.4.4)	bta00230	Purine metabolism - Bos taurus (cow) (3)	Purine metabolism	0.49922	3.20208
bta:281216 GUCY1A3; guanylate cyclase 1, soluble, alpha 3 (EC:4.6.1.2)	bta00230	Purine metabolism - Bos taurus (cow) (3)	Purine metabolism	0.49922	3.20208
bta:538583 ENPP4; ectonucleotide pyrophosphatase/phosphodiesterase 4 (putative) (EC:3.6.1.29)	bta00230	Purine metabolism - Bos taurus (cow) (3)	Purine metabolism	0.49922	3.20208
bta:100139730 COL15A1; collagen, type XV, alpha 1	bta04974	Protein digestion and absorption - Bos taurus (cow) (2)	Protein digestion and absorption	3.16238	3.16238
bta:337906 PAG12; pregnancy-associated glycoprotein 12	bta04974	Protein digestion and absorption - Bos taurus (cow) (2)	Protein digestion and absorption	3.16238	3.16238
bta:100138312 ACSL3; acyl-CoA synthetase long-chain family member 3 (EC:6.2.1.3)	bta01100	Metabolic pathways - Bos taurus (cow) (18)	Metabolic pathways	1.57472	3.01547
bta:280712 ADA; adenosine deaminase (EC:3.5.4.4)	bta01100	Metabolic pathways - Bos taurus (cow) (18)	Metabolic pathways	1.57472	3.01547
bta:280910 RGN; regucalcin (EC:3.1.1.17)	bta01100	Metabolic pathways - Bos taurus (cow) (18)	Metabolic pathways	1.57472	3.01547
bta:281158 FECH; ferrochelatase (EC:4.99.1.1)	bta01100	Metabolic pathways - Bos taurus (cow) (18)	Metabolic pathways	1.57472	3.01547
bta:282513 PAFAH1B1; platelet-activating factor acetylhydrolase 1b, regulatory subunit 1 (45kDa) (EC:3.1.1.47)	bta01100	Metabolic pathways - Bos taurus (cow) (18)	Metabolic pathways	1.57472	3.01547
bta:404163 ST3GAL4; ST3 beta-galactoside alpha-2,3-sialyltransferase 4 (EC:2.4.99.4)	bta01100	Metabolic pathways - Bos taurus (cow) (18)	Metabolic pathways	1.57472	3.01547
bta:507949 GLYCTK; glycerate kinase (EC:2.7.1.31)	bta01100	Metabolic pathways - Bos taurus (cow) (18)	Metabolic pathways	1.57472	3.01547
bta:508724 FAH; fumarylacetoacetate hydrolase (fumarylacetoacetase) (EC:3.7.1.2)	bta01100	Metabolic pathways - Bos taurus (cow) (18)	Metabolic pathways	1.57472	3.01547
bta:510620 ASAH1; N-acylsphingosine amidohydrolase (acid ceramidase) 1 (EC:3.5.1.23)	bta01100	Metabolic pathways - Bos taurus (cow) (18)	Metabolic pathways	1.57472	3.01547
bta:514759 ALDH18A1; aldehyde dehydrogenase 18 family, member A1	bta01100	Metabolic pathways - Bos taurus (cow) (18)	Metabolic pathways	1.57472	3.01547
bta:514971 CYP2S1; cytochrome P450, family 2, subfamily S, polypeptide 1 (EC:1.14.14.1)	bta01100	Metabolic pathways - Bos taurus (cow) (18)	Metabolic pathways	1.57472	3.01547
bta:515306 PIGH; phosphatidylinositol glycan anchor biosynthesis, class H (EC:2.4.1.198)	bta01100	Metabolic pathways - Bos taurus (cow) (18)	Metabolic pathways	1.57472	3.01547
bta:530776 CERS5; ceramide synthase 5 (EC:2.3.1.24)	bta01100	Metabolic pathways - Bos taurus (cow) (18)	Metabolic pathways	1.57472	3.01547
bta:535325 UAP1; UDP-N-acetylglucosamine pyrophosphorylase 1 (EC:2.7.7.23)	bta01100	Metabolic pathways - Bos taurus (cow) (18)	Metabolic pathways	1.57472	3.01547
bta:538357 EPRS; glutamyl-prolyl-tRNA synthetase	bta01100	Metabolic pathways - Bos taurus (cow) (18)	Metabolic pathways	1.57472	3.01547
bta:540298 COQ3; coenzyme Q3 methyltransferase (EC:2.1.1.114 2.1.1.64 2.1.1.222)	bta01100	Metabolic pathways - Bos taurus (cow) (18)	Metabolic pathways	1.57472	3.01547
bta:617172 PPAP2A; phosphatidic acid phosphatase type 2A (EC:3.1.3.4)	bta01100	Metabolic pathways - Bos taurus (cow) (18)	Metabolic pathways	1.57472	3.01547
bta:785213 MGAT5B; mannosyl (alpha-1,6-)-glycoprotein beta-1,6-N-acetyl-glucosaminyltransferase, isozyme B	bta01100	Metabolic pathways - Bos taurus (cow) (18)	Metabolic pathways	1.57472	3.01547
bta:100138312 ACSL3; acyl-CoA synthetase long-chain family member 3 (EC:6.2.1.3)	bta04146	Peroxisome - Bos taurus (cow) (1)	Peroxisome	-2.92271	2.92271
bta:280855 MET; MET proto-oncogene, receptor tyrosine kinase (EC:2.7.10.1)	bta05200	Pathways in cancer - Bos taurus (cow) (9)	Pathways in cancer (overview)	0.43814	2.34917
bta:281769 FGFR3; fibroblast growth factor receptor 3 (EC:2.7.10.1)	bta05200	Pathways in cancer - Bos taurus (cow) (9)	Pathways in cancer (overview)	0.43814	2.34917
bta:281875 ITGAV; integrin, alpha V	bta05200	Pathways in cancer - Bos taurus (cow) (9)	Pathways in cancer (overview)	0.43814	2.34917
bta:282307 PIK3R1; phosphoinositide-3-kinase, regulatory subunit 1 (alpha)	bta05200	Pathways in cancer - Bos taurus (cow) (9)	Pathways in cancer (overview)	0.43814	2.34917
bta:326285 FGF10; fibroblast growth factor 10	bta05200	Pathways in cancer - Bos taurus (cow) (9)	Pathways in cancer (overview)	0.43814	2.34917
bta:532572 LAMC1; laminin, gamma 1 (formerly LAMB2)	bta05200	Pathways in cancer - Bos taurus (cow) (9)	Pathways in cancer (overview)	0.43814	2.34917
bta:534280 RARA; retinoic acid receptor, alpha	bta05200	Pathways in cancer - Bos taurus (cow) (9)	Pathways in cancer (overview)	0.43814	2.34917
bta:613386 FGF11; fibroblast growth factor 11	bta05200	Pathways in cancer - Bos taurus (cow) (9)	Pathways in cancer (overview)	0.43814	2.34917
bta:613811 CXCL12; chemokine (C-X-C motif) ligand 12	bta05200	Pathways in cancer - Bos taurus (cow) (9)	Pathways in cancer (overview)	0.43814	2.34917
bta:280855 MET; MET proto-oncogene, receptor tyrosine kinase (EC:2.7.10.1)	bta04360	Axon guidance - Bos taurus (cow) (3)	Axon guidance	2.24426	2.24426
bta:524002 SEMA4G; sema domain, immunoglobulin domain (Ig), transmembrane domain (TM) and short cytoplasmic domain, (semaphorin) 4G	bta04360	Axon guidance - Bos taurus (cow) (3)	Axon guidance	2.24426	2.24426
bta:541127 NFATC3; nuclear factor of activated T-cells, cytoplasmic, calcineurin-dependent 3	bta04360	Axon guidance - Bos taurus (cow) (3)	Axon guidance	2.24426	2.24426
bta:511779 MAP3K4; mitogen-activated protein kinase kinase kinase 4	bta04912	GnRH signaling pathway - Bos taurus (cow) (1)	GnRH signaling pathway	2.03046	2.03046
			Pyrimidine metabolism	-2.01642	2.01642
bta:281078 CLTA; clathrin, light chain A	bta05016	Huntington's disease - Bos taurus (cow) (1)	Huntington's disease	-1.71874	1.71874
bta:281216 GUCY1A3; guanylate cyclase 1, soluble, alpha 3 (EC:4.6.1.2)	bta04730	Long-term depression - Bos taurus (cow) (1)	Long-term depression	1.66821	1.66821
bta:614471 UBE2G2; ubiquitin-conjugating enzyme E2G 2 (EC:6.3.2.19)	bta05012	Parkinson's disease - Bos taurus (cow) (1)	Parkinson's disease	1.38194	1.38194
bta:539128 CHRNA10; cholinergic receptor, nicotinic, alpha 10 (neuronal)	bta04080	Neuroactive ligand-receptor interaction - Bos taurus (cow) (1)	Neuroactive ligand-receptor interaction	-1.37668	1.37668
bta:281216 GUCY1A3; guanylate cyclase 1, soluble, alpha 3 (EC:4.6.1.2)	bta04540	Gap junction - Bos taurus (cow) (1)	Gap junction	1.31905	1.31905
bta:281216 GUCY1A3; guanylate cyclase 1, soluble, alpha 3 (EC:4.6.1.2)	bta04970	Salivary secretion - Bos taurus (cow) (2)	Salivary secretion	1.28907	1.28907
bta:282573 KCNMA1; potassium large conductance calcium-activated channel, subfamily M, alpha member 1	bta04970	Salivary secretion - Bos taurus (cow) (2)	Salivary secretion	1.28907	1.28907
bta:281216 GUCY1A3; guanylate cyclase 1, soluble, alpha 3 (EC:4.6.1.2)	bta04270	Vascular smooth muscle contraction - Bos taurus (cow) (2)	Vascular smooth muscle contraction	0.977915	0.977915
bta:282573 KCNMA1; potassium large conductance calcium-activated channel, subfamily M, alpha member 1	bta04270	Vascular smooth muscle contraction - Bos taurus (cow) (2)	Vascular smooth muscle contraction	0.977915	0.977915
bta:540537 ANAPC5; anaphase promoting complex subunit 5	bta04110	Cell cycle - Bos taurus (cow) (2)	Cell cycle	-0.755297	0.755297
bta:618405 GADD45B; growth arrest and DNA-damage-inducible, beta	bta04110	Cell cycle - Bos taurus (cow) (2)	Cell cycle	-0.755297	0.755297
bta:280979 ACTB; actin, beta	bta04530	Tight junction - Bos taurus (cow) (3)	Tight junction	-0.69702	0.69702
bta:404149 CASK; calcium/calmodulin-dependent serine protein kinase (MAGUK family) (EC:2.7.11.1)	bta04530	Tight junction - Bos taurus (cow) (3)	Tight junction	-0.69702	0.69702
bta:504856 MLLT4; myeloid/lymphoid or mixed-lineage leukemia (trithorax homolog, Drosophila); translocated to, 4	bta04530	Tight junction - Bos taurus (cow) (3)	Tight junction	-0.69702	0.69702
bta:539884 RFX5; regulatory factor X, 5 (influences HLA class II expression)	bta05152	Tuberculosis - Bos taurus (cow) (1)	Tuberculosis	-0.567133	0.567133
				-35.5914

## Sheet: By Genes
Genes ID (bta)	GENES	KEGG Pathways Code	KEGG Pathways	Flux	Impact
bta:100138312	ACSL3; acyl-CoA synthetase long-chain family member 3 (EC:6.2.1.3)	bta01212	Fatty acid metabolism - Bos taurus (cow) (1)	-5.3235	5.3235
bta:100138312	ACSL3; acyl-CoA synthetase long-chain family member 3 (EC:6.2.1.3)	bta04920	Adipocytokine signaling pathway - Bos taurus (cow) (2)	-3.46647	3.46647
bta:100138312	ACSL3; acyl-CoA synthetase long-chain family member 3 (EC:6.2.1.3)	bta03320	PPAR signaling pathway - Bos taurus (cow) (1)	-3.38768	3.38768
bta:100138312	ACSL3; acyl-CoA synthetase long-chain family member 3 (EC:6.2.1.3)	bta01100	Metabolic pathways - Bos taurus (cow) (18)	1.57472	3.01547
bta:100138312	ACSL3; acyl-CoA synthetase long-chain family member 3 (EC:6.2.1.3)	bta04146	Peroxisome - Bos taurus (cow) (1)	-2.92271	2.92271
bta:280979	ACTB; actin, beta	bta05100	Bacterial invasion of epithelial cells - Bos taurus (cow) (4)	0.685249	10.9177
bta:280979	ACTB; actin, beta	bta04670	Leukocyte transendothelial migration - Bos taurus (cow) (6)	-3.36592	10.2955
bta:280979	ACTB; actin, beta	bta04510	Focal adhesion - Bos taurus (cow) (9)	-0.368562	9.16999
bta:280979	ACTB; actin, beta	bta04810	Regulation of actin cytoskeleton - Bos taurus (cow) (9)	4.62455	8.08318
bta:280979	ACTB; actin, beta	bta05412	Arrhythmogenic right ventricular cardiomyopathy (ARVC) - Bos taurus (cow) (3)	4.93658	4.93658
bta:280979	ACTB; actin, beta	bta05416	Viral myocarditis - Bos taurus (cow) (2)	-4.28043	4.28043
bta:280979	ACTB; actin, beta	bta05410	Hypertrophic cardiomyopathy (HCM) - Bos taurus (cow) (3)	4.24775	4.24775
bta:280979	ACTB; actin, beta	bta04145	Phagosome - Bos taurus (cow) (5)	-0.0646103	4.21582
bta:280979	ACTB; actin, beta	bta05414	Dilated cardiomyopathy - Bos taurus (cow) (3)	3.72762	3.72762
bta:280979	ACTB; actin, beta	bta04530	Tight junction - Bos taurus (cow) (3)	-0.69702	0.69702
bta:281598	ACVR2A; activin A receptor, type IIA (EC:2.7.11.30)	bta04350	TGF-beta signaling pathway - Bos taurus (cow) (1)	4.15764	4.15764
bta:281598	ACVR2A; activin A receptor, type IIA (EC:2.7.11.30)	bta04060	Cytokine-cytokine receptor interaction - Bos taurus (cow) (5)	3.33345	3.33345
bta:280712	ADA; adenosine deaminase (EC:3.5.4.4)	bta05340	Primary immunodeficiency - Bos taurus (cow) (2)	3.52724	10.4663
bta:280712	ADA; adenosine deaminase (EC:3.5.4.4)	bta00230	Purine metabolism - Bos taurus (cow) (3)	0.49922	3.20208
bta:280712	ADA; adenosine deaminase (EC:3.5.4.4)	bta01100	Metabolic pathways - Bos taurus (cow) (18)	1.57472	3.01547
bta:407234	ADIPOR2; adiponectin receptor 2	bta04920	Adipocytokine signaling pathway - Bos taurus (cow) (2)	-3.46647	3.46647
bta:514759	ALDH18A1; aldehyde dehydrogenase 18 family, member A1	bta00330	Arginine and proline metabolism - Bos taurus (cow) (1)	3.95021	3.95021
bta:514759	ALDH18A1; aldehyde dehydrogenase 18 family, member A1	bta01100	Metabolic pathways - Bos taurus (cow) (18)	1.57472	3.01547
bta:540537	ANAPC5; anaphase promoting complex subunit 5	bta04914	Progesterone-mediated oocyte maturation - Bos taurus (cow) (2)	5.19716	5.19716
bta:540537	ANAPC5; anaphase promoting complex subunit 5	bta04120	Ubiquitin mediated proteolysis - Bos taurus (cow) (4)	-0.850844	4.03253
bta:540537	ANAPC5; anaphase promoting complex subunit 5	bta04110	Cell cycle - Bos taurus (cow) (2)	-0.755297	0.755297
bta:540310	ARHGAP35; Rho GTPase activating protein 35	bta04670	Leukocyte transendothelial migration - Bos taurus (cow) (6)	-3.36592	10.2955
bta:540310	ARHGAP35; Rho GTPase activating protein 35	bta04510	Focal adhesion - Bos taurus (cow) (9)	-0.368562	9.16999
bta:540310	ARHGAP35; Rho GTPase activating protein 35	bta04810	Regulation of actin cytoskeleton - Bos taurus (cow) (9)	4.62455	8.08318
bta:510620	ASAH1; N-acylsphingosine amidohydrolase (acid ceramidase) 1 (EC:3.5.1.23)	bta00600	Sphingolipid metabolism - Bos taurus (cow) (4)	10.0676	24.6691
bta:510620	ASAH1; N-acylsphingosine amidohydrolase (acid ceramidase) 1 (EC:3.5.1.23)	bta04142	Lysosome - Bos taurus (cow) (4)	-3.13222	7.86155
bta:510620	ASAH1; N-acylsphingosine amidohydrolase (acid ceramidase) 1 (EC:3.5.1.23)	bta01100	Metabolic pathways - Bos taurus (cow) (18)	1.57472	3.01547
bta:523797	ASAP3; ArfGAP with SH3 domain, ankyrin repeat and PH domain 3	bta04666	Fc gamma R-mediated phagocytosis - Bos taurus (cow) (5)	5.2284	12.9757
bta:523797	ASAP3; ArfGAP with SH3 domain, ankyrin repeat and PH domain 3	bta04144	Endocytosis - Bos taurus (cow) (8)	-2.12005	5.23215
bta:280729	B2M; beta-2-microglobulin	bta04612	Antigen processing and presentation - Bos taurus (cow) (3)	-9.60992	9.60992
bta:515712	BOLA; MHC class I heavy chain	bta04612	Antigen processing and presentation - Bos taurus (cow) (3)	-9.60992	9.60992
bta:515712	BOLA; MHC class I heavy chain	bta05332	Graft-versus-host disease - Bos taurus (cow) (1)	-8.18865	8.18865
bta:515712	BOLA; MHC class I heavy chain	bta05330	Allograft rejection - Bos taurus (cow) (1)	-6.97552	6.97552
bta:515712	BOLA; MHC class I heavy chain	bta05320	Autoimmune thyroid disease - Bos taurus (cow) (1)	-6.7264	6.7264
bta:515712	BOLA; MHC class I heavy chain	bta04940	Type I diabetes mellitus - Bos taurus (cow) (1)	-6.7264	6.7264
bta:515712	BOLA; MHC class I heavy chain	bta04144	Endocytosis - Bos taurus (cow) (8)	-2.12005	5.23215
bta:515712	BOLA; MHC class I heavy chain	bta05416	Viral myocarditis - Bos taurus (cow) (2)	-4.28043	4.28043
bta:515712	BOLA; MHC class I heavy chain	bta04514	Cell adhesion molecules (CAMs) - Bos taurus (cow) (3)	-4.22445	4.22445
bta:515712	BOLA; MHC class I heavy chain	bta04145	Phagosome - Bos taurus (cow) (5)	-0.0646103	4.21582
bta:404149	CASK; calcium/calmodulin-dependent serine protein kinase (MAGUK family) (EC:2.7.11.1)	bta04530	Tight junction - Bos taurus (cow) (3)	-0.69702	0.69702
bta:509801	CD79B; CD79b molecule, immunoglobulin-associated beta	bta04662	B cell receptor signaling pathway - Bos taurus (cow) (4)	1.3605	10.8085
bta:281063	CDH3; cadherin 3, type 1, P-cadherin (placental)	bta04514	Cell adhesion molecules (CAMs) - Bos taurus (cow) (3)	-4.22445	4.22445
bta:530776	CERS5; ceramide synthase 5 (EC:2.3.1.24)	bta00600	Sphingolipid metabolism - Bos taurus (cow) (4)	10.0676	24.6691
bta:530776	CERS5; ceramide synthase 5 (EC:2.3.1.24)	bta01100	Metabolic pathways - Bos taurus (cow) (18)	1.57472	3.01547
bta:282645	CHIA; chitinase, acidic (EC:3.2.1.14)	bta00520	Amino sugar and nucleotide sugar metabolism - Bos taurus (cow) (2)	5.27068	5.27068
bta:523847	CHMP2A; charged multivesicular body protein 2A	bta04144	Endocytosis - Bos taurus (cow) (8)	-2.12005	5.23215
bta:539128	CHRNA10; cholinergic receptor, nicotinic, alpha 10 (neuronal)	bta04080	Neuroactive ligand-receptor interaction - Bos taurus (cow) (1)	-1.37668	1.37668
bta:506932	CHST1; carbohydrate (keratan sulfate Gal-6) sulfotransferase 1 (EC:2.8.2.21)	bta00533	Glycosaminoglycan biosynthesis - keratan sulfate - Bos taurus (cow) (1)	-8.80455	8.80455
bta:281078	CLTA; clathrin, light chain A	bta05100	Bacterial invasion of epithelial cells - Bos taurus (cow) (4)	0.685249	10.9177
bta:281078	CLTA; clathrin, light chain A	bta04961	Endocrine and other factor-regulated calcium reabsorption - Bos taurus (cow) (1)	-9.99992	9.99992
bta:281078	CLTA; clathrin, light chain A	bta04142	Lysosome - Bos taurus (cow) (4)	-3.13222	7.86155
bta:281078	CLTA; clathrin, light chain A	bta04144	Endocytosis - Bos taurus (cow) (8)	-2.12005	5.23215
bta:281078	CLTA; clathrin, light chain A	bta05016	Huntington's disease - Bos taurus (cow) (1)	-1.71874	1.71874
bta:100139730	COL15A1; collagen, type XV, alpha 1	bta04974	Protein digestion and absorption - Bos taurus (cow) (2)	3.16238	3.16238
bta:540298	COQ3; coenzyme Q3 methyltransferase (EC:2.1.1.114 2.1.1.64 2.1.1.222)	bta00130	Ubiquinone and other terpenoid-quinone biosynthesis - Bos taurus (cow) (1)	34.5304	34.5304
bta:540298	COQ3; coenzyme Q3 methyltransferase (EC:2.1.1.114 2.1.1.64 2.1.1.222)	bta01100	Metabolic pathways - Bos taurus (cow) (18)	1.57472	3.01547
bta:613811	CXCL12; chemokine (C-X-C motif) ligand 12	bta04670	Leukocyte transendothelial migration - Bos taurus (cow) (6)	-3.36592	10.2955
bta:613811	CXCL12; chemokine (C-X-C motif) ligand 12	bta04062	Chemokine signaling pathway - Bos taurus (cow) (4)	0.546869	4.34458
bta:613811	CXCL12; chemokine (C-X-C motif) ligand 12	bta04060	Cytokine-cytokine receptor interaction - Bos taurus (cow) (5)	3.33345	3.33345
bta:613811	CXCL12; chemokine (C-X-C motif) ligand 12	bta05200	Pathways in cancer - Bos taurus (cow) (9)	0.43814	2.34917
bta:497018	CXCR3; chemokine (C-X-C motif) receptor 3	bta04062	Chemokine signaling pathway - Bos taurus (cow) (4)	0.546869	4.34458
bta:497018	CXCR3; chemokine (C-X-C motif) receptor 3	bta04060	Cytokine-cytokine receptor interaction - Bos taurus (cow) (5)	3.33345	3.33345
bta:514971	CYP2S1; cytochrome P450, family 2, subfamily S, polypeptide 1 (EC:1.14.14.1)	bta00980	Metabolism of xenobiotics by cytochrome P450 - Bos taurus (cow) (2)	22.9696	22.9696
bta:514971	CYP2S1; cytochrome P450, family 2, subfamily S, polypeptide 1 (EC:1.14.14.1)	bta01100	Metabolic pathways - Bos taurus (cow) (18)	1.57472	3.01547
bta:532527	EI24; etoposide induced 2.4	bta04115	p53 signaling pathway - Bos taurus (cow) (2)	-0.933068	4.33191
bta:513793	EIF3F; eukaryotic translation initiation factor 3, subunit F	bta03013	RNA transport - Bos taurus (cow) (6)	2.19845	8.42861
bta:538583	ENPP4; ectonucleotide pyrophosphatase/phosphodiesterase 4 (putative) (EC:3.6.1.29)	bta00230	Purine metabolism - Bos taurus (cow) (3)	0.49922	3.20208
bta:538357	EPRS; glutamyl-prolyl-tRNA synthetase	bta00860	Porphyrin and chlorophyll metabolism - Bos taurus (cow) (2)	-5.96263	5.96263
bta:538357	EPRS; glutamyl-prolyl-tRNA synthetase	bta01100	Metabolic pathways - Bos taurus (cow) (18)	1.57472	3.01547
bta:508724	FAH; fumarylacetoacetate hydrolase (fumarylacetoacetase) (EC:3.7.1.2)	bta00350	Tyrosine metabolism - Bos taurus (cow) (1)	9.30567	9.30567
bta:508724	FAH; fumarylacetoacetate hydrolase (fumarylacetoacetase) (EC:3.7.1.2)	bta01100	Metabolic pathways - Bos taurus (cow) (18)	1.57472	3.01547
bta:281158	FECH; ferrochelatase (EC:4.99.1.1)	bta00860	Porphyrin and chlorophyll metabolism - Bos taurus (cow) (2)	-5.96263	5.96263
bta:281158	FECH; ferrochelatase (EC:4.99.1.1)	bta01100	Metabolic pathways - Bos taurus (cow) (18)	1.57472	3.01547
bta:326285	FGF10; fibroblast growth factor 10	bta04810	Regulation of actin cytoskeleton - Bos taurus (cow) (9)	4.62455	8.08318
bta:326285	FGF10; fibroblast growth factor 10	bta05218	Melanoma - Bos taurus (cow) (4)	8.04722	8.04722
bta:326285	FGF10; fibroblast growth factor 10	bta04010	MAPK signaling pathway - Bos taurus (cow) (8)	3.6975	3.6975
bta:326285	FGF10; fibroblast growth factor 10	bta05200	Pathways in cancer - Bos taurus (cow) (9)	0.43814	2.34917
bta:613386	FGF11; fibroblast growth factor 11	bta04810	Regulation of actin cytoskeleton - Bos taurus (cow) (9)	4.62455	8.08318
bta:613386	FGF11; fibroblast growth factor 11	bta05218	Melanoma - Bos taurus (cow) (4)	8.04722	8.04722
bta:613386	FGF11; fibroblast growth factor 11	bta04010	MAPK signaling pathway - Bos taurus (cow) (8)	3.6975	3.6975
bta:613386	FGF11; fibroblast growth factor 11	bta05200	Pathways in cancer - Bos taurus (cow) (9)	0.43814	2.34917
bta:281769	FGFR3; fibroblast growth factor receptor 3 (EC:2.7.10.1)	bta04810	Regulation of actin cytoskeleton - Bos taurus (cow) (9)	4.62455	8.08318
bta:281769	FGFR3; fibroblast growth factor receptor 3 (EC:2.7.10.1)	bta04144	Endocytosis - Bos taurus (cow) (8)	-2.12005	5.23215
bta:281769	FGFR3; fibroblast growth factor receptor 3 (EC:2.7.10.1)	bta04010	MAPK signaling pathway - Bos taurus (cow) (8)	3.6975	3.6975
bta:281769	FGFR3; fibroblast growth factor receptor 3 (EC:2.7.10.1)	bta05200	Pathways in cancer - Bos taurus (cow) (9)	0.43814	2.34917
bta:618405	GADD45B; growth arrest and DNA-damage-inducible, beta	bta04115	p53 signaling pathway - Bos taurus (cow) (2)	-0.933068	4.33191
bta:618405	GADD45B; growth arrest and DNA-damage-inducible, beta	bta04010	MAPK signaling pathway - Bos taurus (cow) (8)	3.6975	3.6975
bta:618405	GADD45B; growth arrest and DNA-damage-inducible, beta	bta04110	Cell cycle - Bos taurus (cow) (2)	-0.755297	0.755297
bta:507949	GLYCTK; glycerate kinase (EC:2.7.1.31)	bta00630	Glyoxylate and dicarboxylate metabolism - Bos taurus (cow) (1)	10.6578	10.6578
bta:507949	GLYCTK; glycerate kinase (EC:2.7.1.31)	bta00561	Glycerolipid metabolism - Bos taurus (cow) (2)	10.1994	10.1994
bta:507949	GLYCTK; glycerate kinase (EC:2.7.1.31)	bta00260	Glycine, serine and threonine metabolism - Bos taurus (cow) (1)	5.64237	5.64237
bta:507949	GLYCTK; glycerate kinase (EC:2.7.1.31)	bta01100	Metabolic pathways - Bos taurus (cow) (18)	1.57472	3.01547
bta:615507	GSTM3; glutathione S-transferase mu 3 (brain) (EC:2.5.1.18)	bta00980	Metabolism of xenobiotics by cytochrome P450 - Bos taurus (cow) (2)	22.9696	22.9696
bta:615507	GSTM3; glutathione S-transferase mu 3 (brain) (EC:2.5.1.18)	bta00982	Drug metabolism - cytochrome P450 - Bos taurus (cow) (1)	8.9729	8.9729
bta:615507	GSTM3; glutathione S-transferase mu 3 (brain) (EC:2.5.1.18)	bta00480	Glutathione metabolism - Bos taurus (cow) (1)	7.73526	7.73526
bta:281216	GUCY1A3; guanylate cyclase 1, soluble, alpha 3 (EC:4.6.1.2)	bta00230	Purine metabolism - Bos taurus (cow) (3)	0.49922	3.20208
bta:281216	GUCY1A3; guanylate cyclase 1, soluble, alpha 3 (EC:4.6.1.2)	bta04730	Long-term depression - Bos taurus (cow) (1)	1.66821	1.66821
bta:281216	GUCY1A3; guanylate cyclase 1, soluble, alpha 3 (EC:4.6.1.2)	bta04540	Gap junction - Bos taurus (cow) (1)	1.31905	1.31905
bta:281216	GUCY1A3; guanylate cyclase 1, soluble, alpha 3 (EC:4.6.1.2)	bta04970	Salivary secretion - Bos taurus (cow) (2)	1.28907	1.28907
bta:281216	GUCY1A3; guanylate cyclase 1, soluble, alpha 3 (EC:4.6.1.2)	bta04270	Vascular smooth muscle contraction - Bos taurus (cow) (2)	0.977915	0.977915
bta:281875	ITGAV; integrin, alpha V	bta04510	Focal adhesion - Bos taurus (cow) (9)	-0.368562	9.16999
bta:281875	ITGAV; integrin, alpha V	bta04512	ECM-receptor interaction - Bos taurus (cow) (4)	3.75863	8.24046
bta:281875	ITGAV; integrin, alpha V	bta04810	Regulation of actin cytoskeleton - Bos taurus (cow) (9)	4.62455	8.08318
bta:281875	ITGAV; integrin, alpha V	bta05222	Small cell lung cancer - Bos taurus (cow) (3)	2.41084	6.34227
bta:281875	ITGAV; integrin, alpha V	bta05412	Arrhythmogenic right ventricular cardiomyopathy (ARVC) - Bos taurus (cow) (3)	4.93658	4.93658
bta:281875	ITGAV; integrin, alpha V	bta05410	Hypertrophic cardiomyopathy (HCM) - Bos taurus (cow) (3)	4.24775	4.24775
bta:281875	ITGAV; integrin, alpha V	bta04514	Cell adhesion molecules (CAMs) - Bos taurus (cow) (3)	-4.22445	4.22445
bta:281875	ITGAV; integrin, alpha V	bta04145	Phagosome - Bos taurus (cow) (5)	-0.0646103	4.21582
bta:281875	ITGAV; integrin, alpha V	bta05414	Dilated cardiomyopathy - Bos taurus (cow) (3)	3.72762	3.72762
bta:281875	ITGAV; integrin, alpha V	bta05200	Pathways in cancer - Bos taurus (cow) (9)	0.43814	2.34917
bta:282564	ITGB5; integrin, beta 5	bta04510	Focal adhesion - Bos taurus (cow) (9)	-0.368562	9.16999
bta:282564	ITGB5; integrin, beta 5	bta04512	ECM-receptor interaction - Bos taurus (cow) (4)	3.75863	8.24046
bta:282564	ITGB5; integrin, beta 5	bta04810	Regulation of actin cytoskeleton - Bos taurus (cow) (9)	4.62455	8.08318
bta:282564	ITGB5; integrin, beta 5	bta05412	Arrhythmogenic right ventricular cardiomyopathy (ARVC) - Bos taurus (cow) (3)	4.93658	4.93658
bta:282564	ITGB5; integrin, beta 5	bta05410	Hypertrophic cardiomyopathy (HCM) - Bos taurus (cow) (3)	4.24775	4.24775
bta:282564	ITGB5; integrin, beta 5	bta04145	Phagosome - Bos taurus (cow) (5)	-0.0646103	4.21582
bta:282564	ITGB5; integrin, beta 5	bta05414	Dilated cardiomyopathy - Bos taurus (cow) (3)	3.72762	3.72762
bta:282573	KCNMA1; potassium large conductance calcium-activated channel, subfamily M, alpha member 1	bta04970	Salivary secretion - Bos taurus (cow) (2)	1.28907	1.28907
bta:282573	KCNMA1; potassium large conductance calcium-activated channel, subfamily M, alpha member 1	bta04270	Vascular smooth muscle contraction - Bos taurus (cow) (2)	0.977915	0.977915
bta:532572	LAMC1; laminin, gamma 1 (formerly LAMB2)	bta04510	Focal adhesion - Bos taurus (cow) (9)	-0.368562	9.16999
bta:532572	LAMC1; laminin, gamma 1 (formerly LAMB2)	bta04512	ECM-receptor interaction - Bos taurus (cow) (4)	3.75863	8.24046
bta:532572	LAMC1; laminin, gamma 1 (formerly LAMB2)	bta05222	Small cell lung cancer - Bos taurus (cow) (3)	2.41084	6.34227
bta:532572	LAMC1; laminin, gamma 1 (formerly LAMB2)	bta05145	Toxoplasmosis - Bos taurus (cow) (3)	0.56222	5.10741
bta:532572	LAMC1; laminin, gamma 1 (formerly LAMB2)	bta05146	Amoebiasis - Bos taurus (cow) (2)	1.90858	5.02097
bta:532572	LAMC1; laminin, gamma 1 (formerly LAMB2)	bta05020	Prion diseases - Bos taurus (cow) (1)	-4.87156	4.87156
bta:532572	LAMC1; laminin, gamma 1 (formerly LAMB2)	bta05200	Pathways in cancer - Bos taurus (cow) (9)	0.43814	2.34917
bta:514735	LAT; linker for activation of T cells	bta04666	Fc gamma R-mediated phagocytosis - Bos taurus (cow) (5)	5.2284	12.9757
bta:514735	LAT; linker for activation of T cells	bta04664	Fc epsilon RI signaling pathway - Bos taurus (cow) (3)	1.32811	10.5511
bta:514735	LAT; linker for activation of T cells	bta04650	Natural killer cell mediated cytotoxicity - Bos taurus (cow) (3)	0.961734	7.64047
bta:514735	LAT; linker for activation of T cells	bta04660	T cell receptor signaling pathway - Bos taurus (cow) (4)	0.858163	6.81765
bta:510960	LCAT; lecithin-cholesterol acyltransferase (EC:2.3.1.43)	bta00564	Glycerophospholipid metabolism - Bos taurus (cow) (2)	4.59873	4.59873
bta:511649	LMAN1; lectin, mannose-binding, 1	bta04141	Protein processing in endoplasmic reticulum - Bos taurus (cow) (4)	4.61381	4.61381
bta:505417	MAGOH; mago-nashi homolog, proliferation-associated (Drosophila)	bta03015	mRNA surveillance pathway - Bos taurus (cow) (1)	9.26627	9.26627
bta:505417	MAGOH; mago-nashi homolog, proliferation-associated (Drosophila)	bta03013	RNA transport - Bos taurus (cow) (6)	2.19845	8.42861
bta:505417	MAGOH; mago-nashi homolog, proliferation-associated (Drosophila)	bta03040	Spliceosome - Bos taurus (cow) (2)	4.11055	5.6763
bta:511779	MAP3K4; mitogen-activated protein kinase kinase kinase 4	bta04010	MAPK signaling pathway - Bos taurus (cow) (8)	3.6975	3.6975
bta:511779	MAP3K4; mitogen-activated protein kinase kinase kinase 4	bta04912	GnRH signaling pathway - Bos taurus (cow) (1)	2.03046	2.03046
bta:537380	MAP3K5; mitogen-activated protein kinase kinase kinase 5 (EC:2.7.11.25)	bta05014	Amyotrophic lateral sclerosis (ALS) - Bos taurus (cow) (1)	9.14313	9.14313
bta:537380	MAP3K5; mitogen-activated protein kinase kinase kinase 5 (EC:2.7.11.25)	bta04722	Neurotrophin signaling pathway - Bos taurus (cow) (2)	7.6817	7.6817
bta:537380	MAP3K5; mitogen-activated protein kinase kinase kinase 5 (EC:2.7.11.25)	bta04141	Protein processing in endoplasmic reticulum - Bos taurus (cow) (4)	4.61381	4.61381
bta:537380	MAP3K5; mitogen-activated protein kinase kinase kinase 5 (EC:2.7.11.25)	bta04010	MAPK signaling pathway - Bos taurus (cow) (8)	3.6975	3.6975
bta:505738	MCOLN1; mucolipin 1	bta04142	Lysosome - Bos taurus (cow) (4)	-3.13222	7.86155
bta:280855	MET; MET proto-oncogene, receptor tyrosine kinase (EC:2.7.10.1)	bta05100	Bacterial invasion of epithelial cells - Bos taurus (cow) (4)	0.685249	10.9177
bta:280855	MET; MET proto-oncogene, receptor tyrosine kinase (EC:2.7.10.1)	bta04510	Focal adhesion - Bos taurus (cow) (9)	-0.368562	9.16999
bta:280855	MET; MET proto-oncogene, receptor tyrosine kinase (EC:2.7.10.1)	bta05218	Melanoma - Bos taurus (cow) (4)	8.04722	8.04722
bta:280855	MET; MET proto-oncogene, receptor tyrosine kinase (EC:2.7.10.1)	bta05211	Renal cell carcinoma - Bos taurus (cow) (2)	6.56484	6.56484
bta:280855	MET; MET proto-oncogene, receptor tyrosine kinase (EC:2.7.10.1)	bta04144	Endocytosis - Bos taurus (cow) (8)	-2.12005	5.23215
bta:280855	MET; MET proto-oncogene, receptor tyrosine kinase (EC:2.7.10.1)	bta04060	Cytokine-cytokine receptor interaction - Bos taurus (cow) (5)	3.33345	3.33345
bta:280855	MET; MET proto-oncogene, receptor tyrosine kinase (EC:2.7.10.1)	bta05200	Pathways in cancer - Bos taurus (cow) (9)	0.43814	2.34917
bta:280855	MET; MET proto-oncogene, receptor tyrosine kinase (EC:2.7.10.1)	bta04360	Axon guidance - Bos taurus (cow) (3)	2.24426	2.24426
bta:785213	MGAT5B; mannosyl (alpha-1,6-)-glycoprotein beta-1,6-N-acetyl-glucosaminyltransferase, isozyme B	bta01100	Metabolic pathways - Bos taurus (cow) (18)	1.57472	3.01547
bta:504856	MLLT4; myeloid/lymphoid or mixed-lineage leukemia (trithorax homolog, Drosophila); translocated to, 4	bta04670	Leukocyte transendothelial migration - Bos taurus (cow) (6)	-3.36592	10.2955
bta:504856	MLLT4; myeloid/lymphoid or mixed-lineage leukemia (trithorax homolog, Drosophila); translocated to, 4	bta04530	Tight junction - Bos taurus (cow) (3)	-0.69702	0.69702
bta:531149	MPHOSPH10; M-phase phosphoprotein 10 (U3 small nucleolar ribonucleoprotein)	bta03008	Ribosome biogenesis in eukaryotes - Bos taurus (cow) (3)	13.2157	18.2689
bta:786454	MRPL34; mitochondrial ribosomal protein L34	bta03010	Ribosome - Bos taurus (cow) (5)	-6.94147	6.94147
bta:507199	MVB12A; multivesicular body subunit 12A	bta04144	Endocytosis - Bos taurus (cow) (8)	-2.12005	5.23215
bta:534212	NCEH1; neutral cholesterol ester hydrolase 1 (EC:3.1.1.-)	bta04976	Bile secretion - Bos taurus (cow) (1)	-4.70494	4.70494
bta:505554	NEU1; sialidase 1 (lysosomal sialidase) (EC:3.2.1.18)	bta00600	Sphingolipid metabolism - Bos taurus (cow) (4)	10.0676	24.6691
bta:505554	NEU1; sialidase 1 (lysosomal sialidase) (EC:3.2.1.18)	bta00511	Other glycan degradation - Bos taurus (cow) (1)	10.8789	10.8789
bta:505554	NEU1; sialidase 1 (lysosomal sialidase) (EC:3.2.1.18)	bta04142	Lysosome - Bos taurus (cow) (4)	-3.13222	7.86155
bta:541127	NFATC3; nuclear factor of activated T-cells, cytoplasmic, calcineurin-dependent 3	bta04662	B cell receptor signaling pathway - Bos taurus (cow) (4)	1.3605	10.8085
bta:541127	NFATC3; nuclear factor of activated T-cells, cytoplasmic, calcineurin-dependent 3	bta04660	T cell receptor signaling pathway - Bos taurus (cow) (4)	0.858163	6.81765
bta:541127	NFATC3; nuclear factor of activated T-cells, cytoplasmic, calcineurin-dependent 3	bta04010	MAPK signaling pathway - Bos taurus (cow) (8)	3.6975	3.6975
bta:541127	NFATC3; nuclear factor of activated T-cells, cytoplasmic, calcineurin-dependent 3	bta04360	Axon guidance - Bos taurus (cow) (3)	2.24426	2.24426
bta:509871	NMD3; NMD3 ribosome export adaptor	bta03008	Ribosome biogenesis in eukaryotes - Bos taurus (cow) (3)	13.2157	18.2689
bta:509871	NMD3; NMD3 ribosome export adaptor	bta03013	RNA transport - Bos taurus (cow) (6)	2.19845	8.42861
bta:513270	NUP153; nucleoporin 153kDa	bta03013	RNA transport - Bos taurus (cow) (6)	2.19845	8.42861
bta:282513	PAFAH1B1; platelet-activating factor acetylhydrolase 1b, regulatory subunit 1 (45kDa) (EC:3.1.1.47)	bta00565	Ether lipid metabolism - Bos taurus (cow) (2)	17.3966	17.3966
bta:282513	PAFAH1B1; platelet-activating factor acetylhydrolase 1b, regulatory subunit 1 (45kDa) (EC:3.1.1.47)	bta01100	Metabolic pathways - Bos taurus (cow) (18)	1.57472	3.01547
bta:337906	PAG12; pregnancy-associated glycoprotein 12	bta04974	Protein digestion and absorption - Bos taurus (cow) (2)	3.16238	3.16238
bta:515306	PIGH; phosphatidylinositol glycan anchor biosynthesis, class H (EC:2.4.1.198)	bta01100	Metabolic pathways - Bos taurus (cow) (18)	1.57472	3.01547
bta:282307	PIK3R1; phosphoinositide-3-kinase, regulatory subunit 1 (alpha)	bta04930	Type II diabetes mellitus - Bos taurus (cow) (2)	13.2118	13.2118
bta:282307	PIK3R1; phosphoinositide-3-kinase, regulatory subunit 1 (alpha)	bta04973	Carbohydrate digestion and absorption - Bos taurus (cow) (1)	13.1297	13.1297
bta:282307	PIK3R1; phosphoinositide-3-kinase, regulatory subunit 1 (alpha)	bta04666	Fc gamma R-mediated phagocytosis - Bos taurus (cow) (5)	5.2284	12.9757
bta:282307	PIK3R1; phosphoinositide-3-kinase, regulatory subunit 1 (alpha)	bta05100	Bacterial invasion of epithelial cells - Bos taurus (cow) (4)	0.685249	10.9177
bta:282307	PIK3R1; phosphoinositide-3-kinase, regulatory subunit 1 (alpha)	bta04662	B cell receptor signaling pathway - Bos taurus (cow) (4)	1.3605	10.8085
bta:282307	PIK3R1; phosphoinositide-3-kinase, regulatory subunit 1 (alpha)	bta04664	Fc epsilon RI signaling pathway - Bos taurus (cow) (3)	1.32811	10.5511
bta:282307	PIK3R1; phosphoinositide-3-kinase, regulatory subunit 1 (alpha)	bta04670	Leukocyte transendothelial migration - Bos taurus (cow) (6)	-3.36592	10.2955
bta:282307	PIK3R1; phosphoinositide-3-kinase, regulatory subunit 1 (alpha)	bta04960	Aldosterone-regulated sodium reabsorption - Bos taurus (cow) (1)	9.59476	9.59476
bta:282307	PIK3R1; phosphoinositide-3-kinase, regulatory subunit 1 (alpha)	bta05223	Non-small cell lung cancer - Bos taurus (cow) (1)	9.59476	9.59476
bta:282307	PIK3R1; phosphoinositide-3-kinase, regulatory subunit 1 (alpha)	bta05221	Acute myeloid leukemia - Bos taurus (cow) (2)	5.7478	9.37122
bta:282307	PIK3R1; phosphoinositide-3-kinase, regulatory subunit 1 (alpha)	bta04510	Focal adhesion - Bos taurus (cow) (9)	-0.368562	9.16999
bta:282307	PIK3R1; phosphoinositide-3-kinase, regulatory subunit 1 (alpha)	bta05213	Endometrial cancer - Bos taurus (cow) (1)	8.90942	8.90942
bta:282307	PIK3R1; phosphoinositide-3-kinase, regulatory subunit 1 (alpha)	bta04150	mTOR signaling pathway - Bos taurus (cow) (1)	8.31546	8.31546
bta:282307	PIK3R1; phosphoinositide-3-kinase, regulatory subunit 1 (alpha)	bta04810	Regulation of actin cytoskeleton - Bos taurus (cow) (9)	4.62455	8.08318
bta:282307	PIK3R1; phosphoinositide-3-kinase, regulatory subunit 1 (alpha)	bta05218	Melanoma - Bos taurus (cow) (4)	8.04722	8.04722
bta:282307	PIK3R1; phosphoinositide-3-kinase, regulatory subunit 1 (alpha)	bta04722	Neurotrophin signaling pathway - Bos taurus (cow) (2)	7.6817	7.6817
bta:282307	PIK3R1; phosphoinositide-3-kinase, regulatory subunit 1 (alpha)	bta04650	Natural killer cell mediated cytotoxicity - Bos taurus (cow) (3)	0.961734	7.64047
bta:282307	PIK3R1; phosphoinositide-3-kinase, regulatory subunit 1 (alpha)	bta05214	Glioma - Bos taurus (cow) (1)	7.33717	7.33717
bta:282307	PIK3R1; phosphoinositide-3-kinase, regulatory subunit 1 (alpha)	bta04660	T cell receptor signaling pathway - Bos taurus (cow) (4)	0.858163	6.81765
bta:282307	PIK3R1; phosphoinositide-3-kinase, regulatory subunit 1 (alpha)	bta05211	Renal cell carcinoma - Bos taurus (cow) (2)	6.56484	6.56484
bta:282307	PIK3R1; phosphoinositide-3-kinase, regulatory subunit 1 (alpha)	bta05222	Small cell lung cancer - Bos taurus (cow) (3)	2.41084	6.34227
bta:282307	PIK3R1; phosphoinositide-3-kinase, regulatory subunit 1 (alpha)	bta05212	Pancreatic cancer - Bos taurus (cow) (1)	6.08448	6.08448
bta:282307	PIK3R1; phosphoinositide-3-kinase, regulatory subunit 1 (alpha)	bta04012	ErbB signaling pathway - Bos taurus (cow) (1)	-5.93962	5.93962
bta:282307	PIK3R1; phosphoinositide-3-kinase, regulatory subunit 1 (alpha)	bta05220	Chronic myeloid leukemia - Bos taurus (cow) (1)	5.80149	5.80149
bta:282307	PIK3R1; phosphoinositide-3-kinase, regulatory subunit 1 (alpha)	bta05210	Colorectal cancer - Bos taurus (cow) (1)	5.80149	5.80149
bta:282307	PIK3R1; phosphoinositide-3-kinase, regulatory subunit 1 (alpha)	bta04370	VEGF signaling pathway - Bos taurus (cow) (1)	5.80149	5.80149
bta:282307	PIK3R1; phosphoinositide-3-kinase, regulatory subunit 1 (alpha)	bta05215	Prostate cancer - Bos taurus (cow) (1)	5.30774	5.30774
bta:282307	PIK3R1; phosphoinositide-3-kinase, regulatory subunit 1 (alpha)	bta04914	Progesterone-mediated oocyte maturation - Bos taurus (cow) (2)	5.19716	5.19716
bta:282307	PIK3R1; phosphoinositide-3-kinase, regulatory subunit 1 (alpha)	bta05145	Toxoplasmosis - Bos taurus (cow) (3)	0.56222	5.10741
bta:282307	PIK3R1; phosphoinositide-3-kinase, regulatory subunit 1 (alpha)	bta04070	Phosphatidylinositol signaling system - Bos taurus (cow) (1)	5.0911	5.0911
bta:282307	PIK3R1; phosphoinositide-3-kinase, regulatory subunit 1 (alpha)	bta05146	Amoebiasis - Bos taurus (cow) (2)	1.90858	5.02097
bta:282307	PIK3R1; phosphoinositide-3-kinase, regulatory subunit 1 (alpha)	bta04210	Apoptosis - Bos taurus (cow) (1)	4.79738	4.79738
bta:282307	PIK3R1; phosphoinositide-3-kinase, regulatory subunit 1 (alpha)	bta04910	Insulin signaling pathway - Bos taurus (cow) (2)	4.46346	4.46346
bta:282307	PIK3R1; phosphoinositide-3-kinase, regulatory subunit 1 (alpha)	bta04630	Jak-STAT signaling pathway - Bos taurus (cow) (2)	2.26764	4.38473
bta:282307	PIK3R1; phosphoinositide-3-kinase, regulatory subunit 1 (alpha)	bta04062	Chemokine signaling pathway - Bos taurus (cow) (4)	0.546869	4.34458
bta:282307	PIK3R1; phosphoinositide-3-kinase, regulatory subunit 1 (alpha)	bta04380	Osteoclast differentiation - Bos taurus (cow) (2)	2.2378	4.32704
bta:282307	PIK3R1; phosphoinositide-3-kinase, regulatory subunit 1 (alpha)	bta04620	Toll-like receptor signaling pathway - Bos taurus (cow) (1)	3.89787	3.89787
bta:282307	PIK3R1; phosphoinositide-3-kinase, regulatory subunit 1 (alpha)	bta05160	Hepatitis C - Bos taurus (cow) (1)	3.51358	3.51358
bta:282307	PIK3R1; phosphoinositide-3-kinase, regulatory subunit 1 (alpha)	bta05162	Measles - Bos taurus (cow) (1)	3.41731	3.41731
bta:282307	PIK3R1; phosphoinositide-3-kinase, regulatory subunit 1 (alpha)	bta05142	Chagas disease (American trypanosomiasis) - Bos taurus (cow) (1)	3.28242	3.28242
bta:282307	PIK3R1; phosphoinositide-3-kinase, regulatory subunit 1 (alpha)	bta05200	Pathways in cancer - Bos taurus (cow) (9)	0.43814	2.34917
bta:617172	PPAP2A; phosphatidic acid phosphatase type 2A (EC:3.1.3.4)	bta00600	Sphingolipid metabolism - Bos taurus (cow) (4)	10.0676	24.6691
bta:617172	PPAP2A; phosphatidic acid phosphatase type 2A (EC:3.1.3.4)	bta00565	Ether lipid metabolism - Bos taurus (cow) (2)	17.3966	17.3966
bta:617172	PPAP2A; phosphatidic acid phosphatase type 2A (EC:3.1.3.4)	bta04666	Fc gamma R-mediated phagocytosis - Bos taurus (cow) (5)	5.2284	12.9757
bta:617172	PPAP2A; phosphatidic acid phosphatase type 2A (EC:3.1.3.4)	bta00561	Glycerolipid metabolism - Bos taurus (cow) (2)	10.1994	10.1994
bta:617172	PPAP2A; phosphatidic acid phosphatase type 2A (EC:3.1.3.4)	bta04975	Fat digestion and absorption - Bos taurus (cow) (1)	8.79757	8.79757
bta:617172	PPAP2A; phosphatidic acid phosphatase type 2A (EC:3.1.3.4)	bta00564	Glycerophospholipid metabolism - Bos taurus (cow) (2)	4.59873	4.59873
bta:617172	PPAP2A; phosphatidic acid phosphatase type 2A (EC:3.1.3.4)	bta01100	Metabolic pathways - Bos taurus (cow) (18)	1.57472	3.01547
bta:282006	PROS1; protein S (alpha)	bta04610	Complement and coagulation cascades - Bos taurus (cow) (2)	8.2661	8.2661
bta:282016	PSMD4; proteasome (prosome, macropain) 26S subunit, non-ATPase, 4	bta03050	Proteasome - Bos taurus (cow) (1)	3.65735	3.65735
bta:534280	RARA; retinoic acid receptor, alpha	bta05221	Acute myeloid leukemia - Bos taurus (cow) (2)	5.7478	9.37122
bta:534280	RARA; retinoic acid receptor, alpha	bta05200	Pathways in cancer - Bos taurus (cow) (9)	0.43814	2.34917
bta:539884	RFX5; regulatory factor X, 5 (influences HLA class II expression)	bta05340	Primary immunodeficiency - Bos taurus (cow) (2)	3.52724	10.4663
bta:539884	RFX5; regulatory factor X, 5 (influences HLA class II expression)	bta04612	Antigen processing and presentation - Bos taurus (cow) (3)	-9.60992	9.60992
bta:539884	RFX5; regulatory factor X, 5 (influences HLA class II expression)	bta05152	Tuberculosis - Bos taurus (cow) (1)	-0.567133	0.567133
bta:280910	RGN; regucalcin (EC:3.1.1.17)	bta00053	Ascorbate and aldarate metabolism - Bos taurus (cow) (1)	35.5914	35.5914
bta:280910	RGN; regucalcin (EC:3.1.1.17)	bta00030	Pentose phosphate pathway - Bos taurus (cow) (1)	13.5586	13.5586
bta:280910	RGN; regucalcin (EC:3.1.1.17)	bta01100	Metabolic pathways - Bos taurus (cow) (18)	1.57472	3.01547
bta:326584	RPL21; ribosomal protein L21 (EC:3.6.5.3)	bta03010	Ribosome - Bos taurus (cow) (5)	-6.94147	6.94147
bta:615098	RPP30; ribonuclease P/MRP 30kDa subunit (EC:3.1.26.5)	bta03008	Ribosome biogenesis in eukaryotes - Bos taurus (cow) (3)	13.2157	18.2689
bta:615098	RPP30; ribonuclease P/MRP 30kDa subunit (EC:3.1.26.5)	bta03013	RNA transport - Bos taurus (cow) (6)	2.19845	8.42861
bta:286867	RPS2; ribosomal protein S2	bta03010	Ribosome - Bos taurus (cow) (5)	-6.94147	6.94147
bta:513222	RPS20; ribosomal protein S20	bta03010	Ribosome - Bos taurus (cow) (5)	-6.94147	6.94147
bta:533892	RPS9; ribosomal protein S9	bta03010	Ribosome - Bos taurus (cow) (5)	-6.94147	6.94147
bta:524002	SEMA4G; sema domain, immunoglobulin domain (Ig), transmembrane domain (TM) and short cytoplasmic domain, (semaphorin) 4G	bta04360	Axon guidance - Bos taurus (cow) (3)	2.24426	2.24426
bta:539639	SENP2; SUMO1/sentrin/SMT3 specific peptidase 2 (EC:3.4.22.-)	bta03013	RNA transport - Bos taurus (cow) (6)	2.19845	8.42861
bta:506848	SIKE1; suppressor of IKBKE 1	bta04622	RIG-I-like receptor signaling pathway - Bos taurus (cow) (1)	-3.7417	3.7417
bta:614553	SNRPC; small nuclear ribonucleoprotein polypeptide C	bta03040	Spliceosome - Bos taurus (cow) (2)	4.11055	5.6763
bta:518795	SOCS1; suppressor of cytokine signaling 1	bta04930	Type II diabetes mellitus - Bos taurus (cow) (2)	13.2118	13.2118
bta:518795	SOCS1; suppressor of cytokine signaling 1	bta05145	Toxoplasmosis - Bos taurus (cow) (3)	0.56222	5.10741
bta:518795	SOCS1; suppressor of cytokine signaling 1	bta04910	Insulin signaling pathway - Bos taurus (cow) (2)	4.46346	4.46346
bta:518795	SOCS1; suppressor of cytokine signaling 1	bta04630	Jak-STAT signaling pathway - Bos taurus (cow) (2)	2.26764	4.38473
bta:518795	SOCS1; suppressor of cytokine signaling 1	bta04380	Osteoclast differentiation - Bos taurus (cow) (2)	2.2378	4.32704
bta:518795	SOCS1; suppressor of cytokine signaling 1	bta04120	Ubiquitin mediated proteolysis - Bos taurus (cow) (4)	-0.850844	4.03253
bta:404163	ST3GAL4; ST3 beta-galactoside alpha-2,3-sialyltransferase 4 (EC:2.4.99.4)	bta00601	Glycosphingolipid biosynthesis - lacto and neolacto series - Bos taurus (cow) (1)	-4.15094	4.15094
bta:404163	ST3GAL4; ST3 beta-galactoside alpha-2,3-sialyltransferase 4 (EC:2.4.99.4)	bta01100	Metabolic pathways - Bos taurus (cow) (18)	1.57472	3.01547
bta:515509	SUGT1; SGT1, suppressor of G2 allele of SKP1 (S. cerevisiae)	bta04621	NOD-like receptor signaling pathway - Bos taurus (cow) (1)	5.50155	5.50155
bta:532936	TAF9; TAF9 RNA polymerase II, TATA box binding protein (TBP)-associated factor, 32kDa (EC:2.7.4.3)	bta03022	Basal transcription factors - Bos taurus (cow) (1)	12.1974	12.1974
bta:533897	TAOK2; TAO kinase 2 (EC:2.7.11.1)	bta04010	MAPK signaling pathway - Bos taurus (cow) (8)	3.6975	3.6975
bta:504698	TFRC; transferrin receptor	bta04144	Endocytosis - Bos taurus (cow) (8)	-2.12005	5.23215
bta:504698	TFRC; transferrin receptor	bta04145	Phagosome - Bos taurus (cow) (5)	-0.0646103	4.21582
bta:520341	TNFRSF9; tumor necrosis factor receptor superfamily, member 9	bta04060	Cytokine-cytokine receptor interaction - Bos taurus (cow) (5)	3.33345	3.33345
bta:281546	TRAM1; translocation associated membrane protein 1	bta04141	Protein processing in endoplasmic reticulum - Bos taurus (cow) (4)	4.61381	4.61381
bta:535325	UAP1; UDP-N-acetylglucosamine pyrophosphorylase 1 (EC:2.7.7.23)	bta00520	Amino sugar and nucleotide sugar metabolism - Bos taurus (cow) (2)	5.27068	5.27068
bta:535325	UAP1; UDP-N-acetylglucosamine pyrophosphorylase 1 (EC:2.7.7.23)	bta01100	Metabolic pathways - Bos taurus (cow) (18)	1.57472	3.01547
bta:614471	UBE2G2; ubiquitin-conjugating enzyme E2G 2 (EC:6.3.2.19)	bta04141	Protein processing in endoplasmic reticulum - Bos taurus (cow) (4)	4.61381	4.61381
bta:614471	UBE2G2; ubiquitin-conjugating enzyme E2G 2 (EC:6.3.2.19)	bta04120	Ubiquitin mediated proteolysis - Bos taurus (cow) (4)	-0.850844	4.03253
bta:614471	UBE2G2; ubiquitin-conjugating enzyme E2G 2 (EC:6.3.2.19)	bta05012	Parkinson's disease - Bos taurus (cow) (1)	1.38194	1.38194
bta:541130	UBE2N; ubiquitin-conjugating enzyme E2N (EC:6.3.2.19)	bta04120	Ubiquitin mediated proteolysis - Bos taurus (cow) (4)	-0.850844	4.03253
bta:521961	VAV3; vav 3 guanine nucleotide exchange factor	bta04666	Fc gamma R-mediated phagocytosis - Bos taurus (cow) (5)	5.2284	12.9757
bta:521961	VAV3; vav 3 guanine nucleotide exchange factor	bta04662	B cell receptor signaling pathway - Bos taurus (cow) (4)	1.3605	10.8085
bta:521961	VAV3; vav 3 guanine nucleotide exchange factor	bta04664	Fc epsilon RI signaling pathway - Bos taurus (cow) (3)	1.32811	10.5511
bta:521961	VAV3; vav 3 guanine nucleotide exchange factor	bta04670	Leukocyte transendothelial migration - Bos taurus (cow) (6)	-3.36592	10.2955
bta:521961	VAV3; vav 3 guanine nucleotide exchange factor	bta04510	Focal adhesion - Bos taurus (cow) (9)	-0.368562	9.16999
bta:521961	VAV3; vav 3 guanine nucleotide exchange factor	bta04810	Regulation of actin cytoskeleton - Bos taurus (cow) (9)	4.62455	8.08318
bta:521961	VAV3; vav 3 guanine nucleotide exchange factor	bta04650	Natural killer cell mediated cytotoxicity - Bos taurus (cow) (3)	0.961734	7.64047
bta:521961	VAV3; vav 3 guanine nucleotide exchange factor	bta04660	T cell receptor signaling pathway - Bos taurus (cow) (4)	0.858163	6.81765
bta:521961	VAV3; vav 3 guanine nucleotide exchange factor	bta04062	Chemokine signaling pathway - Bos taurus (cow) (4)	0.546869	4.34458
bta:280958	VWF; von Willebrand factor	bta04510	Focal adhesion - Bos taurus (cow) (9)	-0.368562	9.16999
bta:280958	VWF; von Willebrand factor	bta04610	Complement and coagulation cascades - Bos taurus (cow) (2)	8.2661	8.2661
bta:280958	VWF; von Willebrand factor	bta04512	ECM-receptor interaction - Bos taurus (cow) (4)	3.75863	8.24046
				-2.01642	2.01642
				-35.5914

## Sheet: Final Diet
Gene	DIA KEGG Pathway	Flux	Impact	MF	Flux	Impact	BP	Flux	Impact	CC	Flux	Impact	INTERPRO	Flux	Impact
ACSL3	Fatty acid metabolism	-5.3235	5.3235	protein domain specific binding (GO:0019904)	4.71272	4.71272	very-low-density lipoprotein particle assembly (GO:0034379)	-37.7633	37.7633	perinuclear region of cytoplasm (GO:0048471)	-0.0766472	7.96875
	Adipocytokine signaling pathway	-3.46647	3.46647	ATP binding (GO:0005524)	1.63861	3.39475				endoplasmic reticulum membrane (GO:0005789)	-5.11857	5.11857
	PPAR signaling pathway	-3.38768	3.38768							endoplasmic reticulum (GO:0005783)	-0.763867	4.79676
	Metabolic pathways	1.57472	3.01547							Golgi apparatus (GO:0005794)	-0.134043	3.27225
	Peroxisome	-2.92271	2.92271							membrane (GO:0016020)	0.614168	2.3895
										integral component of membrane (GO:0016021)	0.723055	2.2876
ACTB	Bacterial invasion of epithelial cells	0.685249	10.9177	ATP binding (GO:0005524)	1.63861	3.39475	blood coagulation (GO:0007596)	9.68315	9.68315	cortical cytoskeleton (GO:0030863)	13.0562	13.0562
	Leukocyte transendothelial migration	-3.36592	10.2955	protein binding (GO:0005515)	0.909328	2.80754	protein folding (GO:0006457)	1.11976	1.11976	ribonucleoprotein complex (GO:0030529)	2.12738	6.1054
	Focal adhesion	-0.368562	9.16999	identical protein binding (GO:0042802)	2.43438	2.43438				nucleoplasm (GO:0005654)	2.07215	5.48814
	Regulation of actin cytoskeleton	4.62455	8.08318							cytosol (GO:0005829)	3.72612	4.80212
	Arrhythmogenic right ventricular cardiomyopathy (ARVC)	4.93658	4.93658							protein complex (GO:0043234)	2.35564	4.41213
	Viral myocarditis	-4.28043	4.28043							plasma membrane (GO:0005886)	0.360656	3.33518
	Hypertrophic cardiomyopathy (HCM)	4.24775	4.24775							cytoplasm (GO:0005737)	0.490896	3.24805
	Phagosome	-0.0646103	4.21582							membrane (GO:0016020)	0.614168	2.3895
	Dilated cardiomyopathy (DCM)	3.72762	3.72762							cytoskeleton (GO:0005856)	2.00978	2.00978
	Tight junction	-0.69702	0.69702							extracellular space (GO:0005615)	1.12052	1.12052
ACVR2A	TGF-beta signaling pathway	4.15764	4.15764	ATP binding (GO:0005524)	1.63861	3.39475	regulation of nitric-oxide synthase activity (GO:0050999)	187.094	187.094	plasma membrane (GO:0005886)	0.360656	3.33518	Protein kinase domain (IPR000719)	3.47711	5.13222
	Cytokine-cytokine receptor interaction	3.33345	3.33345	protein serine/threonine kinase activity (GO:0004674)	1.73477	3.05294	regulation of BMP signaling pathway (GO:0030510)	93.5468	93.5468	cytoplasm (GO:0005737)	0.490896	3.24805
				protein binding (GO:0005515)	0.909328	2.80754	positive regulation of activin receptor signaling pathway (GO:0032927)	93.5468	93.5468	integral component of plasma membrane (GO:0005887)	2.78062	2.78062
				metal ion binding (GO:0046872)	1.05166	2.70487	protein phosphorylation (GO:0006468)	10.0108	12.1849	cell surface (GO:0009986)	1.93375	1.93375
							positive regulation of protein phosphorylation (GO:0001934)	7.79557	7.79557
ADA	Primary immunodeficiency	3.52724	10.4663	purine nucleoside binding (GO:0001883)	1.52617	3.16181	germinal center B cell differentiation (GO:0002314)	118.945	118.945	lysosome (GO:0005764)	0.840927	6.58199
	Purine metabolism	0.49922	3.20208	protein binding (GO:0005515)	0.909328	2.80754	positive regulation of germinal center formation (GO:0002636)	118.945	118.945	cytosol (GO:0005829)	3.72612	4.80212
	Metabolic pathways	1.57472	3.01547	zinc ion binding (GO:0008270)	0.737528	2.45443	adenosine catabolic process (GO:0006154)	118.945	118.945	plasma membrane (GO:0005886)	0.360656	3.33518
							deoxyadenosine catabolic process (GO:0006157)	118.945	118.945	external side of plasma membrane (GO:0009897)	3.33035	3.33035
							purine ribonucleoside monophosphate biosynthetic process (GO:0009168)	118.945	118.945	cytoplasm (GO:0005737)	0.490896	3.24805
							purine nucleotide salvage (GO:0032261)	118.945	118.945	membrane (GO:0016020)	0.614168	2.3895
							regulation of cell-cell adhesion mediated by integrin (GO:0033632)	118.945	118.945	cell surface (GO:0009986)	1.93375	1.93375
							dATP catabolic process (GO:0046061)	118.945	118.945	extracellular space (GO:0005615)	1.12052	1.12052
							inosine biosynthetic process (GO:0046103)	118.945	118.945
							xanthine biosynthetic process (GO:0046111)	118.945	118.945
							negative regulation of adenosine receptor signaling pathway (GO:0060169)	118.945	118.945
							negative regulation of penile erection (GO:0060407)	118.945	118.945
							negative regulation of leukocyte migration (GO:0002686)	59.4725	59.4725
							positive regulation of T cell differentiation in thymus (GO:0033089)	59.4725	59.4725
							hypoxanthine salvage (GO:0043103)	59.4725	59.4725
							negative regulation of mucus secretion (GO:0070256)	59.4725	59.4725
							negative regulation of mature B cell apoptotic process (GO:0002906)	39.6483	39.6483
							negative regulation of thymocyte apoptotic process (GO:0070244)	39.6483	39.6483
							positive regulation of heart rate (GO:0010460)	29.7362	29.7362
							positive regulation of smooth muscle contraction (GO:0045987)	23.789	23.789
							positive regulation of alpha-beta T cell differentiation (GO:0046638)	23.789	23.789
							trophectodermal cell differentiation (GO:0001829)	19.8242	19.8242
							positive regulation of B cell proliferation (GO:0030890)	-4.39637	18.3899
							T cell activation (GO:0042110)	16.9921	16.9921
							embryonic digestive tract development (GO:0048566)	16.9921	16.9921
							positive regulation of calcium-mediated signaling (GO:0050850)	14.8681	14.8681
							placenta development (GO:0001890)	9.91208	9.91208
							liver development (GO:0001889)	7.92966	7.92966
							negative regulation of inflammatory response (GO:0050728)	7.43406	7.43406
							response to drug (GO:0042493)	-7.20808	7.20808
							lung alveolus development (GO:0048286)	6.26026	6.26026
							response to hypoxia (GO:0001666)	4.24803	4.24803
ADIPOR2	Adipocytokine signaling pathway	-3.46647	3.46647	identical protein binding (GO:0042802)	2.43438	2.43438	positive regulation of glucose import (GO:0046326)	24.9464	24.9464	plasma membrane (GO:0005886)	0.360656	3.33518
				receptor activity (GO:0004872)	1.09256	1.573	negative regulation of cell growth (GO:0030308)	-2.0057	2.0057	integral component of membrane (GO:0016021)	0.723055	2.2876
ALDH18A1	Arginine and proline metabolism	3.95021	3.95021	ATP binding (GO:0005524)	1.63861	3.39475	proline biosynthetic process (GO:0006561)	25.2814	25.2814	cytoplasm (GO:0005737)	0.490896	3.24805
	Metabolic pathways	1.57472	3.01547	protein binding (GO:0005515)	0.909328	2.80754	cellular amino acid biosynthetic process (GO:0008652)	9.7236	9.7236	mitochondrion (GO:0005739)	0.854036	2.28604
										mitochondrial inner membrane (GO:0005743)	1.6124	1.6124
ANAPC5	Progesterone-mediated oocyte maturation	5.19716	5.19716				mitotic nuclear division (GO:0007067)	4.18651	4.18651	nucleoplasm (GO:0005654)	2.07215	5.48814
	Ubiquitin mediated proteolysis	-0.850844	4.03253				cell division (GO:0051301)	2.659	2.659	cytosol (GO:0005829)	3.72612	4.80212
	Cell cycle	-0.755297	0.755297							nucleus (GO:0005634)	1.00157	2.7849
ARHGAP35	Leukocyte transendothelial migration	-3.36592	10.2955	DNA binding (GO:0003677)	0.719506	1.95752	regulation of cell shape (GO:0008360)	3.46033	3.46033	cytosol (GO:0005829)	3.72612	4.80212
	Focal adhesion	-0.368562	9.16999	GTP binding (GO:0005525)	-0.536638	1.75616	negative regulation of transcription from RNA polymerase II promoter (GO:0000122)	-0.595761	2.10213	actin cytoskeleton (GO:0015629)	3.4644	3.4644
	Regulation of actin cytoskeleton	4.62455	8.08318				small GTPase mediated signal transduction (GO:0007264)	-1.8272	1.8272	nucleus (GO:0005634)	1.00157	2.7849
							negative regulation of transcription, DNA-templated (GO:0045892)	-1.39482	1.39482
ASAH1	Sphingolipid metabolism	10.0676	24.6691	catalytic activity (GO:0003824)	1.27907	2.42458
	Lysosome	-3.13222	7.86155
	Metabolic pathways	1.57472	3.01547
ASAP3	Fc gamma R-mediated phagocytosis	5.2284	12.9757	protein binding (GO:0005515)	0.909328	2.80754	cell migration (GO:0016477)	-7.96984	7.96984	cytoplasm (GO:0005737)	0.490896	3.24805	Pleckstrin homology domain (IPR001849)	2.54178	2.54178
	Endocytosis	-2.12005	5.23215	zinc ion binding (GO:0008270)	0.737528	2.45443
B2M	Antigen processing and presentation	-9.60992	9.60992	protein binding (GO:0005515)	0.909328	2.80754	antigen processing and presentation of exogenous protein antigen via MHC class Ib, TAP-dependent (GO:0002481)	-152.066	152.066	MHC class I protein complex (GO:0042612)	-7.56886	7.56886	Immunoglobulin C1-set (IPR003597)	-7.09581	7.09581
				identical protein binding (GO:0042802)	2.43438	2.43438	protein refolding (GO:0042026)	-76.033	76.033	Golgi membrane (GO:0000139)	-7.3473	7.3473	Immunoglobulin-like domain (IPR007110)	-2.29525	2.29525
							antigen processing and presentation of peptide antigen via MHC class I (GO:0002474)	-38.0165	38.0165	plasma membrane (GO:0005886)	0.360656	3.33518
							positive regulation of T cell mediated cytotoxicity (GO:0001916)	-25.3443	25.3443	external side of plasma membrane (GO:0009897)	3.33035	3.33035
							response to molecule of bacterial origin (GO:0002237)	-25.3443	25.3443	Golgi apparatus (GO:0005794)	-0.134043	3.27225
							T cell differentiation in thymus (GO:0033077)	-15.2066	15.2066	cytoplasm (GO:0005737)	0.490896	3.24805
							iron ion homeostasis (GO:0055072)	-8.09214	8.09214	extracellular region (GO:0005576)	1.00157	2.7849
							response to drug (GO:0042493)	-7.20808	7.20808	membrane (GO:0016020)	0.614168	2.3895
							cytokine-mediated signaling pathway (GO:0019221)	-3.78053	3.78053	extracellular space (GO:0005615)	1.12052	1.12052
BOLA	Antigen processing and presentation	-9.60992	9.60992	protein binding (GO:0005515)	0.909328	2.80754				extracellular region (GO:0005576)	1.00157	2.7849
	Graft-versus-host disease	-8.18865	8.18865							mitochondrion (GO:0005739)	0.854036	2.28604
	Allograft rejection	-6.97552	6.97552
	Autoimmune thyroid disease	-6.7264	6.7264
	Type I diabetes mellitus	-6.7264	6.7264
	Endocytosis	-2.12005	5.23215
	Viral myocarditis	-4.28043	4.28043
	Cell adhesion molecules (CAMs)	-4.22445	4.22445
	Phagosome	-0.0646103	4.21582
CASK	Tight junction	-0.69702	0.69702	calmodulin binding (GO:0005516)	-4.69671	4.69671	negative regulation of cell-matrix adhesion (GO:0001953)	49.8928	49.8928	cytosol (GO:0005829)	3.72612	4.80212	Protein kinase domain (IPR000719)	3.47711	5.13222
				ATP binding (GO:0005524)	1.63861	3.39475	extracellular matrix organization (GO:0030198)	6.24572	6.24572	nucleolus (GO:0005730)	-0.668842	3.51884
				protein serine/threonine kinase activity (GO:0004674)	1.73477	3.05294	positive regulation of transcription from RNA polymerase II promoter (GO:0045944)	4.29547	5.89873	actin cytoskeleton (GO:0015629)	3.4644	3.4644
				protein binding (GO:0005515)	0.909328	2.80754	cell adhesion (GO:0007155)	4.05445	5.42086	plasma membrane (GO:0005886)	0.360656	3.33518
										cytoplasm (GO:0005737)	0.490896	3.24805
CD79B	B cell receptor signaling pathway	1.3605	10.8085	protein binding (GO:0005515)	0.909328	2.80754	B cell receptor signaling pathway (GO:0050853)	-19.3683	19.3683	nucleoplasm (GO:0005654)	2.07215	5.48814	Immunoglobulin-like domain (IPR007110)	-2.29525	2.29525
				transmembrane signaling receptor activity (GO:0004888)	0.455071	0.82632	signal transduction (GO:0007165)	0.417299	1.74256	plasma membrane (GO:0005886)	0.360656	3.33518	Immunoglobulin subtype (IPR003599)	2.24291	2.24291
							immune response (GO:0006955)	-1.63512	1.63512	external side of plasma membrane (GO:0009897)	3.33035	3.33035
										Golgi apparatus (GO:0005794)	-0.134043	3.27225
										cytoplasm (GO:0005737)	0.490896	3.24805
										integral component of plasma membrane (GO:0005887)	2.78062	2.78062
CDH3	Cell adhesion molecules (CAMs)	-4.22445	4.22445	calcium ion binding (GO:0005509)	1.81465	4.41012	response to drug (GO:0042493)	-7.20808	7.20808	plasma membrane (GO:0005886)	0.360656	3.33518
							cell adhesion (GO:0007155)	4.05445	5.42086	cytoplasm (GO:0005737)	0.490896	3.24805
										integral component of membrane (GO:0016021)	0.723055	2.2876
CERS5	Sphingolipid metabolism	10.0676	24.6691	DNA binding (GO:0003677)	0.719506	1.95752				endoplasmic reticulum membrane (GO:0005789)	-5.11857	5.11857	TRAM/LAG1/CLN8 homology domain (IPR006634)	-19.9232	19.9232
	Metabolic pathways	1.57472	3.01547							endoplasmic reticulum (GO:0005783)	-0.763867	4.79676	Homeobox domain (IPR001356)	2.87585	2.87585
										integral component of membrane (GO:0016021)	0.723055	2.2876
CHIA	Amino sugar and nucleotide sugar metabolism	5.27068	5.27068	carbohydrate binding (GO:0030246)	2.31121	2.31121	polysaccharide catabolic process (GO:0000272)	77.354	77.354	cytoplasm (GO:0005737)	0.490896	3.24805
							production of molecular mediator involved in inflammatory response (GO:0002532)	51.5694	51.5694	extracellular space (GO:0005615)	1.12052	1.12052
							positive regulation of chemokine secretion (GO:0090197)	38.677	38.677
							immune response (GO:0006955)	-1.63512	1.63512
							apoptotic process (GO:0006915)	0.75101	0.75101
CHMP2A	Endocytosis	-2.12005	5.23215	protein domain specific binding (GO:0019904)	4.71272	4.71272	protein homooligomerization (GO:0051260)	10.5868	10.5868	cytosol (GO:0005829)	3.72612	4.80212
				protein binding (GO:0005515)	0.909328	2.80754	protein transport (GO:0015031)	0.423755	2.12045	membrane (GO:0016020)	0.614168	2.3895
CHRNA10	Neuroactive ligand-receptor interaction	-1.37668	1.37668	receptor binding (GO:0005102)	0.88824	2.19731	regulation of cell proliferation (GO:0042127)	3.4477	3.4477	membrane (GO:0016020)	0.614168	2.3895
CHST1	Glycosaminoglycan biosynthesis - keratan sulfate	-8.80455	8.80455				keratan sulfate metabolic process (GO:0042339)	-88.0455	88.0455	Golgi membrane (GO:0000139)	-7.3473	7.3473
							galactose metabolic process (GO:0006012)	-17.6091	17.6091	integral component of membrane (GO:0016021)	0.723055	2.2876
							carbohydrate metabolic process (GO:0005975)	0.724593	2.63863
CLTA	Bacterial invasion of epithelial cells	0.685249	10.9177	structural molecule activity (GO:0005198)	0.530657	4.24288	intracellular protein transport (GO:0006886)	-1.92981	1.92981	cytosol (GO:0005829)	3.72612	4.80212
	Endocrine and other factor-regulated calcium reabsorption	-9.99992	9.99992	protein binding (GO:0005515)	0.909328	2.80754				plasma membrane (GO:0005886)	0.360656	3.33518
	Lysosome	-3.13222	7.86155							intracellular membrane-bounded organelle (GO:0043231)	0.855953	2.78564
	Endocytosis	-2.12005	5.23215							membrane (GO:0016020)	0.614168	2.3895
	Huntington's disease	-1.71874	1.71874							cytoplasmic membrane-bounded vesicle (GO:0016023)	1.51327	1.51327
COL15A1	Protein digestion and absorption	3.16238	3.16238				extracellular matrix disassembly (GO:0022617)	-112.046	112.046	extracellular region (GO:0005576)	1.00157	2.7849
							extracellular matrix organization (GO:0030198)	6.24572	6.24572	extracellular matrix (GO:0031012)	2.77533	2.77533
							cell adhesion (GO:0007155)	4.05445	5.42086	integral component of membrane (GO:0016021)	0.723055	2.2876
							signal transduction (GO:0007165)	0.417299	1.74256	extracellular space (GO:0005615)	1.12052	1.12052
							cell differentiation (GO:0030154)	1.64999	1.64999
COQ3	Ubiquinone and other terpenoid-quinone biosynthesis	34.5304	34.5304							mitochondrial matrix (GO:0005759)	0.665271	6.50311
	Metabolic pathways	1.57472	3.01547							mitochondrion (GO:0005739)	0.854036	2.28604
CXCL12	Leukocyte transendothelial migration	-3.36592	10.2955	receptor binding (GO:0005102)	0.88824	2.19731	positive regulation of cell adhesion (GO:0045785)	-24.2104	24.2104	external side of plasma membrane (GO:0009897)	3.33035	3.33035
	Chemokine signaling pathway	0.546869	4.34458				cellular calcium ion homeostasis (GO:0006874)	20.3379	20.3379	extracellular region (GO:0005576)	1.00157	2.7849
	Cytokine-cytokine receptor interaction	3.33345	3.33345				cell adhesion (GO:0007155)	4.05445	5.42086	extracellular space (GO:0005615)	1.12052	1.12052
	Pathways in cancer (overview)	0.43814	2.34917				response to hypoxia (GO:0001666)	4.24803	4.24803
							germ cell development (GO:0007281)	-3.98577	3.98577
							signal transduction (GO:0007165)	0.417299	1.74256
CXCR3	Chemokine signaling pathway	0.546869	4.34458	receptor activity (GO:0004872)	1.09256	1.573	positive regulation of transcription from RNA polymerase II promoter (GO:0045944)	4.29547	5.89873	plasma membrane (GO:0005886)	0.360656	3.33518
	Cytokine-cytokine receptor interaction	3.33345	3.33345				cell adhesion (GO:0007155)	4.05445	5.42086	external side of plasma membrane (GO:0009897)	3.33035	3.33035
							positive regulation of cell proliferation (GO:0008284)	-1.30433	1.30433	cytoplasm (GO:0005737)	0.490896	3.24805
							apoptotic process (GO:0006915)	0.75101	0.75101	integral component of plasma membrane (GO:0005887)	2.78062	2.78062
CYP2S1	Metabolism of xenobiotics by cytochrome P450	22.9696	22.9696	protein binding (GO:0005515)	0.909328	2.80754	xenobiotic metabolic process (GO:0006805)	14.5703	61.6197	endoplasmic reticulum membrane (GO:0005789)	-5.11857	5.11857
	Metabolic pathways	1.57472	3.01547	iron ion binding (GO:0005506)	1.55366	1.55366				endoplasmic reticulum (GO:0005783)	-0.763867	4.79676
										cytoplasm (GO:0005737)	0.490896	3.24805
										intracellular membrane-bounded organelle (GO:0043231)	0.855953	2.78564
EI24	p53 signaling pathway	-0.933068	4.33191	Not found			response to drug (GO:0042493)	-7.20808	7.20808	endoplasmic reticulum membrane (GO:0005789)	-5.11857	5.11857	Not found
							negative regulation of cell growth (GO:0030308)	-2.0057	2.0057	endoplasmic reticulum (GO:0005783)	-0.763867	4.79676
							apoptotic process (GO:0006915)	0.75101	0.75101	Golgi apparatus (GO:0005794)	-0.134043	3.27225
										cytoplasm (GO:0005737)	0.490896	3.24805
										membrane (GO:0016020)	0.614168	2.3895
										integral component of membrane (GO:0016021)	0.723055	2.2876
EIF3F	RNA transport	2.19845	8.42861	protein binding (GO:0005515)	0.909328	2.80754	translation (GO:0006412)	-4.65117	4.65117	cytosol (GO:0005829)	3.72612	4.80212
							proteolysis (GO:0006508)	2.62011	2.62011	membrane (GO:0016020)	0.614168	2.3895
ENPP4	Purine metabolism	0.49922	3.20208	metal ion binding (GO:0046872)	1.05166	2.70487	blood coagulation (GO:0007596)	9.68315	9.68315	plasma membrane (GO:0005886)	0.360656	3.33518
										membrane (GO:0016020)	0.614168	2.3895
										integral component of membrane (GO:0016021)	0.723055	2.2876
EPRS	Porphyrin and chlorophyll metabolism	-5.96263	5.96263	ATP binding (GO:0005524)	1.63861	3.39475	protein complex assembly (GO:0006461)	-8.00327	8.00327	ribonucleoprotein complex (GO:0030529)	2.12738	6.1054
	Metabolic pathways	1.57472	3.01547	protein binding (GO:0005515)	0.909328	2.80754				cytosol (GO:0005829)	3.72612	4.80212
										cytoplasm (GO:0005737)	0.490896	3.24805
										membrane (GO:0016020)	0.614168	2.3895
FAH	Tyrosine metabolism	9.30567	9.30567	protein binding (GO:0005515)	0.909328	2.80754	arginine catabolic process (GO:0006527)	53.5076	53.5076	cytosol (GO:0005829)	3.72612	4.80212
	Metabolic pathways	1.57472	3.01547	metal ion binding (GO:0046872)	1.05166	2.70487	tyrosine catabolic process (GO:0006572)	53.5076	53.5076
							L-phenylalanine catabolic process (GO:0006559)	42.8061	42.8061
FECH	Porphyrin and chlorophyll metabolism	-5.96263	5.96263	protein binding (GO:0005515)	0.909328	2.80754	detection of UV (GO:0009589)	-113.29	113.29	mitochondrial matrix (GO:0005759)	0.665271	6.50311
	Metabolic pathways	1.57472	3.01547				regulation of hemoglobin biosynthetic process (GO:0046984)	-113.29	113.29	mitochondrion (GO:0005739)	0.854036	2.28604
							regulation of eIF2 alpha phosphorylation by heme (GO:0010999)	-56.645	56.645	mitochondrial inner membrane (GO:0005743)	1.6124	1.6124
							protoporphyrinogen IX metabolic process (GO:0046501)	-56.645	56.645
							very-low-density lipoprotein particle assembly (GO:0034379)	-37.7633	37.7633
							response to light stimulus (GO:0009416)	-16.1843	16.1843
							heme biosynthetic process (GO:0006783)	-9.44083	9.44083
							erythrocyte differentiation (GO:0030218)	-8.09214	8.09214
							iron ion homeostasis (GO:0055072)	-8.09214	8.09214
							response to drug (GO:0042493)	-7.20808	7.20808
							cholesterol metabolic process (GO:0008203)	-5.39476	5.39476
FGF10	Regulation of actin cytoskeleton	4.62455	8.08318	protein binding (GO:0005515)	0.909328	2.80754	positive regulation of ATPase activity (GO:0032781)	71.1827	71.1827	plasma membrane (GO:0005886)	0.360656	3.33518
	Melanoma	8.04722	8.04722				insulin receptor signaling pathway (GO:0008286)	55.4364	55.4364	extracellular region (GO:0005576)	1.00157	2.7849
	MAPK signaling pathway	3.6975	3.6975				protein localization to cell surface (GO:0034394)	27.325	27.325	nucleus (GO:0005634)	1.00157	2.7849
	Pathways in cancer (overview)	0.43814	2.34917				determination of left/right symmetry (GO:0007368)	20.7882	20.7882	extracellular matrix (GO:0031012)	2.77533	2.77533
							response to estradiol (GO:0032355)	-9.96443	9.96443	cell surface (GO:0009986)	1.93375	1.93375
							positive regulation of transcription from RNA polymerase II promoter (GO:0045944)	4.29547	5.89873	extracellular space (GO:0005615)	1.12052	1.12052
FGF11	Regulation of actin cytoskeleton	4.62455	8.08318				nervous system development (GO:0007399)	2.71764	2.71764	extracellular region (GO:0005576)	1.00157	2.7849
	Melanoma	8.04722	8.04722				signal transduction (GO:0007165)	0.417299	1.74256
	MAPK signaling pathway	3.6975	3.6975
	Pathways in cancer (overview)	0.43814	2.34917
FGFR3	Regulation of actin cytoskeleton	4.62455	8.08318	ATP binding (GO:0005524)	1.63861	3.39475	insulin receptor signaling pathway (GO:0008286)	55.4364	55.4364	perinuclear region of cytoplasm (GO:0048471)	-0.0766472	7.96875	Protein kinase domain (IPR000719)	3.47711	5.13222
	Endocytosis	-2.12005	5.23215	protein binding (GO:0005515)	0.909328	2.80754	positive regulation of phosphatidylinositol 3-kinase activity (GO:0043552)	-21.5204	21.5204	lysosome (GO:0005764)	0.840927	6.58199	Immunoglobulin-like domain (IPR007110)	-2.29525	2.29525
	MAPK signaling pathway	3.6975	3.6975				peptidyl-tyrosine phosphorylation (GO:0018108)	10.5072	10.5072	cytoplasmic side of plasma membrane (GO:0009898)	-5.29582	5.29582	Immunoglobulin subtype (IPR003599)	2.24291	2.24291
	Pathways in cancer (overview)	0.43814	2.34917				negative regulation of transcription from RNA polymerase II promoter (GO:0000122)	-0.595761	2.10213	endoplasmic reticulum (GO:0005783)	-0.763867	4.79676
							positive regulation of cell proliferation (GO:0008284)	-1.30433	1.30433	plasma membrane (GO:0005886)	0.360656	3.33518
										Golgi apparatus (GO:0005794)	-0.134043	3.27225
										extracellular region (GO:0005576)	1.00157	2.7849
										nucleus (GO:0005634)	1.00157	2.7849
										integral component of plasma membrane (GO:0005887)	2.78062	2.78062
										cell surface (GO:0009986)	1.93375	1.93375
GADD45B	p53 signaling pathway	-0.933068	4.33191	protein binding (GO:0005515)	0.909328	2.80754	activation of MAPKK activity (GO:0000186)	9.22754	9.22754	cytoplasm (GO:0005737)	0.490896	3.24805
	MAPK signaling pathway	3.6975	3.6975				positive regulation of JNK cascade (GO:0046330)	5.53653	5.53653	nucleus (GO:0005634)	1.00157	2.7849
	Cell cycle	-0.755297	0.755297				response to stress (GO:0006950)	3.91192	3.91192
							positive regulation of apoptotic process (GO:0043065)	3.37113	3.37113
							multicellular organismal development (GO:0007275)	3.05826	3.05826
							cell differentiation (GO:0030154)	1.64999	1.64999
							apoptotic process (GO:0006915)	0.75101	0.75101
GLYCTK	Glyoxylate and dicarboxylate metabolism	10.6578	10.6578	ATP binding (GO:0005524)	1.63861	3.39475				cytoplasm (GO:0005737)	0.490896	3.24805
	Glycerolipid metabolism	10.1994	10.1994	protein binding (GO:0005515)	0.909328	2.80754				mitochondrion (GO:0005739)	0.854036	2.28604
	Glycine, serine and threonine metabolism	5.64237	5.64237
	Metabolic pathways	1.57472	3.01547
GSTM3	Metabolism of xenobiotics by cytochrome P451	22.9696	22.9696	protein homodimerization activity (GO:0042803)	2.7065	2.7065	xenobiotic metabolic process (GO:0006805)	14.5703	61.6197	cytosol (GO:0005829)	3.72612	4.80212
	Drug metabolism - cytochrome P450	8.9729	8.9729	identical protein binding (GO:0042802)	2.43438	2.43438				cytoplasm (GO:0005737)	0.490896	3.24805
	Glutathione metabolism	7.73526	7.73526	enzyme binding (GO:0019899)	2.1652	2.1652				nucleus (GO:0005634)	1.00157	2.7849
GUCY1A3	Purine metabolism	0.49922	3.20208	GTP binding (GO:0005525)	-0.536638	1.75616	positive regulation of cGMP biosynthetic process (GO:0030828)	56.7191	56.7191
	Long-term depression	1.66821	1.66821	receptor activity (GO:0004872)	1.09256	1.573	response to defense-related host nitric oxide production (GO:0052565)	56.7191	56.7191
	Gap junction	1.31905	1.31905				blood coagulation (GO:0007596)	9.68315	9.68315
	Salivary secretion	1.28907	1.28907				regulation of blood pressure (GO:0008217)	2.83595	2.83595
	Vascular smooth muscle contraction	0.977915	0.977915
ITGAV	Focal adhesion	-0.368562	9.16999	protein binding (GO:0005515)	0.909328	2.80754	antigen processing and presentation of peptide antigen via MHC class I (GO:0002474)	-38.0165	38.0165	plasma membrane (GO:0005886)	0.360656	3.33518
	ECM-receptor interaction	3.75863	8.24046	metal ion binding (GO:0046872)	1.05166	2.70487	positive regulation of cell adhesion (GO:0045785)	-24.2104	24.2104	external side of plasma membrane (GO:0009897)	3.33035	3.33035
	Regulation of actin cytoskeleton	4.62455	8.08318				cell-substrate adhesion (GO:0031589)	20.0898	20.0898	integral component of plasma membrane (GO:0005887)	2.78062	2.78062
	Small cell lung cancer	2.41084	6.34227				integrin-mediated signaling pathway (GO:0007229)	-0.408515	13.9384	membrane (GO:0016020)	0.614168	2.3895
	Arrhythmogenic right ventricular cardiomyopathy (ARVC)	4.93658	4.93658				apoptotic cell clearance (GO:0043277)	-11.9573	11.9573	cell surface (GO:0009986)	1.93375	1.93375
	Hypertrophic cardiomyopathy (HCM)	4.24775	4.24775				substrate adhesion-dependent cell spreading (GO:0034446)	-11.2046	11.2046
	Cell adhesion molecules (CAMs)	-4.22445	4.22445				blood coagulation (GO:0007596)	9.68315	9.68315
	Phagosome	-0.0646103	4.21582				cell migration (GO:0016477)	-7.96984	7.96984
	Dilated cardiomyopathy (DCM)	3.72762	3.72762				cell-matrix adhesion (GO:0007160)	7.02513	7.02513
	Pathways in cancer (overview)	0.43814	2.34917				positive regulation of cell migration (GO:0030335)	6.56484	6.56484
							extracellular matrix organization (GO:0030198)	6.24572	6.24572
							cell adhesion (GO:0007155)	4.05445	5.42086
							positive regulation of cell proliferation (GO:0008284)	-1.30433	1.30433
ITGB5	Focal adhesion	-0.368562	9.16999	protein binding (GO:0005515)	0.909328	2.80754	antigen processing and presentation of peptide antigen via MHC class I (GO:0002474)	-38.0165	38.0165	cell leading edge (GO:0031252)	7.22431	7.22431	von Willebrand factor, type A (IPR002035)	16.2504	16.2504
	ECM-receptor interaction	3.75863	8.24046	receptor activity (GO:0004872)	1.09256	1.573	integrin-mediated signaling pathway (GO:0007229)	-0.408515	13.9384	plasma membrane (GO:0005886)	0.360656	3.33518
	Regulation of actin cytoskeleton	4.62455	8.08318				cell-matrix adhesion (GO:0007160)	7.02513	7.02513	cell surface (GO:0009986)	1.93375	1.93375
	Arrhythmogenic right ventricular cardiomyopathy (ARVC)	4.93658	4.93658				extracellular matrix organization (GO:0030198)	6.24572	6.24572
	Hypertrophic cardiomyopathy (HCM)	4.24775	4.24775
	Phagosome	-0.0646103	4.21582
	Dilated cardiomyopathy (DCM)	3.72762	3.72762
KCNMA1	Salivary secretion	1.28907	1.28907	voltage-gated potassium channel activity (GO:0005249)	4.02782	4.02782	blood coagulation (GO:0007596)	9.68315	9.68315	voltage-gated potassium channel complex (GO:0008076)	5.80006	5.80006
	Vascular smooth muscle contraction	0.977915	0.977915	actin binding (GO:0003779)	3.04979	3.04979	response to hypoxia (GO:0001666)	4.24803	4.24803	plasma membrane (GO:0005886)	0.360656	3.33518
				protein binding (GO:0005515)	0.909328	2.80754	positive regulation of apoptotic process (GO:0043065)	3.37113	3.37113	integral component of membrane (GO:0016021)	0.723055	2.2876
				metal ion binding (GO:0046872)	1.05166	2.70487
LAMC1	Focal adhesion	-0.368562	9.16999				extracellular matrix disassembly (GO:0022617)	-112.046	112.046	extracellular region (GO:0005576)	1.00157	2.7849	Epidermal growth factor-like domain (IPR000742)	7.95244	7.95244
	ECM-receptor interaction	3.75863	8.24046				hemidesmosome assembly (GO:0031581)	-112.046	112.046	extracellular matrix (GO:0031012)	2.77533	2.77533
	Small cell lung cancer	2.41084	6.34227				substrate adhesion-dependent cell spreading (GO:0034446)	-11.2046	11.2046	extracellular space (GO:0005615)	1.12052	1.12052
	Toxoplasmosis	0.56222	5.10741				protein complex assembly (GO:0006461)	-8.00327	8.00327
	Amoebiasis	1.90858	5.02097				cell migration (GO:0016477)	-7.96984	7.96984
	Prion diseases	-4.87156	4.87156				extracellular matrix organization (GO:0030198)	6.24572	6.24572
	Pathways in cancer (overview)	0.43814	2.34917				cell adhesion (GO:0007155)	4.05445	5.42086
LAT	Fc gamma R-mediated phagocytosis	5.2284	12.9757	protein binding (GO:0005515)	0.909328	2.80754	T cell activation (GO:0042110)	16.9921	16.9921	plasma membrane (GO:0005886)	0.360656	3.33518
	Fc epsilon RI signaling pathway	1.32811	10.5511				integrin-mediated signaling pathway (GO:0007229)	-0.408515	13.9384	integral component of membrane (GO:0016021)	0.723055	2.2876
	Natural killer cell mediated cytotoxicity	0.961734	7.64047				platelet activation (GO:0030168)	13.3932	13.3932
	T cell receptor signaling pathway	0.858163	6.81765				blood coagulation (GO:0007596)	9.68315	9.68315
							T cell receptor signaling pathway (GO:0050852)	6.77657	6.77657
							immune response (GO:0006955)	-1.63512	1.63512
							intracellular signal transduction (GO:0035556)	-0.188934	1.13425
LCAT	Glycerophospholipid metabolism	4.59873	4.59873	protein binding (GO:0005515)	0.909328	2.80754	cholesterol metabolic process (GO:0008203)	-5.39476	5.39476	extracellular region (GO:0005576)	1.00157	2.7849
										extracellular space (GO:0005615)	1.12052	1.12052
LMAN1	Protein processing in endoplasmic reticulum	4.61381	4.61381	protein binding (GO:0005515)	0.909328	2.80754	ER to Golgi vesicle-mediated transport (GO:0006888)	13.5315	13.5315	Golgi membrane (GO:0000139)	-7.3473	7.3473
				metal ion binding (GO:0046872)	1.05166	2.70487	blood coagulation (GO:0007596)	9.68315	9.68315	endoplasmic reticulum membrane (GO:0005789)	-5.11857	5.11857
							protein folding (GO:0006457)	1.11976	1.11976	membrane (GO:0016020)	0.614168	2.3895
										integral component of membrane (GO:0016021)	0.723055	2.2876
MAGOH	mRNA surveillance pathway	9.26627	9.26627	protein binding (GO:0005515)	0.909328	2.80754	nuclear-transcribed mRNA catabolic process, nonsense-mediated decay (GO:0000184)	31.1082	31.1082	nucleoplasm (GO:0005654)	2.07215	5.48814
	RNA transport	2.19845	8.42861				regulation of translation (GO:0006417)	16.7506	16.7506	cytosol (GO:0005829)	3.72612	4.80212
	Spliceosome	4.11055	5.6763				RNA splicing (GO:0008380)	6.91293	6.91293	nucleus (GO:0005634)	1.00157	2.7849
MAP3K4	MAPK signaling pathway	3.6975	3.6975	ATP binding (GO:0005524)	1.63861	3.39475	male germ-line sex determination (GO:0019100)	105.584	105.584	perinuclear region of cytoplasm (GO:0048471)	-0.0766472	7.96875	Protein kinase domain (IPR000719)	3.47711	5.13222
	GnRH signaling pathway	2.03046	2.03046	protein binding (GO:0005515)	0.909328	2.80754	positive regulation of JUN kinase activity (GO:0043507)	13.198	13.198	cytoplasm (GO:0005737)	0.490896	3.24805
				metal ion binding (GO:0046872)	1.05166	2.70487	placenta development (GO:0001890)	9.91208	9.91208
							activation of MAPKK activity (GO:0000186)	9.22754	9.22754
							intracellular signal transduction (GO:0035556)	-0.188934	1.13425
MAP3K5	Amyotrophic lateral sclerosis (ALS)	9.14313	9.14313	magnesium ion binding (GO:0000287)	4.0914	4.0914	positive regulation of JUN kinase activity (GO:0043507)	13.198	13.198	cytosol (GO:0005829)	3.72612	4.80212	Protein kinase domain (IPR000719)	3.47711	5.13222
	Neurotrophin signaling pathway	7.6817	7.6817	protein kinase activity (GO:0004672)	2.56901	4.04218	activation of MAPKK activity (GO:0000186)	9.22754	9.22754
	Protein processing in endoplasmic reticulum	4.61381	4.61381	ATP binding (GO:0005524)	1.63861	3.39475	positive regulation of JNK cascade (GO:0046330)	5.53653	5.53653
	MAPK signaling pathway	3.6975	3.6975	protein binding (GO:0005515)	0.909328	2.80754	positive regulation of apoptotic process (GO:0043065)	3.37113	3.37113
				protein homodimerization activity (GO:0042803)	2.7065	2.7065
MCOLN1	Lysosome	-3.13222	7.86155	cation channel activity (GO:0005261)	1.75759	1.75759				plasma membrane (GO:0005886)	0.360656	3.33518
										cytoplasm (GO:0005737)	0.490896	3.24805
										integral component of plasma membrane (GO:0005887)	2.78062	2.78062
										integral component of membrane (GO:0016021)	0.723055	2.2876
MET	Bacterial invasion of epithelial cells	0.685249	10.9177	ATP binding (GO:0005524)	1.63861	3.39475	peptidyl-tyrosine phosphorylation (GO:0018108)	10.5072	10.5072	plasma membrane (GO:0005886)	0.360656	3.33518	Sema domain (IPR001627)	96.2157	96.2157
	Focal adhesion	-0.368562	9.16999	protein binding (GO:0005515)	0.909328	2.80754	placenta development (GO:0001890)	9.91208	9.91208	extracellular region (GO:0005576)	1.00157	2.7849	Plexin (IPR002165)	72.1618	72.1618
	Melanoma	8.04722	8.04722				liver development (GO:0001889)	7.92966	7.92966	integral component of plasma membrane (GO:0005887)	2.78062	2.78062	Protein kinase domain (IPR000719)	3.47711	5.13222
	Renal cell carcinoma	6.56484	6.56484				positive regulation of transcription from RNA polymerase II promoter (GO:0045944)	4.29547	5.89873	integral component of membrane (GO:0016021)	0.723055	2.2876
	Endocytosis	-2.12005	5.23215				signal transduction (GO:0007165)	0.417299	1.74256	cell surface (GO:0009986)	1.93375	1.93375
	Cytokine-cytokine receptor interaction	3.33345	3.33345
	Pathways in cancer (overview)	0.43814	2.34917
	Axon guidance	2.24426	2.24426
MGAT5B	Metabolic pathways	1.57472	3.01547	protein binding (GO:0005515)	0.909328	2.80754				Golgi membrane (GO:0000139)	-7.3473	7.3473
				metal ion binding (GO:0046872)	1.05166	2.70487				integral component of membrane (GO:0016021)	0.723055	2.2876
MLLT4	Leukocyte transendothelial migration	-3.36592	10.2955	protein binding (GO:0005515)	0.909328	2.80754	cell adhesion (GO:0007155)	4.05445	5.42086	nucleoplasm (GO:0005654)	2.07215	5.48814
	Tight junction	-0.69702	0.69702				signal transduction (GO:0007165)	0.417299	1.74256	cytosol (GO:0005829)	3.72612	4.80212
										plasma membrane (GO:0005886)	0.360656	3.33518
										cytoplasm (GO:0005737)	0.490896	3.24805
MPHOSPH10	Ribosome biogenesis in eukaryotes	13.2157	18.2689	protein binding (GO:0005515)	0.909328	2.80754	RNA splicing (GO:0008380)	6.91293	6.91293	nucleolus (GO:0005730)	-0.668842	3.51884
										chromosome (GO:0005694)	1.47234	1.47234
MRPL34	Ribosome	-6.94147	6.94147	structural constituent of ribosome (GO:0003735)	-0.816725	4.93546	translation (GO:0006412)	-4.65117	4.65117	mitochondrial inner membrane (GO:0005743)	1.6124	1.6124
MVB12A	Endocytosis	-2.12005	5.23215	protein binding (GO:0005515)	0.909328	2.80754	protein transport (GO:0015031)	0.423755	2.12045	nucleoplasm (GO:0005654)	2.07215	5.48814
										cytosol (GO:0005829)	3.72612	4.80212
										cytoplasm (GO:0005737)	0.490896	3.24805
										centrosome (GO:0005813)	2.83421	2.83421
										intracellular membrane-bounded organelle (GO:0043231)	0.855953	2.78564
										vesicle (GO:0031982)	1.2084	1.2084
NCEH1	Bile secretion	-4.70494	4.70494				lipid catabolic process (GO:0016042)	-0.606363	7.05285	endoplasmic reticulum (GO:0005783)	-0.763867	4.79676
										membrane (GO:0016020)	0.614168	2.3895
										integral component of membrane (GO:0016021)	0.723055	2.2876
NEU1	Sphingolipid metabolism	10.0676	24.6691				lipid catabolic process (GO:0016042)	-0.606363	7.05285	lysosome (GO:0005764)	0.840927	6.58199
	Other glycan degradation	10.8789	10.8789							plasma membrane (GO:0005886)	0.360656	3.33518
	Lysosome	-3.13222	7.86155							intracellular membrane-bounded organelle (GO:0043231)	0.855953	2.78564
										cytoplasmic membrane-bounded vesicle (GO:0016023)	1.51327	1.51327
NFATC3	B cell receptor signaling pathway	1.3605	10.8085	protein binding (GO:0005515)	0.909328	2.80754	positive regulation of transcription from RNA polymerase II promoter (GO:0045944)	4.29547	5.89873	nucleoplasm (GO:0005654)	2.07215	5.48814
	T cell receptor signaling pathway	0.858163	6.81765				regulation of transcription from RNA polymerase II promoter (GO:0006357)	4.29552	4.29552	cytosol (GO:0005829)	3.72612	4.80212
	MAPK signaling pathway	3.6975	3.6975							nucleolus (GO:0005730)	-0.668842	3.51884
	Axon guidance	2.24426	2.24426							cytoplasm (GO:0005737)	0.490896	3.24805
										nucleus (GO:0005634)	1.00157	2.7849
NMD3	Ribosome biogenesis in eukaryotes	13.2157	18.2689	structural constituent of ribosome (GO:0003735)	-0.816725	4.93546	protein transport (GO:0015031)	0.423755	2.12045	nucleoplasm (GO:0005654)	2.07215	5.48814
	RNA transport	2.19845	8.42861							nucleolus (GO:0005730)	-0.668842	3.51884
										cytoplasm (GO:0005737)	0.490896	3.24805
										nucleus (GO:0005634)	1.00157	2.7849
										membrane (GO:0016020)	0.614168	2.3895
NUP153	RNA transport	2.19845	8.42861	protein binding (GO:0005515)	0.909328	2.80754	mRNA transport (GO:0051028)	25.6185	25.6185	nucleoplasm (GO:0005654)	2.07215	5.48814
				transporter activity (GO:0005215)	0.853595	2.63219	cytokine-mediated signaling pathway (GO:0019221)	-3.78053	3.78053	nucleolus (GO:0005730)	-0.668842	3.51884
				zinc ion binding (GO:0008270)	0.737528	2.45443	carbohydrate metabolic process (GO:0005975)	0.724593	2.63863	cytoplasm (GO:0005737)	0.490896	3.24805
				identical protein binding (GO:0042802)	2.43438	2.43438	protein transport (GO:0015031)	0.423755	2.12045
				DNA binding (GO:0003677)	0.719506	1.95752
PAFAH1B1	Ether lipid metabolism	17.3966	17.3966	protein binding (GO:0005515)	0.909328	2.80754	platelet activating factor metabolic process (GO:0046469)	138.599	138.599	kinetochore (GO:0000776)	10.8693	10.8693	WD40-repeat-containing domain (IPR017986)	-0.0613378	3.9999
	Metabolic pathways	1.57472	3.01547	protein homodimerization activity (GO:0042803)	2.7065	2.7065	lipid catabolic process (GO:0016042)	-0.606363	7.05285	cell cortex (GO:0005938)	6.62941	6.62941	WD40 repeat (IPR001680)	-0.0546706	3.56513
							mitotic nuclear division (GO:0007067)	4.18651	4.18651	cytosol (GO:0005829)	3.72612	4.80212
							actin cytoskeleton organization (GO:0030036)	2.0762	2.0762	centrosome (GO:0005813)	2.83421	2.83421
PAG12	Protein digestion and absorption	3.16238	3.16238	Not found			Not found			Not found			Not found
PIGH	Metabolic pathways	1.57472	3.01547	catalytic activity (GO:0003824)	1.27907	2.42458				endoplasmic reticulum membrane (GO:0005789)	-5.11857	5.11857
										endoplasmic reticulum (GO:0005783)	-0.763867	4.79676
PIK3R1	Type II diabetes mellitus	13.2118	13.2118	transcription factor binding (GO:0008134)	3.22416	3.22416	regulation of phosphatidylinositol 3-kinase activity (GO:0043551)	249.464	249.464	cytosol (GO:0005829)	3.72612	4.80212
	Carbohydrate digestion and absorption	13.1297	13.1297	protein binding (GO:0005515)	0.909328	2.80754	NFAT protein import into nucleus (GO:0051531)	124.732	124.732	plasma membrane (GO:0005886)	0.360656	3.33518
	Fc gamma R-mediated phagocytosis	5.2284	12.9757				growth hormone receptor signaling pathway (GO:0060396)	124.732	124.732	cytoplasm (GO:0005737)	0.490896	3.24805
	Bacterial invasion of epithelial cells	0.685249	10.9177				insulin receptor signaling pathway (GO:0008286)	55.4364	55.4364	nucleus (GO:0005634)	1.00157	2.7849
	B cell receptor signaling pathway	1.3605	10.8085				negative regulation of cell-matrix adhesion (GO:0001953)	49.8928	49.8928	membrane (GO:0016020)	0.614168	2.3895
	Fc epsilon RI signaling pathway	1.32811	10.5511				phosphatidylinositol 3-kinase signaling (GO:0014065)	49.8928	49.8928
	Leukocyte transendothelial migration	-3.36592	10.2955				positive regulation of establishment of protein localization to plasma membrane (GO:0090004)	41.5773	41.5773
	Aldosterone-regulated sodium reabsorption	9.59476	9.59476				negative regulation of osteoclast differentiation (GO:0045671)	35.6377	35.6377
	Non-small cell lung cancer	9.59476	9.59476				insulin-like growth factor receptor signaling pathway (GO:0048009)	31.183	31.183
	Acute myeloid leukemia	5.7478	9.37122				cellular response to UV (GO:0034644)	27.7182	27.7182
	Focal adhesion	-0.368562	9.16999				B cell differentiation (GO:0030183)	24.9464	24.9464
	Endometrial cancer	8.90942	8.90942				positive regulation of glucose import (GO:0046326)	24.9464	24.9464
	mTOR signaling pathway	8.31546	8.31546				phosphatidylinositol phosphorylation (GO:0046854)	15.5915	15.5915
	Regulation of actin cytoskeleton	4.62455	8.08318				platelet activation (GO:0030168)	13.3932	13.3932
	Melanoma	8.04722	8.04722				protein phosphorylation (GO:0006468)	10.0108	12.1849
	Neurotrophin signaling pathway	7.6817	7.6817				blood coagulation (GO:0007596)	9.68315	9.68315
	Natural killer cell mediated cytotoxicity	0.961734	7.64047				T cell receptor signaling pathway (GO:0050852)	6.77657	6.77657
	Glioma	7.33717	7.33717				positive regulation of cell migration (GO:0030335)	6.56484	6.56484
	T cell receptor signaling pathway	0.858163	6.81765				positive regulation of transcription from RNA polymerase II promoter (GO:0045944)	4.29547	5.89873
	Renal cell carcinoma	6.56484	6.56484				negative regulation of apoptotic process (GO:0043066)	5.81754	5.81754
	Small cell lung cancer	2.41084	6.34227
	Pancreatic cancer	6.08448	6.08448
	ErbB signaling pathway	-5.93962	5.93962
	Chronic myeloid leukemia	5.80149	5.80149
	Colorectal cancer	5.80149	5.80149
	VEGF signaling pathway	5.80149	5.80149
	Prostate cancer	5.30774	5.30774
	Progesterone-mediated oocyte maturation	5.19716	5.19716
	Toxoplasmosis	0.56222	5.10741
	Phosphatidylinositol signaling system	5.0911	5.0911
	Amoebiasis	1.90858	5.02097
	Apoptosis	4.79738	4.79738
	Insulin signaling pathway	4.46346	4.46346
	Jak-STAT signaling pathway	2.26764	4.38473
	Chemokine signaling pathway	0.546869	4.34458
	Osteoclast differentiation	2.2378	4.32704
	Toll-like receptor signaling pathway	3.89787	3.89787
	Hepatitis C	3.51358	3.51358
	Measles	3.41731	3.41731
	Chagas disease	3.28242	3.28242
	Pathways in cancer (overview)	0.43814	2.34917
PPAP2A	Sphingolipid metabolism	10.0676	24.6691				protein dephosphorylation (GO:0006470)	-7.1597	7.1597	plasma membrane (GO:0005886)	0.360656	3.33518
	Ether lipid metabolism	17.3966	17.3966				lipid metabolic process (GO:0006629)	-2.22735	2.22735	integral component of plasma membrane (GO:0005887)	2.78062	2.78062
	Fc gamma R-mediated phagocytosis	5.2284	12.9757							membrane (GO:0016020)	0.614168	2.3895
	Glycerolipid metabolism	10.1994	10.1994
	Fat digestion and absorption	8.79757	8.79757
	Glycerophospholipid metabolism	4.59873	4.59873
	Metabolic pathways	1.57472	3.01547
PROS1	Complement and coagulation cascades	8.2661	8.2661	calcium ion binding (GO:0005509)	1.81465	4.41012	platelet activation (GO:0030168)	13.3932	13.3932	Golgi membrane (GO:0000139)	-7.3473	7.3473	EGF-like calcium-binding domain (IPR001881)	17.6243	17.6243
							blood coagulation (GO:0007596)	9.68315	9.68315	endoplasmic reticulum membrane (GO:0005789)	-5.11857	5.11857	Epidermal growth factor-like domain (IPR000742)	7.95244	7.95244
							proteolysis (GO:0006508)	2.62011	2.62011	plasma membrane (GO:0005886)	0.360656	3.33518
										extracellular region (GO:0005576)	1.00157	2.7849
										extracellular space (GO:0005615)	1.12052	1.12052
PSMD4	Proteasome	3.65735	3.65735	protein binding (GO:0005515)	0.909328	2.80754	antigen processing and presentation of peptide antigen via MHC class I (GO:0002474)	-38.0165	38.0165	nucleoplasm (GO:0005654)	2.07215	5.48814	von Willebrand factor, type A (IPR002035)	16.2504	16.2504
				identical protein binding (GO:0042802)	2.43438	2.43438	negative regulation of apoptotic process (GO:0043066)	5.81754	5.81754	cytosol (GO:0005829)	3.72612	4.80212
							regulation of apoptotic process (GO:0042981)	1.58755	1.58755	cytoplasm (GO:0005737)	0.490896	3.24805
							apoptotic process (GO:0006915)	0.75101	0.75101
RARA	Acute myeloid leukemia	5.7478	9.37122	protein domain specific binding (GO:0019904)	4.71272	4.71272	regulation of phosphatidylinositol 3-kinase activity (GO:0043551)	249.464	249.464	perinuclear region of cytoplasm (GO:0048471)	-0.0766472	7.96875
	Pathways in cancer (overview)	0.43814	2.34917	transcription factor binding (GO:0008134)	3.22416	3.22416	chondroblast differentiation (GO:0060591)	-59.7866	59.7866	dendrite (GO:0030425)	-7.10951	7.10951
				protein binding (GO:0005515)	0.909328	2.80754	positive regulation of interleukin-13 production (GO:0032736)	-29.8933	29.8933	nucleoplasm (GO:0005654)	2.07215	5.48814
				zinc ion binding (GO:0008270)	0.737528	2.45443	ventricular cardiac muscle cell differentiation (GO:0055012)	-29.8933	29.8933	actin cytoskeleton (GO:0015629)	3.4644	3.4644
				receptor binding (GO:0005102)	0.88824	2.19731	negative regulation of cartilage development (GO:0061037)	-29.8933	29.8933	cytoplasm (GO:0005737)	0.490896	3.24805
				enzyme binding (GO:0019899)	2.1652	2.1652	cellular response to estrogen stimulus (GO:0071391)	-29.8933	29.8933	nucleus (GO:0005634)	1.00157	2.7849
				sequence-specific DNA binding transcription factor activity (GO:0003700)	0.0264526	2.08875	negative regulation of granulocyte differentiation (GO:0030853)	-19.9289	19.9289	cell surface (GO:0009986)	1.93375	1.93375
							positive regulation of T-helper 2 cell differentiation (GO:0045630)	-19.9289	19.9289
							growth plate cartilage development (GO:0003417)	-14.9466	14.9466
							negative regulation of interferon-gamma production (GO:0032689)	-14.9466	14.9466
							positive regulation of binding (GO:0051099)	-14.9466	14.9466
							positive regulation of interleukin-4 production (GO:0032753)	-11.9573	11.9573
							apoptotic cell clearance (GO:0043277)	-11.9573	11.9573
							response to estradiol (GO:0032355)	-9.96443	9.96443
							negative regulation of translational initiation (GO:0045947)	-9.96443	9.96443
							intracellular estrogen receptor signaling pathway (GO:0030520)	-8.54094	8.54094
							liver development (GO:0001889)	7.92966	7.92966
							cellular response to lipopolysaccharide (GO:0071222)	-5.97866	5.97866
							positive regulation of transcription from RNA polymerase II promoter (GO:0045944)	4.29547	5.89873
							negative regulation of apoptotic process (GO:0043066)	5.81754	5.81754
							positive regulation of cell cycle (GO:0045787)	-5.43514	5.43514
							negative regulation of tumor necrosis factor production (GO:0032720)	-4.59897	4.59897
							spermatogenesis (GO:0007283)	2.23346	4.33123
							germ cell development (GO:0007281)	-3.98577	3.98577
							ureteric bud development (GO:0001657)	-3.73666	3.73666
							multicellular organism growth (GO:0035264)	-2.98933	2.98933
							negative regulation of transcription from RNA polymerase II promoter (GO:0000122)	-0.595761	2.10213
							signal transduction (GO:0007165)	0.417299	1.74256
							negative regulation of transcription, DNA-templated (GO:0045892)	-1.39482	1.39482
							positive regulation of cell proliferation (GO:0008284)	-1.30433	1.30433
RFX5	Primary immunodeficiency	3.52724	10.4663	protein binding (GO:0005515)	0.909328	2.80754	regulation of transcription from RNA polymerase II promoter (GO:0006357)	4.29552	4.29552	nucleus (GO:0005634)	1.00157	2.7849
	Antigen processing and presentation	-9.60992	9.60992	sequence-specific DNA binding transcription factor activity (GO:0003700)	0.0264526	2.08875	negative regulation of transcription from RNA polymerase II promoter (GO:0000122)	-0.595761	2.10213
	Tuberculosis	-0.567133	0.567133	DNA binding (GO:0003677)	0.719506	1.95752
RGN	Ascorbate and aldarate metabolism	35.5914	35.5914	calcium ion binding (GO:0005509)	1.81465	4.41012	regulation of calcium-mediated signaling (GO:0050848)	284.731	284.731	nucleoplasm (GO:0005654)	2.07215	5.48814
	Pentose phosphate pathway	13.5586	13.5586	enzyme regulator activity (GO:0030234)	0.512958	3.24093	L-ascorbic acid biosynthetic process (GO:0019853)	142.365	142.365	cytoplasm (GO:0005737)	0.490896	3.24805
	Metabolic pathways	1.57472	3.01547	zinc ion binding (GO:0008270)	0.737528	2.45443	positive regulation of ATPase activity (GO:0032781)	71.1827	71.1827	nucleus (GO:0005634)	1.00157	2.7849
							cellular calcium ion homeostasis (GO:0006874)	20.3379	20.3379
RPL21	Ribosome	-6.94147	6.94147	structural constituent of ribosome (GO:0003735)	-0.816725	4.93546	nuclear-transcribed mRNA catabolic process, nonsense-mediated decay (GO:0000184)	31.1082	31.1082	cytosol (GO:0005829)	3.72612	4.80212
				RNA binding (GO:0003723)	0.707277	4.04887	translation (GO:0006412)	-4.65117	4.65117	nucleolus (GO:0005730)	-0.668842	3.51884
										cytoplasm (GO:0005737)	0.490896	3.24805
										membrane (GO:0016020)	0.614168	2.3895
RPP30	Ribosome biogenesis in eukaryotes	13.2157	18.2689	protein binding (GO:0005515)	0.909328	2.80754				nucleus (GO:0005634)	1.00157	2.7849
	RNA transport	2.19845	8.42861
RPS2	Ribosome	-6.94147	6.94147	structural constituent of ribosome (GO:0003735)	-0.816725	4.93546	nuclear-transcribed mRNA catabolic process, nonsense-mediated decay (GO:0000184)	31.1082	31.1082	nucleoplasm (GO:0005654)	2.07215	5.48814
				protein binding (GO:0005515)	0.909328	2.80754	translation (GO:0006412)	-4.65117	4.65117	cytosol (GO:0005829)	3.72612	4.80212
				enzyme binding (GO:0019899)	2.1652	2.1652				nucleolus (GO:0005730)	-0.668842	3.51884
										cytoplasm (GO:0005737)	0.490896	3.24805
										nucleus (GO:0005634)	1.00157	2.7849
										membrane (GO:0016020)	0.614168	2.3895
RPS20	Ribosome	-6.94147	6.94147	structural constituent of ribosome (GO:0003735)	-0.816725	4.93546	nuclear-transcribed mRNA catabolic process, nonsense-mediated decay (GO:0000184)	31.1082	31.1082	cytosol (GO:0005829)	3.72612	4.80212
				protein binding (GO:0005515)	0.909328	2.80754	translation (GO:0006412)	-4.65117	4.65117	cytoplasm (GO:0005737)	0.490896	3.24805
										membrane (GO:0016020)	0.614168	2.3895
SEMA4G	Axon guidance	2.24426	2.24426	protein binding (GO:0005515)	0.909328	2.80754	nervous system development (GO:0007399)	2.71764	2.71764	plasma membrane (GO:0005886)	0.360656	3.33518	Sema domain (IPR001627)	96.2157	96.2157
				receptor activity (GO:0004872)	1.09256	1.573	cell differentiation (GO:0030154)	1.64999	1.64999	integral component of membrane (GO:0016021)	0.723055	2.2876	Plexin (IPR002165)	72.1618	72.1618
													Immunoglobulin-like domain (IPR007110)	-2.29525	2.29525
													Immunoglobulin subtype (IPR003599)	2.24291	2.24291
SENP2	RNA transport	2.19845	8.42861	protein domain specific binding (GO:0019904)	4.71272	4.71272	mRNA transport (GO:0051028)	25.6185	25.6185	nucleoplasm (GO:0005654)	2.07215	5.48814
				protein binding (GO:0005515)	0.909328	2.80754	positive regulation of protein phosphorylation (GO:0001934)	7.79557	7.79557	cytoplasmic vesicle (GO:0031410)	1.24488	1.24488
							positive regulation of transcription from RNA polymerase II promoter (GO:0045944)	4.29547	5.89873
							fat cell differentiation (GO:0045444)	-4.67007	4.67007
							proteolysis (GO:0006508)	2.62011	2.62011
							protein transport (GO:0015031)	0.423755	2.12045
SIKE1	RIG-I-like receptor signaling pathway	-3.7417	3.7417	protein binding (GO:0005515)	0.909328	2.80754				cytosol (GO:0005829)	3.72612	4.80212
SNRPC	Spliceosome	4.11055	5.6763	protein binding (GO:0005515)	0.909328	2.80754				nucleoplasm (GO:0005654)	2.07215	5.48814
				protein homodimerization activity (GO:0042803)	2.7065	2.7065
				zinc ion binding (GO:0008270)	0.737528	2.45443
SOCS1	Type II diabetes mellitus	13.2118	13.2118	protein binding (GO:0005515)	0.909328	2.80754	negative regulation of tyrosine phosphorylation of Stat3 protein (GO:0042518)	-79.3912	79.3912	cytosol (GO:0005829)	3.72612	4.80212
	Toxoplasmosis	0.56222	5.10741				negative regulation of JAK-STAT cascade (GO:0046426)	-26.4637	26.4637	cytoplasm (GO:0005737)	0.490896	3.24805
	Insulin signaling pathway	4.46346	4.46346				negative regulation of insulin receptor signaling pathway (GO:0046627)	-11.3416	11.3416	nucleus (GO:0005634)	1.00157	2.7849
	Jak-STAT signaling pathway	2.26764	4.38473				regulation of protein phosphorylation (GO:0001932)	-7.93912	7.93912	cytoplasmic membrane-bounded vesicle (GO:0016023)	1.51327	1.51327
	Osteoclast differentiation	2.2378	4.32704				cellular response to amino acid stimulus (GO:0071230)	-6.10701	6.10701
	Ubiquitin mediated proteolysis	-0.850844	4.03253				fat cell differentiation (GO:0045444)	-4.67007	4.67007
							cytokine-mediated signaling pathway (GO:0019221)	-3.78053	3.78053
ST3GAL4	Glycosphingolipid biosynthesis - lacto and neolacto series	-4.15094	4.15094				keratan sulfate metabolic process (GO:0042339)	-88.0455	88.0455	Golgi membrane (GO:0000139)	-7.3473	7.3473
	Metabolic pathways	1.57472	3.01547				carbohydrate metabolic process (GO:0005975)	0.724593	2.63863	membrane (GO:0016020)	0.614168	2.3895
SUGT1	NOD-like receptor signaling pathway	5.50155	5.50155	protein binding (GO:0005515)	0.909328	2.80754	mitotic nuclear division (GO:0007067)	4.18651	4.18651	kinetochore (GO:0000776)	10.8693	10.8693	Tetratricopeptide repeat (IPR019734)	4.72011	4.72011
										cytosol (GO:0005829)	3.72612	4.80212	Tetratricopeptide repeat-containing domain (IPR013026)	4.72011	4.72011
										cytoplasm (GO:0005737)	0.490896	3.24805
										nucleus (GO:0005634)	1.00157	2.7849
TAF9	Basal transcription factors	12.1974	12.1974	protein binding (GO:0005515)	0.909328	2.80754	positive regulation of response to cytokine stimulus (GO:0060760)	304.936	304.936	nucleoplasm (GO:0005654)	2.07215	5.48814
				DNA binding (GO:0003677)	0.719506	1.95752	negative regulation of proteasomal ubiquitin-dependent protein catabolic process (GO:0032435)	101.645	101.645
							response to interleukin-1 (GO:0070555)	43.5623	43.5623
							positive regulation of cell growth (GO:0030307)	21.7812	21.7812
							histone H3 acetylation (GO:0043966)	16.9409	16.9409
							positive regulation of transcription from RNA polymerase II promoter (GO:0045944)	4.29547	5.89873
							negative regulation of apoptotic process (GO:0043066)	5.81754	5.81754
TAOK2	MAPK signaling pathway	3.6975	3.6975	ATP binding (GO:0005524)	1.63861	3.39475	focal adhesion assembly (GO:0048041)	27.6826	27.6826	dendrite (GO:0030425)	-7.10951	7.10951	Protein kinase domain (IPR000719)	3.47711	5.13222
				protein serine/threonine kinase activity (GO:0004674)	1.73477	3.05294	G2 DNA damage checkpoint (GO:0031572)	13.8413	13.8413	nucleolus (GO:0005730)	-0.668842	3.51884
							activation of MAPKK activity (GO:0000186)	9.22754	9.22754	cytoplasm (GO:0005737)	0.490896	3.24805
							cell migration (GO:0016477)	-7.96984	7.96984	nucleus (GO:0005634)	1.00157	2.7849
							cellular response to DNA damage stimulus (GO:0006974)	-2.40512	6.0159	integral component of membrane (GO:0016021)	0.723055	2.2876
							positive regulation of JNK cascade (GO:0046330)	5.53653	5.53653	cytoskeleton (GO:0005856)	2.00978	2.00978
							response to stress (GO:0006950)	3.91192	3.91192	cytoplasmic membrane-bounded vesicle (GO:0016023)	1.51327	1.51327
							regulation of cell shape (GO:0008360)	3.46033	3.46033
							actin cytoskeleton organization (GO:0030036)	2.0762	2.0762
							apoptotic process (GO:0006915)	0.75101	0.75101
TFRC	Endocytosis	-2.12005	5.23215	protein binding (GO:0005515)	0.909328	2.80754	regulation of cell proliferation (GO:0042127)	3.4477	3.4477	perinuclear region of cytoplasm (GO:0048471)	-0.0766472	7.96875
	Phagosome	-0.0646103	4.21582	identical protein binding (GO:0042802)	2.43438	2.43438				plasma membrane (GO:0005886)	0.360656	3.33518
										external side of plasma membrane (GO:0009897)	3.33035	3.33035
										intracellular membrane-bounded organelle (GO:0043231)	0.855953	2.78564
										extracellular region (GO:0005576)	1.00157	2.7849
										integral component of plasma membrane (GO:0005887)	2.78062	2.78062
										membrane (GO:0016020)	0.614168	2.3895
										cell surface (GO:0009986)	1.93375	1.93375
										endosome (GO:0005768)	1.58681	1.58681
										cytoplasmic membrane-bounded vesicle (GO:0016023)	1.51327	1.51327
										vesicle (GO:0031982)	1.2084	1.2084
										extracellular space (GO:0005615)	1.12052	1.12052
TNFRSF9	Cytokine-cytokine receptor interaction	3.33345	3.33345	receptor activity (GO:0004872)	1.09256	1.573	apoptotic process (GO:0006915)	0.75101	0.75101	external side of plasma membrane (GO:0009897)	3.33035	3.33035
										integral component of plasma membrane (GO:0005887)	2.78062	2.78062
										extracellular space (GO:0005615)	1.12052	1.12052
TRAM1	Protein processing in endoplasmic reticulum	4.61381	4.61381	protein binding (GO:0005515)	0.909328	2.80754	translation (GO:0006412)	-4.65117	4.65117	endoplasmic reticulum membrane (GO:0005789)	-5.11857	5.11857	TRAM/LAG1/CLN8 homology domain (IPR006634)	-19.9232	19.9232
				receptor activity (GO:0004872)	1.09256	1.573				endoplasmic reticulum (GO:0005783)	-0.763867	4.79676
										integral component of membrane (GO:0016021)	0.723055	2.2876
UAP1	Amino sugar and nucleotide sugar metabolism	5.27068	5.27068	identical protein binding (GO:0042802)	2.43438	2.43438				nucleoplasm (GO:0005654)	2.07215	5.48814
	Metabolic pathways	1.57472	3.01547	carbohydrate binding (GO:0030246)	2.31121	2.31121				cytosol (GO:0005829)	3.72612	4.80212
										plasma membrane (GO:0005886)	0.360656	3.33518
										cytoplasm (GO:0005737)	0.490896	3.24805
UBE2G2	Protein processing in endoplasmic reticulum	4.61381	4.61381	ATP binding (GO:0005524)	1.63861	3.39475				cytosol (GO:0005829)	3.72612	4.80212
	Ubiquitin mediated proteolysis	-0.850844	4.03253	protein binding (GO:0005515)	0.909328	2.80754				endoplasmic reticulum (GO:0005783)	-0.763867	4.79676
	Parkinson's disease	1.38194	1.38194	identical protein binding (GO:0042802)	2.43438	2.43438
UBE2N	Ubiquitin mediated proteolysis	-0.850844	4.03253	ATP binding (GO:0005524)	1.63861	3.39475	T cell receptor signaling pathway (GO:0050852)	6.77657	6.77657	cytosol (GO:0005829)	3.72612	4.80212
				protein binding (GO:0005515)	0.909328	2.80754	cytokine-mediated signaling pathway (GO:0019221)	-3.78053	3.78053	protein complex (GO:0043234)	2.35564	4.41213
							positive regulation of NF-kappaB transcription factor activity (GO:0051092)	2.96475	2.96475	cytoplasm (GO:0005737)	0.490896	3.24805
							positive regulation of I-kappaB kinase/NF-kappaB signaling (GO:0043123)	2.74991	2.74991	nucleus (GO:0005634)	1.00157	2.7849
							proteolysis (GO:0006508)	2.62011	2.62011
VAV3	Fc gamma R-mediated phagocytosis	5.2284	12.9757	protein binding (GO:0005515)	0.909328	2.80754	vesicle fusion (GO:0006906)	-64.5611	64.5611	cytosol (GO:0005829)	3.72612	4.80212	Pleckstrin homology domain (IPR001849)	2.54178	2.54178
	B cell receptor signaling pathway	1.3605	10.8085	metal ion binding (GO:0046872)	1.05166	2.70487	positive regulation of cell adhesion (GO:0045785)	-24.2104	24.2104	plasma membrane (GO:0005886)	0.360656	3.33518
	Fc epsilon RI signaling pathway	1.32811	10.5511				positive regulation of phosphatidylinositol 3-kinase activity (GO:0043552)	-21.5204	21.5204
	Leukocyte transendothelial migration	-3.36592	10.2955				B cell receptor signaling pathway (GO:0050853)	-19.3683	19.3683
	Focal adhesion	-0.368562	9.16999				positive regulation of B cell proliferation (GO:0030890)	-4.39637	18.3899
	Regulation of actin cytoskeleton	4.62455	8.08318				integrin-mediated signaling pathway (GO:0007229)	-0.408515	13.9384
	Natural killer cell mediated cytotoxicity	0.961734	7.64047				platelet activation (GO:0030168)	13.3932	13.3932
	T cell receptor signaling pathway	0.858163	6.81765				blood coagulation (GO:0007596)	9.68315	9.68315
	Chemokine signaling pathway	0.546869	4.34458				response to drug (GO:0042493)	-7.20808	7.20808
							cellular response to DNA damage stimulus (GO:0006974)	-2.40512	6.0159
							positive regulation of apoptotic process (GO:0043065)	3.37113	3.37113
							small GTPase mediated signal transduction (GO:0007264)	-1.8272	1.8272
VWF	Focal adhesion	-0.368562	9.16999	protein binding (GO:0005515)	0.909328	2.80754	hemostasis (GO:0007599)	120.539	120.539	endoplasmic reticulum (GO:0005783)	-0.763867	4.79676	von Willebrand factor, type A (IPR002035)	16.2504	16.2504
	Complement and coagulation cascades	8.2661	8.2661	protein homodimerization activity (GO:0042803)	2.7065	2.7065	cell-substrate adhesion (GO:0031589)	20.0898	20.0898	external side of plasma membrane (GO:0009897)	3.33035	3.33035
	ECM-receptor interaction	3.75863	8.24046	identical protein binding (GO:0042802)	2.43438	2.43438	platelet activation (GO:0030168)	13.3932	13.3932	extracellular region (GO:0005576)	1.00157	2.7849
							protein homooligomerization (GO:0051260)	10.5868	10.5868	extracellular matrix (GO:0031012)	2.77533	2.77533
							placenta development (GO:0001890)	9.91208	9.91208	proteinaceous extracellular matrix (GO:0005578)	2.19375	2.19375
							blood coagulation (GO:0007596)	9.68315	9.68315
							liver development (GO:0001889)	7.92966	7.92966
							extracellular matrix organization (GO:0030198)	6.24572	6.24572
							cell adhesion (GO:0007155)	4.05445	5.42086
