# Supplementary material for: Transcriptional changes in mesenteric and subcutaneous adipose tissue from Holstein cows in response to plane of dietary energy
Source: J Anim Sci Biotechnol. 2017 Dec 4;8:85. doi: 10.1186/s40104-017-0215-z (PMC5713657; doi:10.1186/s40104-017-0215-z)
Supplement: Supplementary file 4 — Integration of significant KEGG pathways, biological processes (BP), molecular functions (MF), cellular component (CC) and structures inside proteins (INTERPRO) related to differentially expressed genes (P value <0.05; FDR < 0.20) in the comparison of MAT vs. SAT fat depots of cows disregarding HIGH or CON diets. Flux represents the direction of each category and the corresponding subcategory (green color = inhibition, yellow color = stable, red color = activation with different color intensities according with the level of up-regulation or down-regulation). Blue bars denote the impact of each KEGG pathway or GO Term. (XLSX 68 kb) [file 40104_2017_215_MOESM4_ESM.xlsx]

## Sheet: Fig 2-Kegg Gral
KEGG Pathways	MAT vs. SAT		MOE vs. CON
Category	Flux	Impact	Flux	Impact
1. Metabolism	3.64832	13.2862	8.13661	11.2349
1.1 Carbohydrate Metabolism	11.3866	13.5176	16.2696	16.2696
1.2 Energy Metabolism	0.850735	0.850735
1.3 Lipid Metabolism	8.75496	14.984	7.38776	12.4375
1.4 Nucleotide Metabolism	2.94074	5.27479	-0.7586	2.60925
1.5 Amino Acid Metabolism	-6.03957	17.3599	6.29942	6.29942
1.6 Metabolism of Other Amino Acids	10.21	10.21	7.73526	7.73526
1.7 Glycan Biosynthesis and Metabolism	-7.38768	14.8013	-0.692194	7.9448
1.8 Metabolism of Cofactors and Vitamins	2.43404	10.4513	14.2839	20.2465
1.9 Metabolism of Terpenoids and Polyketides
1.10 Biosynthesis of Other Secondary Metabolites
1.11 Xenobiotics Biodegradation and Metabolism	8.79049	8.79049	15.9712	15.9712
2. Genetic Information Processing	2.5501	5.63312	4.60747	8.12029
2.1 Transcription	-2.0316	10.8512	8.154	8.93687
2.2 Translation	3.01661	3.01661	4.43473	10.7263
2.3 Folding, Sorting and Degradation	3.46227	5.63684	2.47344	4.10123
2.4 Replication and Repair
3. Environmental Information Processing	0.531863	8.71275	2.26201	4.96023
3.1 Membrane transport	-8.28237	8.28237
3.2 Signal Transduction	4.40377	8.74596	3.3416	5.34108
3.3 Signaling Molecules and Interaction	-5.97637	8.74564	0.372738	4.29376
4. Cellular Processes	1.5868	5.41446	-0.0229594	4.48964
4.1 Transport and Catabolism	-1.22916	3.32718	-2.0599	5.05806
4.2 Cell Motility	4.5965	11.2285	4.62455	8.08318
4.3 Cell Growth and Death	2.3283	3.81096	1.03634	3.29486
4.4 Cell Communication	2.90885	7.65175	0.0844888	3.72869
5. Organismal Systems	6.07074	12.7136	1.79818	6.22667
5.1 Immune System	3.8357	7.74178	0.93598	7.87089
5.2 Endocrine System	12.68	15.5848	0.967385	3.70905
5.3 Circulatory System	17.8908	17.8908	0.977915	0.977915
5.4 Digestive System	-0.0438422	18.8903	4.33475	6.21673
5.5 Excretory System	17.8064	17.8064	-0.202576	9.79734
5.6 Nervous System	9.43359	9.43359	4.67496	4.67496
5.7 Sensory System	3.50046	22.7611
5.8 Development	10.8684	10.8684	2.24103	3.28565
5.9 Environmental Adaptation	-6.08059	6.08059

## Sheet: Fig 3-50% GE BP FINAL
Gene Ontology - Biological Process Term - MAT vs. SAT	Flux	Impact
GO:0006535~cysteine biosynthetic process from serine	-860.013	860.013
GO:0006565~L-serine catabolic process	-860.013	860.013
GO:0019343~cysteine biosynthetic process via cystathionine	-860.013	860.013
GO:0019448~L-cysteine catabolic process	-860.013	860.013
GO:0043418~homocysteine catabolic process	-860.013	860.013
GO:0051593~response to folic acid	-860.013	860.013
GO:0070814~hydrogen sulfide biosynthetic process	-860.013	860.013
GO:0009235~cobalamin metabolic process	-490.801	490.801
GO:0010642~negative regulation of platelet-derived growth factor receptor signaling pathway	451.681	451.681
GO:0010804~negative regulation of tumor necrosis factor-mediated signaling pathway	451.681	451.681
GO:0034115~negative regulation of heterotypic cell-cell adhesion	451.681	451.681
GO:0045923~positive regulation of fatty acid metabolic process	451.681	451.681
GO:0050805~negative regulation of synaptic transmission	451.681	451.681
GO:0070994~detection of oxidative stress	451.681	451.681
GO:0071639~positive regulation of monocyte chemotactic protein-1 production	451.681	451.681
GO:0090317~negative regulation of intracellular protein transport	451.681	451.681
GO:2000461~negative regulation of eukaryotic cell surface binding	451.681	451.681
GO:2000478~positive regulation of metanephric glomerular visceral epithelial cell development	451.681	451.681
GO:2000481~positive regulation of cAMP-dependent protein kinase activity	451.681	451.681
GO:0030823~regulation of cGMP metabolic process	-430.006	430.006
GO:0043506~regulation of JUN kinase activity	-430.006	430.006
Gene Ontology - Biological Process Term - MOE vs. CON	Flux	Impact
GO:0060760~positive regulation of response to cytokine stimulus	304.936	304.936
GO:0007028~cytoplasm organization	287.1	287.1
GO:0035617~stress granule disassembly	287.1	287.1
GO:0050848~regulation of calcium-mediated signaling	284.731	284.731
GO:0043551~regulation of phosphatidylinositol 3-kinase activity	249.464	249.464
GO:0048251~elastic fiber assembly	218.6	218.6
GO:2000121~regulation of removal of superoxide radicals	218.6	218.6
GO:0032958~inositol phosphate biosynthetic process	194.637	194.637
GO:0050999~regulation of nitric-oxide synthase activity	187.094	187.094
	860.013	900

## Sheet: AF3-50% ALL TISSUE
Tissue Kegg		22.4574		GO BP Tissue		430.006		GO MF Tissue		91.6457		GO CC Tissue		357.005		GO INTERPRO Tissue		137.835
Pathway	Flux	Impact		Term	Flux	Impact		Category Molecular Function	Flux	Impact		Cellular Component	Flux	Impact		Category INTERPRO	Flux	Impact
Glycine, serine and threonine metabolism	-44.9149	44.9149		GO:0006535~cysteine biosynthetic process from serine	-860.013	860.013		GO:0003857~3-hydroxyacyl-CoA dehydrogenase activity	183.291	183.291		GO:0005584~collagen type I	-714.01	714.01		IPR000885:Fibrillar collagen, C-terminal	-275.67	275.67
Protein digestion and absorption	-18.4395	39.8982		GO:0006565~L-serine catabolic process	-860.013	860.013		GO:0048407~platelet-derived growth factor binding	-150.091	150.091		GO:0005581~collagen	-91.8899	91.8899		IPR006108:3-hydroxyacyl-CoA dehydrogenase, C-terminal	183.291	183.291
Cysteine and methionine metabolism	-39.0915	39.0915		GO:0019343~cysteine biosynthetic process via cystathionine	-860.013	860.013		GO:0005201~extracellular matrix structural constituent	-78.7628	78.7628		GO:0000151~ubiquitin ligase complex	-26.3134	26.3134		IPR006176:3-hydroxyacyl-CoA dehydrogenase, NAD binding	183.291	183.291
Vitamin digestion and absorption	-37.1006	37.1006		GO:0019448~L-cysteine catabolic process	-860.013	860.013		GO:0046332~SMAD binding	-72.9222	72.9222		GO:0005578~proteinaceous extracellular matrix	-14.5761	21.2013		IPR016468:CCAAT/enhancer-binding	105.18	105.18
Butanoate metabolism	35.1093	35.1093		GO:0043418~homocysteine catabolic process	-860.013	860.013		GO:0004722~protein serine/threonine phosphatase activity	42.3065	42.3065		GO:0001772~immunological synapse	19.5379	19.5379		IPR000644:Cystathionine beta-synthase, core	-99.885	99.885
Proximal tubule bicarbonate reclamation	33.7836	33.7836		GO:0051593~response to folic acid	-860.013	860.013		GO:0017017~MAP kinase tyrosine/serine/threonine phosphatase activity	30.9677	30.9677		GO:0031012~extracellular matrix	-13.3478	19.4147		IPR018933:Netrin module, non-TIMP type	-44.9519	44.9519
Sphingolipid metabolism	-4.35942	28.4317		GO:0070814~hydrogen sulfide biosynthetic process	-860.013	860.013		GO:0008201~heparin binding	5.30622	27.6462		GO:0005770~late endosome	15.043	15.043		IPR001007:von Willebrand factor, type C	-41.6919	41.6919
Glycolysis / Gluconeogenesis	7.98211	25.0824		GO:0009235~cobalamin metabolic process	-490.801	490.801		GO:0031418~L-ascorbic acid binding	24.8519	24.8519		GO:0005615~extracellular space	5.40637	14.2995		IPR008160:Collagen triple helix repeat	-35.9569	35.9569
ECM-receptor interaction	-23.3351	23.3351		GO:0010642~negative regulation of platelet-derived growth factor receptor signaling pathway	451.681	451.681		GO:0008009~chemokine activity	-20.5282	20.5282		GO:0031965~nuclear membrane	-11.8835	11.8835		IPR004827:Basic-leucine zipper (bZIP) transcription factor	34.0559	34.0559
Fatty acid elongation in mitochondria	22.1217	22.1217		GO:0010804~negative regulation of tumor necrosis factor-mediated signaling pathway	451.681	451.681		GO:0042379~chemokine receptor binding	-20.5282	20.5282		GO:0030863~cortical cytoskeleton	11.6317	11.6317		IPR001134:Netrin domain	-29.9679	29.9679
Adipocytokine signaling pathway	21.465	21.465		GO:0034115~negative regulation of heterotypic cell-cell adhesion	451.681	451.681		GO:0030170~pyridoxal phosphate binding	-11.0128	19.5293		GO:0030017~sarcomere	9.67443	9.67443		IPR001811:Small chemokine, interleukin-8-like	-24.9271	24.9271
PPAR signaling pathway	20.9772	20.9772		GO:0045923~positive regulation of fatty acid metabolic process	451.681	451.681		GO:0016831~carboxy-lyase activity	18.3469	18.3469		GO:0005576~extracellular region	-1.31969	8.65907		IPR001715:Calponin-like actin-binding	23.856	23.856
Lysine degradation	11.6781	20.8544		GO:0070994~detection of oxidative stress	451.681	451.681		GO:0019838~growth factor binding	-17.5096	17.5096		GO:0005768~endosome	8.50383	8.50383		IPR004843:Metallophosphoesterase	18.7528	18.7528
Folate biosynthesis	17.5328	17.5328		GO:0071639~positive regulation of monocyte chemotactic protein-1 production	451.681	451.681		GO:0005125~cytokine activity	0.00725975	15.0171		GO:0031225~anchored to membrane	8.43886	8.43886		IPR001753:Crotonase, core	15.3262	15.3262
Pentose phosphate pathway	17.3975	17.3975		GO:0090317~negative regulation of intracellular protein transport	451.681	451.681		GO:0035257~nuclear hormone receptor binding	-14.3343	14.3343		GO:0005938~cell cortex	3.17513	8.17752		IPR000073:Alpha/beta hydrolase fold-1	13.6138	13.6138
Glycosaminoglycan degradation	-17.2134	17.2134		GO:2000461~negative regulation of eukaryotic cell surface binding	451.681	451.681		GO:0001664~G-protein-coupled receptor binding	-13.6855	13.6855		GO:0005764~lysosome	-7.66892	7.66892		IPR000571:Zinc finger, CCCH-type	12.0624	12.0624
Phosphatidylinositol signaling system	12.3262	16.726		GO:2000481~positive regulation of cAMP-dependent protein kinase activity	451.681	451.681		GO:0031406~carboxylic acid binding	13.4795	13.4795		GO:0005759~mitochondrial matrix	0.960769	7.57217		IPR006020:Phosphotyrosine interaction region	11.8609	11.8609
Focal adhesion	-2.66572	16.3059		GO:0030823~regulation of cGMP metabolic process	-430.006	430.006		GO:0000287~magnesium ion binding	8.81361	12.8241		GO:0005635~nuclear envelope	0.71719	7.50776		IPR003959:ATPase, AAA-type, core	8.61715	8.61715
MAPK signaling pathway	-0.357223	16.2552		GO:0043506~regulation of JUN kinase activity	-430.006	430.006		GO:0004721~phosphoprotein phosphatase activity	7.34386	12.645		GO:0016323~basolateral plasma membrane	7.15799	7.15799		IPR013098:Immunoglobulin I-set	8.52843	8.52843
T cell receptor signaling pathway	16.0801	16.0801		GO:0045918~negative regulation of cytolysis	395.927	395.927		GO:0008083~growth factor activity	11.6437	11.6437		GO:0005813~centrosome	6.90465	6.90465		IPR003598:Immunoglobulin subtype 2	8.5241	8.5241
Insulin signaling pathway	0.486823	15.0109		GO:0000189~MAPK import into nucleus	370.328	370.328		GO:0046983~protein dimerization activity	9.15083	10.9938		GO:0005667~transcription factor complex	6.46876	6.46876		IPR000504:RNA recognition motif, RNP-1	-4.31587	7.80687
O-Glycan biosynthesis	14.8272	14.8272		GO:0048864~stem cell development	370.328	370.328		GO:0048037~cofactor binding	-1.1838	10.61		GO:0005681~spliceosome	-2.82516	6.27481		IPR001650:DNA/RNA helicase, C-terminal	7.04205	7.04205
Ether lipid metabolism	3.74702	14.5596		GO:0001869~negative regulation of complement activation, lectin pathway	361.609	361.609		GO:0003713~transcription coactivator activity	-10.3766	10.3766		GO:0005783~endoplasmic reticulum	0.103699	5.96575		IPR001806:Ras GTPase	6.99774	6.99774
Alanine, aspartate and glutamate metabolism	4.43002	14.4366		GO:2000119~negative regulation of sodium-dependent phosphate transport	-337.338	337.338		GO:0016791~phosphatase activity	5.69411	10.245		GO:0005911~cell-cell junction	5.88856	5.88856		IPR002048:Calcium-binding EF-hand	6.3444	6.3444
B cell receptor signaling pathway	14.3619	14.3619		GO:0070208~protein heterotrimerization	-329.409	329.409		GO:0042803~protein homodimerization activity	6.9885	9.95618		GO:0005829~cytosol	1.18597	5.68389		IPR005225:Small GTP-binding protein	5.89284	5.89284
O-Mannosyl glycan biosynthesis	-14.092	14.092		GO:0015889~cobalamin transport	-327.2	327.2		GO:0030145~manganese ion binding	9.77628	9.77628		GO:0005819~spindle	5.39572	5.39572		IPR013151:Immunoglobulin	5.56084	5.56084
Glycerophospholipid metabolism	13.2876	13.2876		GO:0033205~cell cycle cytokinesis	319.7	319.7		GO:0008138~protein tyrosine/serine/threonine phosphatase activity	9.46236	9.46236		GO:0005743~mitochondrial inner membrane	3.52972	5.25202		IPR003599:Immunoglobulin subtype	5.35296	5.35296
Citrate cycle (TCA cycle)	13.2197	13.2197		GO:0050777~negative regulation of immune response	-284.582	284.582		GO:0030246~carbohydrate binding	1.26268	8.98157		GO:0015630~microtubule cytoskeleton	3.70023	5.03697		IPR017986:WD40 repeat, region	-0.434253	4.64469
Other glycan degradation	-13.0726	13.0726		GO:0015804~neutral amino acid transport	253.982	253.982		GO:0005525~GTP binding	6.9761	8.5586		GO:0005737~cytoplasm	0.841519	4.98803		IPR013106:Immunoglobulin V-set	4.52627	4.52627
Pyruvate metabolism	12.6689	12.6689		GO:0015824~proline transport	253.982	253.982		GO:0003779~actin binding	8.51681	8.51681		GO:0005634~nucleus	0.708697	4.59797		IPR007110:Immunoglobulin-like	2.80166	4.51654
GnRH signaling pathway	12.4762	12.4762		GO:0035524~proline transmembrane transport	253.982	253.982		GO:0016597~amino acid binding	8.14199	8.14199		GO:0043231~intracellular membrane-bounded organelle	0.564969	4.55056		IPR013026:Tetratricopeptide region	-4.43551	4.43551
mTOR signaling pathway	4.1062	12.1792		GO:0031117~positive regulation of microtubule depolymerization	-245.871	245.871		GO:0005102~receptor binding	0.815032	7.4802		GO:0043234~protein complex	-0.443709	4.45227		IPR000980:SH2 motif	4.42271	4.42271
Biosynthesis of unsaturated fatty acids	12.0664	12.0664		GO:0006824~cobalt ion transport	-245.4	245.4		GO:0043565~sequence-specific DNA binding	2.34913	6.92476		GO:0005622~intracellular	0.668391	4.21261		IPR001680:WD40 repeat	-0.387052	4.13983
Calcium signaling pathway	11.8362	11.8362		GO:0016266~O-glycan processing	-239.563	239.563		GO:0004386~helicase activity	6.89192	6.89192		GO:0005886~plasma membrane	0.991637	4.19027		IPR001452:Src homology-3 domain	3.47725	3.47725
Regulation of actin cytoskeleton	4.5965	11.2285		GO:0032006~regulation of TOR signaling cascade	227.74	227.74		GO:0042623~ATPase activity, coupled	0.387857	6.81684		GO:0005654~nucleoplasm	0.371216	4.07002		IPR002110:Ankyrin	-1.39293	1.39293
Spliceosome	-2.0316	10.8512		GO:0034383~low-density lipoprotein particle clearance	225.841	225.841		GO:0005506~iron ion binding	3.84339	6.49263		GO:0016459~myosin complex	3.99689	3.99689		IPR007087:Zinc finger, C2H2-type	0.883241	0.883241
Sulfur relay system	10.7776	10.7776		GO:0045715~negative regulation of low-density lipoprotein particle receptor biosynthetic process	225.841	225.841		GO:0042626~ATPase activity, coupled to transmembrane movement of substances	-6.1844	6.1844		GO:0030054~cell junction	3.93737	3.93737		IPR015880:Zinc finger, C2H2-like	0.860594	0.860594
Nicotinate and nicotinamide metabolism	-10.5318	10.5318		GO:0045721~negative regulation of gluconeogenesis	225.841	225.841		GO:0008092~cytoskeletal protein binding	4.48271	6.17302		GO:0031252~cell leading edge	-3.85601	3.85601
beta-Alanine metabolism	10.21	10.21		GO:2000279~negative regulation of DNA biosynthetic process	225.841	225.841		GO:0003700~transcription factor activity	2.16172	6.00822		GO:0005856~cytoskeleton	2.42047	3.71112
Antigen processing and presentation	-0.555032	9.50864		GO:2000467~positive regulation of glycogen (starch) synthase activity	225.841	225.841		GO:0005509~calcium ion binding	0.39489	5.91725		GO:0005739~mitochondrion	1.22113	3.09626
Galactose metabolism	9.48346	9.48346		GO:0071803~positive regulation of podosome assembly	197.964	197.964		GO:0003712~transcription cofactor activity	-5.67256	5.67256		GO:0016327~apicolateral plasma membrane	2.98223	2.98223
Starch and sucrose metabolism	9.48346	9.48346		GO:0006998~nuclear envelope organization	196.639	196.639		GO:0004725~protein tyrosine phosphatase activity	5.66105	5.66105		GO:0016020~membrane	0.626077	2.9394
Fc epsilon RI signaling pathway	9.42684	9.42684		GO:0034614~cellular response to reactive oxygen species	196.279	196.279		GO:0005516~calmodulin binding	5.62829	5.62829		GO:0031982~vesicle	-0.264127	2.66609
Purine metabolism	7.27893	9.15211		GO:0006438~valyl-tRNA aminoacylation	195.859	195.859		GO:0016887~ATPase activity	0.319305	5.612		GO:0016023~cytoplasmic membrane-bounded vesicle	0.364929	2.64303
Toll-like receptor signaling pathway	9.0708	9.0708		GO:0071286~cellular response to magnesium ion	194.738	194.738		GO:0004222~metalloendopeptidase activity	-5.57426	5.57426		GO:0005794~Golgi apparatus	-1.21947	2.57478
Amino sugar and nucleotide sugar metabolism	8.8405	8.8405		GO:0017158~regulation of calcium ion-dependent exocytosis	185.164	185.164		GO:0005515~protein binding	0.225979	5.3369		GO:0016021~integral to membrane	0.135035	2.26036
Metabolism of xenobiotics by cytochrome P450	8.79049	8.79049		GO:0051925~regulation of calcium ion transport via voltage-gated calcium channel activity	185.164	185.164		GO:0005198~structural molecule activity	-3.49586	5.16392		GO:0031410~cytoplasmic vesicle	0.300206	2.17427
Cytokine-cytokine receptor interaction	-0.86211	8.55002		GO:0060128~corticotropin hormone secreting cell differentiation	185.164	185.164		GO:0008289~lipid binding	-0.236019	4.81797		GO:0005887~integral to plasma membrane	1.96621	1.96621
Fructose and mannose metabolism	8.46687	8.46687		GO:0060129~thyroid-stimulating hormone-secreting cell differentiation	185.164	185.164		GO:0008134~transcription factor binding	-1.95459	4.74528		GO:0015629~actin cytoskeleton	1.83035	1.83035
Natural killer cell mediated cytotoxicity	6.06267	8.3097		GO:0046069~cGMP catabolic process	172.06	172.06		GO:0000166~nucleotide binding	1.73107	4.72255		GO:0048471~perinuclear region of cytoplasm	-1.76275	1.76275
ABC transporters	-8.28237	8.28237		GO:0006927~transformed cell apoptosis	159.85	159.85		GO:0003723~RNA binding	0.653979	4.36939		GO:0009986~cell surface	1.6492	1.6492
Porphyrin and chlorophyll metabolism	8.23791	8.23791		GO:0030203~glycosaminoglycan metabolic process	-154.921	154.921		GO:0003824~catalytic activity	0.997944	4.15868		GO:0030529~ribonucleoprotein complex	-0.347054	1.56185
Glycerolipid metabolism	7.8531	7.8531		GO:0002367~cytokine production involved in immune response	-152.541	152.541		GO:0005215~transporter activity	0.135619	4.06014		GO:0009898~internal side of plasma membrane	1.42403	1.42403
Chemokine signaling pathway	-2.64695	6.85746		GO:0032498~detection of muramyl dipeptide	-152.541	152.541		GO:0019899~enzyme binding	1.26662	4.03308
Lysosome	-6.71896	6.71896		GO:0046645~positive regulation of gamma-delta T cell activation	-152.541	152.541		GO:0046872~metal ion binding	1.18691	3.93124
Arginine and proline metabolism	6.6131	6.6131		GO:0070372~regulation of ERK1 and ERK2 cascade	152.468	152.468		GO:0005524~ATP binding	1.21201	3.85245
Fatty acid metabolism	6.56836	6.56836		GO:0010875~positive regulation of cholesterol efflux	150.56	150.56		GO:0016462~pyrophosphatase activity	1.52847	3.81347
Tryptophan metabolism	6.32048	6.32048		GO:0030853~negative regulation of granulocyte differentiation	150.56	150.56		GO:0003677~DNA binding	1.68912	3.55788
Circadian rhythm - mammal	-6.08059	6.08059		GO:0045650~negative regulation of macrophage differentiation	150.56	150.56		GO:0008237~metallopeptidase activity	-3.46843	3.46843
Tight junction	5.77247	5.77247		GO:0072659~protein localization in plasma membrane	150.56	150.56		GO:0019904~protein domain specific binding	-3.08382	3.08382
Propanoate metabolism	5.77088	5.77088		GO:0006801~superoxide metabolic process	-143.335	143.335		GO:0016874~ligase activity	2.83577	2.83577
Retinol metabolism	-5.50272	5.50272		GO:0032964~collagen biosynthetic process	-142.291	142.291		GO:0008270~zinc ion binding	0.858197	2.65985
Jak-STAT signaling pathway	5.27903	5.27903		GO:0010761~fibroblast migration	132.768	132.768		GO:0003774~motor activity	1.79677	1.79677
Notch signaling pathway	-4.9972	4.9972		GO:0048588~developmental cell growth	-132.571	132.571		GO:0004672~protein kinase activity	1.79296	1.79296
Gap junction	4.98348	4.98348		GO:0010867~positive regulation of triglyceride biosynthetic process	131.093	131.093		GO:0004871~signal transducer activity	0.438327	1.27593
ErbB signaling pathway	4.88566	4.88566		GO:0015820~leucine transport	126.991	126.991		GO:0004872~receptor activity	-0.0178765	0.665754
Protein processing in endoplasmic reticulum	-0.603706	4.74346		GO:0007266~Rho protein signal transduction	-123.528	123.528		GO:0004888~transmembrane receptor activity	0.131738	0.131738
Leukocyte transendothelial migration	4.7145	4.7145		GO:0006700~C21-steroid hormone biosynthetic process	123.443	123.443
RNA degradation	1.31535	4.66648		GO:0060644~mammary gland epithelial cell differentiation	123.443	123.443
Peroxisome	1.91179	4.65869		GO:0042130~negative regulation of T cell proliferation	122.9	122.9
NOD-like receptor signaling pathway	-4.62247	4.62247		GO:0042904~9-cis-retinoic acid biosynthetic process	-115.557	115.557
RNA transport	4.42764	4.42764		GO:0010739~positive regulation of protein kinase A signaling cascade	112.92	112.92
Primary immunodeficiency	4.4196	4.4196		GO:0010745~negative regulation of macrophage derived foam cell differentiation	112.92	112.92
Valine, leucine and isoleucine degradation	4.28162	4.28162		GO:0010906~regulation of glucose metabolic process	112.92	112.92
Wnt signaling pathway	4.06431	4.06431		GO:0019395~fatty acid oxidation	112.92	112.92
Adherens junction	3.54515	3.54515		GO:0031953~negative regulation of protein autophosphorylation	112.92	112.92
Inositol phosphate metabolism	-3.17044	3.17044		GO:0050765~negative regulation of phagocytosis	112.92	112.92
p53 signaling pathway	-2.96533	2.96533		GO:0002092~positive regulation of receptor internalization	-112.446	112.446
VEGF signaling pathway	2.4907	2.4907		GO:0055062~phosphate ion homeostasis	-112.446	112.446
Cell adhesion molecules (CAMs)	-0.43324	2.37248		GO:0034440~lipid oxidation	-108.125	108.125
Tyrosine metabolism	2.36642	2.36642		GO:0034441~plasma lipoprotein particle oxidation	-108.125	108.125
Proteasome	2.35987	2.35987		GO:0030199~collagen fibril organization	-83.5183	105.28
RIG-I-like receptor signaling pathway	2.27039	2.27039		GO:0051024~positive regulation of immunoglobulin secretion	103.766	103.766
Fc gamma R-mediated phagocytosis	2.142	2.142		GO:0006094~gluconeogenesis	103.138	103.138
Ribosome	1.60558	1.60558		GO:0016125~sterol metabolic process	100.743	100.743
Apoptosis	1.55827	1.55827		GO:0010744~positive regulation of macrophage derived foam cell differentiation	98.9818	98.9818
Pyrimidine metabolism	-1.39746	1.39746		GO:0045885~positive regulation of survival gene product expression	98.9818	98.9818
Cell cycle	1.31793	1.31793		GO:0060016~granulosa cell development	97.4334	97.4334
Phagosome	-1.02026	1.02026		GO:0006111~regulation of gluconeogenesis	97.369	97.369
Endocytosis	0.910793	0.910793		GO:0006725~cellular aromatic compound metabolic process	96.6954	96.6954
Oxidative phosphorylation	0.850735	0.850735		GO:0014070~response to organic cyclic compound	96.6954	96.6954
Neuroactive ligand-receptor interaction	0.724974	0.724974		GO:0006348~chromatin silencing at telomere	-96.5857	96.5857
				GO:0016180~snRNA processing	-95.1973	95.1973
				GO:0043206~fibril organization	-94.8607	94.8607
				GO:0045597~positive regulation of cell differentiation	92.582	92.582
				GO:0045862~positive regulation of proteolysis	-92.0567	92.0567
				GO:0019432~triglyceride biosynthetic process	91.0959	91.0959
				GO:0071230~cellular response to amino acid stimulus	-89.7504	89.7504
				GO:0042572~retinol metabolic process	88.9427	88.9427
				GO:0006256~UDP catabolic process	-88.0397	88.0397
				GO:0043406~positive regulation of MAP kinase activity	86.03	86.03
				GO:0005992~trehalose biosynthetic process	85.3512	85.3512
				GO:0010898~positive regulation of triglyceride catabolic process	84.7072	84.7072
				GO:0060395~SMAD protein signal transduction	84.1194	84.1194
				GO:0032747~positive regulation of interleukin-23 production	83.545	83.545
				GO:0000186~activation of MAPKK activity	82.2951	82.2951
				GO:0002238~response to molecule of fungal origin	81.0298	81.0298
				GO:0050671~positive regulation of lymphocyte proliferation	81.0298	81.0298
				GO:0007182~common-partner SMAD protein phosphorylation	80.2487	80.2487
				GO:0007184~SMAD protein import into nucleus	80.2487	80.2487
				GO:0008333~endosome to lysosome transport	79.925	79.925
				GO:0034453~microtubule anchoring	79.0356	79.0356
				GO:0002830~positive regulation of type 2 immune response	-76.2707	76.2707
				GO:0050871~positive regulation of B cell activation	-76.2707	76.2707
				GO:0043535~regulation of blood vessel endothelial cell migration	76.234	76.234
				GO:0019918~peptidyl-arginine methylation, to symmetrical-dimethyl arginine	75.8391	75.8391
				GO:0034969~histone arginine methylation	75.8391	75.8391
				GO:0032270~positive regulation of cellular protein metabolic process	75.2802	75.2802
				GO:0043124~negative regulation of I-kappaB kinase/NF-kappaB cascade	75.2802	75.2802
				GO:0007044~cell-substrate junction assembly	73.9591	73.9591
				GO:0071277~cellular response to calcium ion	73.6045	73.6045
				GO:0048384~retinoic acid receptor signaling pathway	17.7877	72.7569
				GO:0006635~fatty acid beta-oxidation	71.108	71.108
				GO:0045786~negative regulation of cell cycle	71.0445	71.0445
				GO:0045599~negative regulation of fat cell differentiation	69.4894	69.4894
				GO:0046329~negative regulation of JNK cascade	-67.4675	67.4675
				GO:0048255~mRNA stabilization	-66.2643	66.2643
				GO:0006526~arginine biosynthetic process	66.0331	66.0331
				GO:0045820~negative regulation of glycolysis	64.9127	64.9127
				GO:0015807~L-amino acid transport	63.4956	63.4956
				GO:0007179~transforming growth factor beta receptor signaling pathway	-20.64	62.6997
				GO:0000387~spliceosomal snRNP assembly	60.6713	60.6713
				GO:0031668~cellular response to extracellular stimulus	58.8836	58.8836
				GO:0051457~maintenance of protein location in nucleus	-58.3933	58.3933
				GO:0071479~cellular response to ionizing radiation	58.1273	58.1273
				GO:0042448~progesterone metabolic process	-57.7785	57.7785
				GO:0032868~response to insulin stimulus	57.3441	57.3441
				GO:0032321~positive regulation of Rho GTPase activity	57.2575	57.2575
				GO:0019388~galactose catabolic process	56.9008	56.9008
				GO:0009967~positive regulation of signal transduction	56.4601	56.4601
				GO:0042026~protein refolding	-55.6607	55.6607
				GO:0006585~dopamine biosynthetic process from tyrosine	54.4278	54.4278
				GO:0042418~epinephrine biosynthetic process	54.4278	54.4278
				GO:0006670~sphingosine metabolic process	53.55	53.55
				GO:0070301~cellular response to hydrogen peroxide	53.2834	53.2834
				GO:0060548~negative regulation of cell death	52.904	52.904
				GO:0070368~positive regulation of hepatocyte differentiation	52.0507	52.0507
				GO:0001934~positive regulation of protein phosphorylation	51.4018	51.4018
				GO:0016045~detection of bacterium	-50.8471	50.8471
				GO:0050718~positive regulation of interleukin-1 beta secretion	-50.8471	50.8471
				GO:0070431~nucleotide-binding oligomerization domain containing 2 signaling pathway	-50.8471	50.8471
				GO:0006349~regulation of gene expression by genetic imprinting	50.5594	50.5594
				GO:0018216~peptidyl-arginine methylation	50.5594	50.5594
				GO:0043985~histone H4-R3 methylation	50.5594	50.5594
				GO:0070373~negative regulation of ERK1 and ERK2 cascade	50.1868	50.1868
				GO:0001523~retinoid metabolic process	48.4144	48.4144
				GO:0046697~decidualization	-48.1911	48.1911
				GO:0061015~snRNA import into nucleus	47.443	47.443
				GO:0008630~DNA damage response, signal transduction resulting in induction of apoptosis	-45.417	45.417
				GO:0016925~protein sumoylation	-45.417	45.417
				GO:0034612~response to tumor necrosis factor	45.1681	45.1681
				GO:0046326~positive regulation of glucose import	45.1681	45.1681
				GO:0008209~androgen metabolic process	-1.30651	44.9163
				GO:0032024~positive regulation of insulin secretion	44.4713	44.4713
				GO:0071425~hemopoietic stem cell proliferation	-44.1902	44.1902
				GO:0051781~positive regulation of cell division	42.6119	42.6119
				GO:0071436~sodium ion export	42.3304	42.3304
				GO:0032757~positive regulation of interleukin-8 production	41.0619	41.0619
				GO:0009314~response to radiation	-40.6546	40.6546
				GO:0002755~MyD88-dependent toll-like receptor signaling pathway	40.5149	40.5149
				GO:0032494~response to peptidoglycan	40.5149	40.5149
				GO:0042523~positive regulation of tyrosine phosphorylation of Stat5 protein	39.5927	39.5927
				GO:0034504~protein localization to nucleus	39.3278	39.3278
				GO:0006002~fructose 6-phosphate metabolic process	38.9476	38.9476
				GO:0046580~negative regulation of Ras protein signal transduction	38.9476	38.9476
				GO:0033628~regulation of cell adhesion mediated by integrin	38.117	38.117
				GO:0070848~response to growth factor stimulus	38.117	38.117
				GO:0045727~positive regulation of translation	-37.8653	37.8653
				GO:0050873~brown fat cell differentiation	37.7011	37.7011
				GO:0009749~response to glucose stimulus	37.6401	37.6401
				GO:0010595~positive regulation of endothelial cell migration	37.0328	37.0328
				GO:0000183~chromatin silencing at rDNA	-36.6866	36.6866
				GO:0019752~carboxylic acid metabolic process	36.3415	36.3415
				GO:0006470~protein dephosphorylation	34.9489	34.9489
				GO:0032720~negative regulation of tumor necrosis factor production	34.7447	34.7447
				GO:0007200~activation of phospholipase C activity by G-protein coupled receptor protein signaling pathway coupled to IP3 second messenger	34.471	34.471
				GO:0001964~startle response	34.4363	34.4363
				GO:0019255~glucose 1-phosphate metabolic process	34.1405	34.1405
				GO:0042593~glucose homeostasis	33.1592	33.1592
				GO:0010759~positive regulation of macrophage chemotaxis	32.2762	32.2762
				GO:0006006~glucose metabolic process	32.2629	32.2629
				GO:0032869~cellular response to insulin stimulus	32.2629	32.2629
				GO:0001938~positive regulation of endothelial cell proliferation	32.0853	32.0853
				GO:0001558~regulation of cell growth	-31.7904	31.7904
				GO:0032863~activation of Rac GTPase activity	30.4936	30.4936
				GO:0060444~branching involved in mammary gland duct morphogenesis	30.4936	30.4936
				GO:0045766~positive regulation of angiogenesis	30.2997	30.2997
				GO:0031929~TOR signaling cascade	30.2739	30.2739
				GO:0045603~positive regulation of endothelial cell differentiation	29.9091	29.9091
				GO:0071777~positive regulation of cell cycle cytokinesis	28.6288	28.6288
				GO:0045740~positive regulation of DNA replication	28.2805	28.2805
				GO:0043407~negative regulation of MAP kinase activity	28.2301	28.2301
				GO:0050728~negative regulation of inflammatory response	28.2301	28.2301
				GO:0090263~positive regulation of canonical Wnt receptor signaling pathway	-28.1115	28.1115
				GO:0002474~antigen processing and presentation of peptide antigen via MHC class I	-27.8304	27.8304
				GO:0006672~ceramide metabolic process	27.2561	27.2561
				GO:0008210~estrogen metabolic process	27.2561	27.2561
				GO:0042421~norepinephrine biosynthetic process	27.2139	27.2139
				GO:0034374~low-density lipoprotein particle remodeling	-27.0314	27.0314
				GO:0048008~platelet-derived growth factor receptor signaling pathway	26.4813	26.4813
				GO:0043987~histone H3-S10 phosphorylation	25.9633	25.9633
				GO:0043988~histone H3-S28 phosphorylation	25.9633	25.9633
				GO:0034097~response to cytokine stimulus	-25.8711	25.8711
				GO:0032495~response to muramyl dipeptide	-25.4236	25.4236
				GO:0090004~positive regulation of establishment of protein localization in plasma membrane	25.4113	25.4113
				GO:0006777~Mo-molybdopterin cofactor biosynthetic process	25.1476	25.1476
				GO:0033280~response to vitamin D	24.8983	24.8983
				GO:0000398~nuclear mRNA splicing, via spliceosome	-17.7133	23.4737
				GO:0032740~positive regulation of interleukin-17 production	-7.15116	23.3571
				GO:0045669~positive regulation of osteoblast differentiation	23.1455	23.1455
				GO:0006754~ATP biosynthetic process	22.9553	22.9553
				GO:0043161~proteasomal ubiquitin-dependent protein catabolic process	-14.6108	22.5485
				GO:0016575~histone deacetylation	22.4614	22.4614
				GO:0006646~phosphatidylethanolamine biosynthetic process	22.2557	22.2557
				GO:0045765~regulation of angiogenesis	21.7811	21.7811
				GO:0090026~positive regulation of monocyte chemotaxis	-21.6251	21.6251
				GO:0005978~glycogen biosynthetic process	21.3378	21.3378
				GO:0007268~synaptic transmission	20.9552	20.9552
				GO:0010628~positive regulation of gene expression	0.970306	20.8137
				GO:0018149~peptide cross-linking	-20.3273	20.3273
				GO:0016064~immunoglobulin mediated immune response	20.2574	20.2574
				GO:0045351~type I interferon biosynthetic process	20.2574	20.2574
				GO:0051260~protein homooligomerization	20.2309	20.2309
				GO:0045947~negative regulation of translational initiation	20.1826	20.1826
				GO:0043123~positive regulation of I-kappaB kinase/NF-kappaB cascade	5.70414	20.0129
				GO:0071407~cellular response to organic cyclic compound	19.9186	19.9186
				GO:0006631~fatty acid metabolic process	19.8444	19.8444
				GO:0007409~axonogenesis	-19.8434	19.8434
				GO:0006812~cation transport	4.08858	19.7169
				GO:0030336~negative regulation of cell migration	19.6383	19.6383
				GO:0051726~regulation of cell cycle	19.4909	19.4909
				GO:0032755~positive regulation of interleukin-6 production	-5.9593	19.4643
				GO:0032760~positive regulation of tumor necrosis factor production	-5.9593	19.4643
				GO:0021915~neural tube development	19.0585	19.0585
				GO:0051898~negative regulation of protein kinase B signaling cascade	19.0585	19.0585
				GO:0009411~response to UV	-18.9326	18.9326
				GO:0001916~positive regulation of T cell mediated cytotoxicity	-18.5536	18.5536
				GO:0002237~response to molecule of bacterial origin	-18.5536	18.5536
				GO:0050769~positive regulation of neurogenesis	-18.3231	18.3231
				GO:0032526~response to retinoic acid	18.3117	18.3117
				GO:0001963~synaptic transmission, dopaminergic	18.1426	18.1426
				GO:0009072~aromatic amino acid family metabolic process	18.1426	18.1426
				GO:0042423~catecholamine biosynthetic process	18.1426	18.1426
				GO:0006974~response to DNA damage stimulus	-17.7719	17.7719
				GO:0016311~dephosphorylation	17.7035	17.7035
				GO:0007026~negative regulation of microtubule depolymerization	-17.5622	17.5622
				GO:0001678~cellular glucose homeostasis	17.3502	17.3502
				GO:0033129~positive regulation of histone phosphorylation	17.3089	17.3089
				GO:0007157~heterophilic cell-cell adhesion	-17.2902	17.2902
				GO:0009408~response to heat	17.0015	17.0015
				GO:0006879~cellular iron ion homeostasis	16.9838	16.9838
				GO:0043433~negative regulation of sequence-specific DNA binding transcription factor activity	-16.8669	16.8669
				GO:0043065~positive regulation of apoptotic process	7.64644	16.7637
				GO:0051592~response to calcium ion	16.3574	16.3574
				GO:0045954~positive regulation of natural killer cell mediated cytotoxicity	-16.2909	16.2909
				GO:0071456~cellular response to hypoxia	16.2854	16.2854
				GO:0008652~cellular amino acid biosynthetic process	16.2784	16.2784
				GO:0045080~positive regulation of chemokine biosynthetic process	16.206	16.206
				GO:0042493~response to drug	15.9145	15.9145
				GO:0006561~proline biosynthetic process	15.857	15.857
				GO:0009790~embryo development	0.334421	15.6679
				GO:0046330~positive regulation of JNK cascade	-4.76744	15.5714
				GO:0016338~calcium-independent cell-cell adhesion	15.5139	15.5139
				GO:0016042~lipid catabolic process	5.20291	15.2611
				GO:0008284~positive regulation of cell proliferation	14.6836	14.6836
				GO:0006366~transcription from RNA polymerase II promoter	14.1741	14.1741
				GO:0007032~endosome organization	-13.9724	13.9724
				GO:0060326~cell chemotaxis	13.8607	13.8607
				GO:0045892~negative regulation of transcription, DNA-dependent	9.98112	13.7977
				GO:0001508~regulation of action potential	13.7745	13.7745
				GO:0008286~insulin receptor signaling pathway	13.4551	13.4551
				GO:0007205~activation of protein kinase C activity by G-protein coupled receptor protein signaling pathway	13.3875	13.3875
				GO:0008285~negative regulation of cell proliferation	6.00152	13.3349
				GO:0070534~protein K63-linked ubiquitination	-13.2571	13.2571
				GO:0030308~negative regulation of cell growth	13.1899	13.1899
				GO:0007243~intracellular protein kinase cascade	13.172	13.172
				GO:0006821~chloride transport	-2.55186	13.1476
				GO:0006783~heme biosynthetic process	13.0434	13.0434
				GO:0048665~neuron fate specification	13.0127	13.0127
				GO:0007399~nervous system development	10.3678	12.7238
				GO:0051607~defense response to virus	-12.6072	12.6072
				GO:0090090~negative regulation of canonical Wnt receptor signaling pathway	-12.494	12.494
				GO:0030154~cell differentiation	11.03	12.4605
				GO:0040007~growth	-12.3438	12.3438
				GO:0006955~immune response	-0.828015	12.2069
				GO:0009636~response to toxin	12.0869	12.0869
				GO:0001525~angiogenesis	12.0247	12.0247
				GO:0007023~post-chaperonin tubulin folding pathway	-12.016	12.016
				GO:0045725~positive regulation of glycogen biosynthetic process	-11.8276	11.8276
				GO:0031532~actin cytoskeleton reorganization	11.4962	11.4962
				GO:2000344~positive regulation of acrosome reaction	11.4788	11.4788
				GO:0006633~fatty acid biosynthetic process	11.4402	11.4402
				GO:0001570~vasculogenesis	11.3593	11.3593
				GO:0030307~positive regulation of cell growth	11.2908	11.2908
				GO:0001666~response to hypoxia	11.0677	11.0677
				GO:0007264~small GTPase mediated signal transduction	11.039	11.039
				GO:0007160~cell-matrix adhesion	-10.9455	10.9455
				GO:0030182~neuron differentiation	10.8906	10.8906
				GO:0030216~keratinocyte differentiation	10.8906	10.8906
				GO:0042127~regulation of cell proliferation	-7.28273	10.8841
				GO:0051289~protein homotetramerization	10.8188	10.8188
				GO:0007229~integrin-mediated signaling pathway	-10.5401	10.5401
				GO:0007275~multicellular organismal development	9.40328	10.2377
				GO:0002504~antigen processing and presentation of peptide or polysaccharide antigen via MHC class II	-9.9759	9.9759
				GO:0040014~regulation of multicellular organism growth	9.91132	9.91132
				GO:0006915~apoptotic process	1.80039	9.73733
				GO:0006816~calcium ion transport	9.45219	9.45219
				GO:0035556~intracellular signal transduction	1.51866	9.14044
				GO:0016055~Wnt receptor signaling pathway	-9.11723	9.11723
				GO:0006807~nitrogen compound metabolic process	9.08537	9.08537
				GO:0044130~negative regulation of growth of symbiont in host	9.00331	9.00331
				GO:0007165~signal transduction	9.00077	9.00077
				GO:0042771~DNA damage response, signal transduction by p53 class mediator resulting in induction of apoptosis	-8.87067	8.87067
				GO:0051090~regulation of sequence-specific DNA binding transcription factor activity	8.67512	8.67512
				GO:0060441~epithelial tube branching involved in lung morphogenesis	8.67512	8.67512
				GO:0070498~interleukin-1-mediated signaling pathway	8.65445	8.65445
				GO:0006629~lipid metabolic process	3.01591	8.61816
				GO:0001932~regulation of protein phosphorylation	8.56767	8.56767
				GO:0046677~response to antibiotic	8.29942	8.29942
				GO:0042787~protein ubiquitination involved in ubiquitin-dependent protein catabolic process	-8.28566	8.28566
				GO:0006814~sodium ion transport	8.19298	8.19298
				GO:0007224~smoothened signaling pathway	-7.88504	7.88504
				GO:0005975~carbohydrate metabolic process	7.6256	7.6256
				GO:0035066~positive regulation of histone acetylation	7.4181	7.4181
				GO:0031663~lipopolysaccharide-mediated signaling pathway	7.36634	7.36634
				GO:0050727~regulation of inflammatory response	7.36634	7.36634
				GO:0006811~ion transport	0.438201	7.3493
				GO:0051092~positive regulation of NF-kappaB transcription factor activity	-2.23474	7.2991
				GO:0046854~phosphatidylinositol phosphorylation	-6.73719	6.73719
				GO:0045944~positive regulation of transcription from RNA polymerase II promoter	3.04089	6.64528
				GO:0043484~regulation of RNA splicing	6.58327	6.58327
				GO:0008380~RNA splicing	-3.92475	6.53545
				GO:0043154~negative regulation of cysteine-type endopeptidase activity involved in apoptotic process	6.37555	6.37555
				GO:0000082~G1/S transition of mitotic cell cycle	6.37345	6.37345
				GO:0070936~protein K48-linked ubiquitination	-6.31289	6.31289
				GO:0050830~defense response to Gram-positive bacterium	6.23306	6.23306
				GO:0016568~chromatin modification	1.34372	6.05522
				GO:0015031~protein transport	1.99402	6.01234
				GO:0000187~activation of MAPK activity	5.96099	5.96099
				GO:0016337~cell-cell adhesion	5.96099	5.96099
				GO:0043066~negative regulation of apoptotic process	5.90621	5.90621
				GO:0042742~defense response to bacterium	-5.64968	5.64968
				GO:0006979~response to oxidative stress	-5.56885	5.56885
				GO:0035264~multicellular organism growth	-5.53528	5.53528
				GO:0050896~response to stimulus	5.25859	5.25859
				GO:0009267~cellular response to starvation	5.20507	5.20507
				GO:0040008~regulation of growth	5.02959	5.02959
				GO:0045893~positive regulation of transcription, DNA-dependent	-0.244745	4.9623
				GO:0006355~regulation of transcription, DNA-dependent	4.07632	4.93451
				GO:0030163~protein catabolic process	4.85085	4.85085
				GO:0042981~regulation of apoptotic process	-0.577278	4.77505
				GO:0007155~cell adhesion	4.44665	4.44665
				GO:0006457~protein folding	-4.37114	4.37114
				GO:0006468~protein phosphorylation	4.27174	4.27174
				GO:0030335~positive regulation of cell migration	4.15977	4.15977
				GO:0007154~cell communication	-4.04463	4.04463
				GO:0008033~tRNA processing	-3.71935	3.71935
				GO:0055114~oxidation-reduction process	-0.160528	3.66806
				GO:0030097~hemopoiesis	3.63415	3.63415
				GO:0032496~response to lipopolysaccharide	3.24119	3.24119
				GO:0022900~electron transport chain	3.16185	3.16185
				GO:0006606~protein import into nucleus	2.96519	2.96519
				GO:0008203~cholesterol metabolic process	2.75424	2.75424
				GO:0008283~cell proliferation	2.65162	2.65162
				GO:0007050~cell cycle arrest	2.60253	2.60253
				GO:0045087~innate immune response	2.38323	2.38323
				GO:0006397~mRNA processing	0.114496	2.13857
				GO:0006916~anti-apoptosis	1.96171	1.96171
				GO:0007218~neuropeptide signaling pathway	1.86142	1.86142
				GO:0016477~cell migration	1.84905	1.84905
				GO:0006508~proteolysis	-0.523393	1.6614
				GO:0006281~DNA repair	1.56937	1.56937
				GO:0006810~transport	1.34123	1.34123
				GO:0016192~vesicle-mediated transport	-1.30361	1.30361
				GO:0006412~translation	0.704888	0.704888

## Sheet: AF4-50% ALL DIET
Diet Kegg		17.7957		GO BP Diet		152.468	152.468			2.46773				6.52808	6.52808			48.1079
Pathway	Flux	Impact		Term	Flux	Impact		Category GOTERM_MF_ALL	Flux	Impact		Category GOTERM_CC_ALL	Flux	Impact		Category INTERPRO	Flux	Impact
Ascorbate and aldarate metabolism	35.5914	35.5914		GO:0060760~positive regulation of response to cytokine stimulus	304.936	304.936		GO:0003735~structural constituent of ribosome	-0.816725	4.93546		GO:0030863~cortical cytoskeleton	13.0562	13.0562		IPR001627:Semaphorin/CD100 antigen	96.2157	96.2157
Ubiquinone and other terpenoid-quinone biosynthesis	34.5304	34.5304		GO:0050848~regulation of calcium-mediated signaling	284.731	284.731		GO:0019904~protein domain specific binding	4.71272	4.71272		GO:0000776~kinetochore	10.8693	10.8693		IPR002165:Plexin	72.1618	72.1618
Sphingolipid metabolism	10.0676	24.6691		GO:0043551~regulation of phosphatidylinositol 3-kinase activity	249.464	249.464		GO:0005516~calmodulin binding	-4.69671	4.69671		GO:0048471~perinuclear region of cytoplasm	-0.0766472	7.96875		IPR006634:TRAM, LAG1 and CLN8 homology	-19.9232	19.9232
Metabolism of xenobiotics by cytochrome P450	22.9696	22.9696		GO:0050999~regulation of nitric-oxide synthase activity	187.094	187.094		GO:0005509~calcium ion binding	1.81465	4.41012		GO:0042612~MHC class I protein complex	-7.56886	7.56886		IPR001881:EGF-like calcium-binding	17.6243	17.6243
Ribosome biogenesis in eukaryotes	13.2157	18.2689		GO:0002481~antigen processing and presentation of exogenous protein antigen via MHC class Ib, TAP-dependent	-152.066	152.066		GO:0005198~structural molecule activity	0.530657	4.24288		GO:0000139~Golgi membrane	-7.3473	7.3473		IPR002035:von Willebrand factor, type A	16.2504	16.2504
Ether lipid metabolism	17.3966	17.3966		GO:0019853~L-ascorbic acid biosynthetic process	142.365	142.365		GO:0000287~magnesium ion binding	4.0914	4.0914		GO:0031252~cell leading edge	7.22431	7.22431		IPR000742:EGF-like, type 3	7.95244	7.95244
Pentose phosphate pathway	13.5586	13.5586		GO:0046469~platelet activating factor metabolic process	138.599	138.599		GO:0003723~RNA binding	0.707277	4.04887		GO:0030425~dendrite	-7.10951	7.10951		IPR003597:Immunoglobulin C1-set	-7.09581	7.09581
Fc gamma R-mediated phagocytosis	5.2284	12.9757		GO:0032288~myelin assembly	132.819	132.819		GO:0004672~protein kinase activity	2.56901	4.04218		GO:0005938~cell cortex	6.62941	6.62941		IPR015880:Zinc finger, C2H2-like	1.77666	6.00125
Basal transcription factors	12.1974	12.1974		GO:0006256~UDP catabolic process	-127.034	127.034		GO:0005249~voltage-gated potassium channel activity	4.02782	4.02782		GO:0005764~lysosome	0.840927	6.58199		IPR000719:Protein kinase, core	3.47711	5.13222
Other glycan degradation	10.8789	10.8789		GO:0051531~NFAT protein import into nucleus	124.732	124.732		GO:0005524~ATP binding	1.63861	3.39475		GO:0005759~mitochondrial matrix	0.665271	6.50311		IPR013026:Tetratricopeptide region	4.72011	4.72011
B cell receptor signaling pathway	1.3605	10.8085		GO:0060396~growth hormone receptor signaling pathway	124.732	124.732		GO:0030234~enzyme regulator activity	0.512958	3.24093		GO:0030529~ribonucleoprotein complex	2.12738	6.1054		IPR019734:Tetratricopeptide repeat	4.72011	4.72011
Glyoxylate and dicarboxylate metabolism	10.6578	10.6578		GO:0007599~hemostasis	120.539	120.539		GO:0008134~transcription factor binding	3.22416	3.22416		GO:0008076~voltage-gated potassium channel complex	5.80006	5.80006		IPR017986:WD40 repeat, region	-0.0613378	3.9999
Fc epsilon RI signaling pathway	1.32811	10.5511		GO:0002314~germinal center B cell differentiation	118.945	118.945		GO:0001883~purine nucleoside binding	1.52617	3.16181		GO:0005654~nucleoplasm	2.07215	5.48814		IPR001680:WD40 repeat	-0.0546706	3.56513
Primary immunodeficiency	3.52724	10.4663		GO:0006154~adenosine catabolic process	118.945	118.945		GO:0004674~protein serine/threonine kinase activity	1.73477	3.05294		GO:0009898~internal side of plasma membrane	-5.29582	5.29582		IPR001356:Homeobox	2.87585	2.87585
Leukocyte transendothelial migration	-3.36592	10.2955		GO:0006157~deoxyadenosine catabolic process	118.945	118.945		GO:0003779~actin binding	3.04979	3.04979		GO:0005789~endoplasmic reticulum membrane	-5.11857	5.11857		IPR001849:Pleckstrin homology	2.54178	2.54178
Glycerolipid metabolism	10.1994	10.1994		GO:0009168~purine ribonucleoside monophosphate biosynthetic process	118.945	118.945		GO:0005515~protein binding	0.909328	2.80754		GO:0005829~cytosol	3.72612	4.80212		IPR007110:Immunoglobulin-like	-2.29525	2.29525
Endocrine and other factor-regulated calcium reabsorption	-9.99992	9.99992		GO:0032261~purine nucleotide salvage	118.945	118.945		GO:0042803~protein homodimerization activity	2.7065	2.7065		GO:0005783~endoplasmic reticulum	-0.763867	4.79676		IPR003599:Immunoglobulin subtype	2.24291	2.24291
Antigen processing and presentation	-9.60992	9.60992		GO:0033632~regulation of cell-cell adhesion mediated by integrin	118.945	118.945		GO:0046872~metal ion binding	1.05166	2.70487		GO:0043234~protein complex	2.35564	4.41213
Tyrosine metabolism	9.30567	9.30567		GO:0046061~dATP catabolic process	118.945	118.945		GO:0005215~transporter activity	0.853595	2.63219		GO:0005730~nucleolus	-0.668842	3.51884
mRNA surveillance pathway	9.26627	9.26627		GO:0046103~inosine biosynthetic process	118.945	118.945		GO:0008270~zinc ion binding	0.737528	2.45443		GO:0015629~actin cytoskeleton	3.4644	3.4644
Focal adhesion	-0.368562	9.16999		GO:0046111~xanthine biosynthetic process	118.945	118.945		GO:0042802~identical protein binding	2.43438	2.43438		GO:0005886~plasma membrane	0.360656	3.33518
Drug metabolism - cytochrome P450	8.9729	8.9729		GO:0060169~negative regulation of adenosine receptor signaling pathway	118.945	118.945		GO:0003824~catalytic activity	1.27907	2.42458		GO:0009897~external side of plasma membrane	3.33035	3.33035
Glycosaminoglycan biosynthesis - keratan sulfate	-8.80455	8.80455		GO:0009589~detection of UV	-113.29	113.29		GO:0030246~carbohydrate binding	2.31121	2.31121		GO:0005794~Golgi apparatus	-0.134043	3.27225
Fat digestion and absorption	8.79757	8.79757		GO:0046984~regulation of hemoglobin biosynthetic process	-113.29	113.29		GO:0005102~receptor binding	0.88824	2.19731		GO:0005737~cytoplasm	0.490896	3.24805
RNA transport	2.19845	8.42861		GO:0022617~extracellular matrix disassembly	-112.046	112.046		GO:0019899~enzyme binding	2.1652	2.1652		GO:0005813~centrosome	2.83421	2.83421
mTOR signaling pathway	8.31546	8.31546		GO:0031581~hemidesmosome assembly	-112.046	112.046		GO:0003700~transcription factor activity	0.0264526	2.08875		GO:0043231~intracellular membrane-bounded organelle	0.855953	2.78564
Complement and coagulation cascades	8.2661	8.2661		GO:0048386~positive regulation of retinoic acid receptor signaling pathway	109.212	109.212		GO:0003677~DNA binding	0.719506	1.95752		GO:0005634~nucleus	1.00157	2.7849
ECM-receptor interaction	3.75863	8.24046		GO:0032435~negative regulation of proteasomal ubiquitin-dependent protein catabolic process	101.645	101.645		GO:0005261~cation channel activity	1.75759	1.75759		GO:0005887~integral to plasma membrane	2.78062	2.78062
Regulation of actin cytoskeleton	4.62455	8.08318		GO:0046488~phosphatidylinositol metabolic process	97.3186	97.3186		GO:0005525~GTP binding	-0.536638	1.75616		GO:0031012~extracellular matrix	2.77533	2.77533
Lysosome	-3.13222	7.86155		GO:0022417~protein maturation by protein folding	96.2996	96.2996		GO:0004872~receptor activity	1.09256	1.573		GO:0016020~membrane	0.614168	2.3895
Glutathione metabolism	7.73526	7.73526		GO:0023035~CD40 signaling pathway	94.8719	94.8719		GO:0005506~iron ion binding	1.55366	1.55366		GO:0016021~integral to membrane	0.723055	2.2876
Neurotrophin signaling pathway	7.6817	7.6817		GO:0030510~regulation of BMP signaling pathway	93.5468	93.5468		GO:0004888~transmembrane receptor activity	0.455071	0.82632		GO:0005739~mitochondrion	0.854036	2.28604
Natural killer cell mediated cytotoxicity	0.961734	7.64047		GO:0032927~positive regulation of activin receptor signaling pathway	93.5468	93.5468						GO:0005578~proteinaceous extracellular matrix	2.19375	2.19375
Glioma	7.33717	7.33717		GO:0042339~keratan sulfate metabolic process	-88.0455	88.0455						GO:0005576~extracellular region	1.05832	2.1201
Ribosome	-6.94147	6.94147		GO:0000492~box C/D snoRNP assembly	79.7392	79.7392						GO:0005856~cytoskeleton	2.00978	2.00978
T cell receptor signaling pathway	0.858163	6.81765		GO:0042518~negative regulation of tyrosine phosphorylation of Stat3 protein	-79.3912	79.3912						GO:0005743~mitochondrial inner membrane	1.6124	1.6124
Porphyrin and chlorophyll metabolism	-5.96263	5.96263		GO:0000272~polysaccharide catabolic process	77.354	77.354						GO:0005768~endosome	1.58681	1.58681
ErbB signaling pathway	-5.93962	5.93962		GO:0042026~protein refolding	-76.033	76.033						GO:0016023~cytoplasmic membrane-bounded vesicle	1.51327	1.51327
VEGF signaling pathway	5.80149	5.80149		GO:0009812~flavonoid metabolic process	74.7216	74.7216						GO:0005694~chromosome	1.47234	1.47234
Spliceosome	4.11055	5.6763		GO:0009072~aromatic amino acid family metabolic process	71.3434	71.3434						GO:0031410~cytoplasmic vesicle	1.24488	1.24488
Glycine, serine and threonine metabolism	5.64237	5.64237		GO:0032781~positive regulation of ATPase activity	71.1827	71.1827						GO:0031982~vesicle	1.2084	1.2084
NOD-like receptor signaling pathway	5.50155	5.50155		GO:0006906~vesicle fusion	-64.5611	64.5611						GO:0005615~extracellular space	1.12052	1.12052
Fatty acid metabolism	-5.3235	5.3235		GO:0006805~xenobiotic metabolic process	14.5703	61.6197
Amino sugar and nucleotide sugar metabolism	5.27068	5.27068		GO:0002686~negative regulation of leukocyte migration	59.4725	59.4725
Endocytosis	-2.12005	5.23215		GO:0033089~positive regulation of T cell differentiation in thymus	59.4725	59.4725
Phosphatidylinositol signaling system	5.0911	5.0911		GO:0043103~hypoxanthine salvage	59.4725	59.4725
Amoebiasis	1.90858	5.02097		GO:0046101~hypoxanthine biosynthetic process	59.4725	59.4725
Apoptosis	4.79738	4.79738		GO:0030828~positive regulation of cGMP biosynthetic process	56.7191	56.7191
Protein processing in endoplasmic reticulum	4.61381	4.61381		GO:0052565~response to defense-related host nitric oxide production	56.7191	56.7191
Glycerophospholipid metabolism	4.59873	4.59873		GO:0010999~regulation of eIF2 alpha phosphorylation by heme	-56.645	56.645
Insulin signaling pathway	4.46346	4.46346		GO:0046501~protoporphyrinogen IX metabolic process	-56.645	56.645
Jak-STAT signaling pathway	2.26764	4.38473		GO:0008286~insulin receptor signaling pathway	55.4364	55.4364
Chemokine signaling pathway	0.546869	4.34458		GO:0006527~arginine catabolic process	53.5076	53.5076
p53 signaling pathway	-0.933068	4.33191		GO:0006572~tyrosine catabolic process	53.5076	53.5076
Cell adhesion molecules (CAMs)	-4.22445	4.22445		GO:0002532~production of molecular mediator involved in inflammatory response	51.5694	51.5694
Phagosome	-0.0646103	4.21582		GO:0001953~negative regulation of cell-matrix adhesion	49.8928	49.8928
TGF-beta signaling pathway	4.15764	4.15764		GO:0014065~phosphatidylinositol 3-kinase cascade	49.8928	49.8928
Glycosphingolipid biosynthesis - lacto and neolacto series	-4.15094	4.15094		GO:0022604~regulation of cell morphogenesis	47.2769	47.2769
Ubiquitin mediated proteolysis	-0.850844	4.03253		GO:0070555~response to interleukin-1	43.5623	43.5623
Arginine and proline metabolism	3.95021	3.95021		GO:0006559~L-phenylalanine catabolic process	42.8061	42.8061
Toll-like receptor signaling pathway	3.89787	3.89787		GO:0090004~positive regulation of establishment of protein localization in plasma membrane	41.5773	41.5773
RIG-I-like receptor signaling pathway	-3.7417	3.7417		GO:0002906~negative regulation of mature B cell apoptosis	39.6483	39.6483
MAPK signaling pathway	3.6975	3.6975		GO:0070244~negative regulation of thymocyte apoptosis	39.6483	39.6483
Proteasome	3.65735	3.65735		GO:0043087~regulation of GTPase activity	-38.7367	38.7367
Adipocytokine signaling pathway	-3.46647	3.46647		GO:0090197~positive regulation of chemokine secretion	38.677	38.677
PPAR signaling pathway	-3.38768	3.38768		GO:0006352~transcription initiation, DNA-dependent	38.117	38.117
Cytokine-cytokine receptor interaction	3.33345	3.33345		GO:0002474~antigen processing and presentation of peptide antigen via MHC class I	-38.0165	38.0165
Purine metabolism	0.49922	3.20208		GO:0034379~very-low-density lipoprotein particle assembly	-37.7633	37.7633
Protein digestion and absorption	3.16238	3.16238		GO:0051923~sulfation	37.3608	37.3608
Peroxisome	-2.92271	2.92271		GO:0097039~protein linear polyubiquitination	31.624	31.624
GnRH signaling pathway	2.03046	2.03046		GO:0048009~insulin-like growth factor receptor signaling pathway	31.183	31.183
Pyrimidine metabolism	-2.01642	2.01642		GO:0000184~nuclear-transcribed mRNA catabolic process, nonsense-mediated decay	31.1082	31.1082
Neuroactive ligand-receptor interaction	-1.37668	1.37668		GO:0032736~positive regulation of interleukin-13 production	-29.8933	29.8933
Gap junction	1.31905	1.31905		GO:0071391~cellular response to estrogen stimulus	-29.8933	29.8933
Salivary secretion	1.28907	1.28907		GO:0034644~cellular response to UV	27.7182	27.7182
Cell cycle	-0.755297	0.755297		GO:0048041~focal adhesion assembly	27.6826	27.6826
Tight junction	-0.69702	0.69702		GO:0034394~protein localization at cell surface	27.325	27.325
				GO:0046426~negative regulation of JAK-STAT cascade	-26.4637	26.4637
				GO:0051028~mRNA transport	25.6185	25.6185
				GO:0001916~positive regulation of T cell mediated cytotoxicity	-25.3443	25.3443
				GO:0002237~response to molecule of bacterial origin	-25.3443	25.3443
				GO:0006561~proline biosynthetic process	25.2814	25.2814
				GO:0030183~B cell differentiation	24.9464	24.9464
				GO:0046326~positive regulation of glucose import	24.9464	24.9464
				GO:0045785~positive regulation of cell adhesion	-24.2104	24.2104
				GO:0046638~positive regulation of alpha-beta T cell differentiation	23.789	23.789
				GO:0030307~positive regulation of cell growth	21.7812	21.7812
				GO:0043552~positive regulation of phosphatidylinositol 3-kinase activity	-21.5204	21.5204
				GO:0006874~cellular calcium ion homeostasis	20.3379	20.3379
				GO:0031589~cell-substrate adhesion	20.0898	20.0898
				GO:0030853~negative regulation of granulocyte differentiation	-19.9289	19.9289
				GO:0045630~positive regulation of T-helper 2 cell differentiation	-19.9289	19.9289
				GO:0050853~B cell receptor signaling pathway	-19.3683	19.3683
				GO:0030866~cortical actin cytoskeleton organization	18.9107	18.9107
				GO:0030890~positive regulation of B cell proliferation	-4.39637	18.3899
				GO:0006012~galactose metabolic process	-17.6091	17.6091
				GO:0042110~T cell activation	16.9921	16.9921
				GO:0043966~histone H3 acetylation	16.9409	16.9409
				GO:0006417~regulation of translation	16.7506	16.7506
				GO:0009416~response to light stimulus	-16.1843	16.1843
				GO:0051297~centrosome organization	-15.794	15.794
				GO:0046854~phosphatidylinositol phosphorylation	15.5915	15.5915
				GO:0033077~T cell differentiation in thymus	-15.2066	15.2066
				GO:0032689~negative regulation of interferon-gamma production	-14.9466	14.9466
				GO:0051099~positive regulation of binding	-14.9466	14.9466
				GO:0009117~nucleotide metabolic process	14.8681	14.8681
				GO:0050850~positive regulation of calcium-mediated signaling	14.8681	14.8681
				GO:0007229~integrin-mediated signaling pathway	-0.408515	13.9384
				GO:0031572~G2/M transition DNA damage checkpoint	13.8413	13.8413
				GO:0006888~ER to Golgi vesicle-mediated transport	13.5315	13.5315
				GO:0030168~platelet activation	13.3932	13.3932
				GO:0043507~positive regulation of JUN kinase activity	13.198	13.198
				GO:0007250~activation of NF-kappaB-inducing kinase activity	12.9272	12.9272
				GO:0006468~protein phosphorylation	10.0108	12.1849
				GO:0032753~positive regulation of interleukin-4 production	-11.9573	11.9573
				GO:0043277~apoptotic cell clearance	-11.9573	11.9573
				GO:0045596~negative regulation of cell differentiation	-11.9573	11.9573
				GO:0006662~glycerol ether metabolic process	11.8616	11.8616
				GO:0046627~negative regulation of insulin receptor signaling pathway	-11.3416	11.3416
				GO:0034446~substrate adhesion-dependent cell spreading	-11.2046	11.2046
				GO:0006626~protein targeting to mitochondrion	10.7	10.7
				GO:0051260~protein homooligomerization	10.5868	10.5868
				GO:0018108~peptidyl-tyrosine phosphorylation	10.5072	10.5072
				GO:0032355~response to estradiol stimulus	-9.96443	9.96443
				GO:0045947~negative regulation of translational initiation	-9.96443	9.96443
				GO:0043086~negative regulation of catalytic activity	-9.9239	9.9239
				GO:0008652~cellular amino acid biosynthetic process	9.7236	9.7236
				GO:0006364~rRNA processing	9.66463	9.66463
				GO:0006783~heme biosynthetic process	-9.44083	9.44083
				GO:0008202~steroid metabolic process	9.3402	9.3402
				GO:0000186~activation of MAPKK activity	9.22754	9.22754
				GO:0030520~intracellular estrogen receptor signaling pathway	-8.54094	8.54094
				GO:0050790~regulation of catalytic activity	-8.42101	8.42101
				GO:0045454~cell redox homeostasis	-1.90165	8.3716
				GO:0030218~erythrocyte differentiation	-8.09214	8.09214
				GO:0055072~iron ion homeostasis	-8.09214	8.09214
				GO:0006461~protein complex assembly	-8.00327	8.00327
				GO:0016477~cell migration	-7.96984	7.96984
				GO:0001932~regulation of protein phosphorylation	-7.93912	7.93912
				GO:0001934~positive regulation of protein phosphorylation	7.79557	7.79557
				GO:0050728~negative regulation of inflammatory response	7.43406	7.43406
				GO:0042493~response to drug	-7.20808	7.20808
				GO:0006470~protein dephosphorylation	-7.1597	7.1597
				GO:0016042~lipid catabolic process	-0.606363	7.05285
				GO:0007160~cell-matrix adhesion	7.02513	7.02513
				GO:0008380~RNA splicing	6.91293	6.91293
				GO:0016180~snRNA processing	6.90609	6.90609
				GO:0050852~T cell receptor signaling pathway	6.77657	6.77657
				GO:0030335~positive regulation of cell migration	6.56484	6.56484
				GO:0030198~extracellular matrix organization	6.24572	6.24572
				GO:0071230~cellular response to amino acid stimulus	-6.10701	6.10701
				GO:0006974~response to DNA damage stimulus	-2.40512	6.0159
				GO:0071222~cellular response to lipopolysaccharide	-5.97866	5.97866
				GO:0006397~mRNA processing	5.96595	5.96595
				GO:0045944~positive regulation of transcription from RNA polymerase II promoter	4.29547	5.89873
				GO:0043066~negative regulation of apoptotic process	5.81754	5.81754
				GO:0046330~positive regulation of JNK cascade	5.53653	5.53653
				GO:0045787~positive regulation of cell cycle	-5.43514	5.43514
				GO:0007155~cell adhesion	4.05445	5.42086
				GO:0008203~cholesterol metabolic process	-5.39476	5.39476
				GO:0035023~regulation of Rho protein signal transduction	-5.23468	5.23468
				GO:0031175~neuron projection development	-4.87156	4.87156
				GO:0006810~transport	2.46499	4.75953
				GO:0045444~fat cell differentiation	-4.67007	4.67007
				GO:0006412~translation	-4.65117	4.65117
				GO:0032720~negative regulation of tumor necrosis factor production	-4.59897	4.59897
				GO:0006916~anti-apoptosis	-4.34637	4.34637
				GO:0006357~regulation of transcription from RNA polymerase II promoter	4.29552	4.29552
				GO:0001666~response to hypoxia	4.24803	4.24803
				GO:0007067~mitosis	4.18651	4.18651
				GO:0006950~response to stress	3.91192	3.91192
				GO:0019221~cytokine-mediated signaling pathway	-3.78053	3.78053
				GO:0007049~cell cycle	3.69793	3.69793
				GO:0007243~intracellular protein kinase cascade	3.64082	3.64082
				GO:0008360~regulation of cell shape	3.46033	3.46033
				GO:0042742~defense response to bacterium	-3.459	3.459
				GO:0042127~regulation of cell proliferation	3.4477	3.4477
				GO:0043065~positive regulation of apoptotic process	3.37113	3.37113
				GO:0022900~electron transport chain	-3.27553	3.27553
				GO:0016192~vesicle-mediated transport	-1.6175	3.27135
				GO:0060271~cilium morphogenesis	3.24768	3.24768
				GO:0007050~cell cycle arrest	3.23949	3.23949
				GO:0007275~multicellular organismal development	3.05826	3.05826
				GO:0006355~regulation of transcription, DNA-dependent	2.26312	3.00009
				GO:0035264~multicellular organism growth	-2.98933	2.98933
				GO:0051092~positive regulation of NF-kappaB transcription factor activity	2.96475	2.96475
				GO:0043123~positive regulation of I-kappaB kinase/NF-kappaB cascade	2.74991	2.74991
				GO:0007399~nervous system development	2.71764	2.71764
				GO:0051301~cell division	2.659	2.659
				GO:0005975~carbohydrate metabolic process	0.724593	2.63863
				GO:0006508~proteolysis	2.62011	2.62011
				GO:0006486~protein glycosylation	-2.3522	2.3522
				GO:0006629~lipid metabolic process	-2.22735	2.22735
				GO:0015031~protein transport	0.423755	2.12045
				GO:0000122~negative regulation of transcription from RNA polymerase II promoter	-0.595761	2.10213
				GO:0030036~actin cytoskeleton organization	2.0762	2.0762
				GO:0030308~negative regulation of cell growth	-2.0057	2.0057
				GO:0006886~intracellular protein transport	-1.92981	1.92981
				GO:0007264~small GTPase mediated signal transduction	-1.8272	1.8272
				GO:0007165~signal transduction	0.417299	1.74256
				GO:0030154~cell differentiation	1.64999	1.64999
				GO:0006955~immune response	-1.63512	1.63512
				GO:0042981~regulation of apoptotic process	1.58755	1.58755
				GO:0006917~induction of apoptosis	-1.47789	1.47789
				GO:0045892~negative regulation of transcription, DNA-dependent	-1.39482	1.39482
				GO:0008284~positive regulation of cell proliferation	-1.30433	1.30433
				GO:0035556~intracellular signal transduction	-0.188934	1.13425
				GO:0006457~protein folding	1.11976	1.11976
				GO:0006915~apoptotic process	0.75101	0.75101

## Sheet: Fig 4-MF CC INTERPRO
Gene Ontology - Molecular Function Term - MAT vs. SAT	Impact	Flux
GO:0003857~3-hydroxyacyl-CoA dehydrogenase activity	183.291	183.291
GO:0048407~platelet-derived growth factor binding	-150.091	150.091
Gene Ontology - Cellular Component Term - MAT vs. SAT
GO:0005584~collagen type I	-714.01	714.01
Gene Ontology - INTERPRO Term - MAT vs. SAT
IPR000885:Fibrillar collagen, C-terminal	-275.67	275.67
IPR006108:3-hydroxyacyl-CoA dehydrogenase, C-terminal	183.291	183.291
IPR006176:3-hydroxyacyl-CoA dehydrogenase, NAD binding	183.291	183.291
Gene Ontology - Molecular Function Term - MOE vs. CON
GO:0003735~structural constituent of ribosome	-0.816725	4.93546
GO:0019904~protein domain specific binding	4.71272	4.71272
GO:0005516~calmodulin binding	-4.69671	4.69671
GO:0005509~calcium ion binding	1.81465	4.41012
GO:0005198~structural molecule activity	0.530657	4.24288
GO:0000287~magnesium ion binding	4.0914	4.0914
GO:0003723~RNA binding	0.707277	4.04887
GO:0004672~protein kinase activity	2.56901	4.04218
GO:0005249~voltage-gated potassium channel activity	4.02782	4.02782
GO:0005524~ATP binding	1.63861	3.39475
GO:0030234~enzyme regulator activity	0.512958	3.24093
GO:0008134~transcription factor binding	3.22416	3.22416
GO:0001883~purine nucleoside binding	1.52617	3.16181
GO:0004674~protein serine/threonine kinase activity	1.73477	3.05294
GO:0003779~actin binding	3.04979	3.04979
GO:0005515~protein binding	0.909328	2.80754
GO:0042803~protein homodimerization activity	2.7065	2.7065
GO:0046872~metal ion binding	1.05166	2.70487
GO:0005215~transporter activity	0.853595	2.63219
Gene Ontology - Cellular Component Term - MOE vs. CON
GO:0030863~cortical cytoskeleton	13.0562	13.0562
GO:0000776~kinetochore	10.8693	10.8693
GO:0048471~perinuclear region of cytoplasm	-0.0766472	7.96875
GO:0042612~MHC class I protein complex	-7.56886	7.56886
GO:0000139~Golgi membrane	-7.3473	7.3473
GO:0031252~cell leading edge	7.22431	7.22431
GO:0030425~dendrite	-7.10951	7.10951
GO:0005938~cell cortex	6.62941	6.62941
GO:0005764~lysosome	0.840927	6.58199
Gene Ontology - INTERPRO Term - MOE vs. CON
IPR001627:Semaphorin/CD100 antigen	96.2157	96.2157
IPR002165:Plexin	72.1618	72.1618
