# Supplementary material for: Transcriptional changes in mesenteric and subcutaneous adipose tissue from Holstein cows in response to plane of dietary energy
Source: J Anim Sci Biotechnol. 2017 Dec 4;8:85. doi: 10.1186/s40104-017-0215-z (PMC5713657; doi:10.1186/s40104-017-0215-z)
Supplement: Supplementary file 5 — Integration of significant KEGG pathways, biological processes (BP), molecular functions (MF), cellular component (CC) and structures inside proteins (INTERPRO) related to differentially expressed genes (P value <0.05; FDR < 0.20) in the comparison of HIGH vs. CON diets received by cows disregarding MAT or SAT fat depots. Flux represents the direction of each category and the corresponding subcategory (green color = inhibition, yellow color = stable, red color = activation with different color intensities according with the level of up-regulation or down-regulation). Blue bars denote the impact of each KEGG pathway or GO Term. (XLSX 1623 kb) [file 40104_2017_215_MOESM5_ESM.xlsx]

## Sheet: Additional File 5
OLIGO_ID	ENTREZ GENE ID	GeneSymbol	COMPARISON	P-value	FDR	Fold	COMPARISON	P-value	Fold	FDR
OLIGO_00001	280688	F9	MAT vs SAT	0.957704	0.989873	0.993207	HIGH vs CON	0.54482	0.924701	0.854235
OLIGO_00002	282881	CD6	MAT vs SAT	0.414004	0.787772	0.941593	HIGH vs CON	0.749684	0.976976	0.940573
OLIGO_00003	281938	MYOD1	MAT vs SAT	0.291567	0.710392	0.923674	HIGH vs CON	0.613502	0.963195	0.886028
OLIGO_00004	282879	HGF	MAT vs SAT	0.589162	0.875672	1.04612	HIGH vs CON	0.290088	1.09364	0.70983
OLIGO_00005	404177	KCNN2	MAT vs SAT	0.592217	0.876587	1.06451	HIGH vs CON	0.874371	1.01855	0.97234
OLIGO_00006	337899	PGA5	MAT vs SAT	0.488539	0.830498	0.8829	HIGH vs CON	0.50326	0.886655	0.838379
OLIGO_00007	337901	PAG7	MAT vs SAT	0.878835	0.970729	1.01948	HIGH vs CON	0.0940761	1.24814	0.484264
OLIGO_00008	337904	PAG10	MAT vs SAT	0.47173	0.823766	0.87264	HIGH vs CON	0.320316	0.827323	0.728563
OLIGO_00009	337906	PAG12	MAT vs SAT	0.698192	0.914066	0.963096	HIGH vs CON	0.000896566	1.47305	0.105775
OLIGO_00010	280993	ALPI	MAT vs SAT	0.460298	0.816657	0.962419	HIGH vs CON	0.223843	0.937942	0.657006
OLIGO_00011	281181	GAPDH	MAT vs SAT	0.284451	0.705538	0.869836	HIGH vs CON	0.142072	0.823291	0.555832
OLIGO_00012	404154	IL4R	MAT vs SAT	0.620123	0.887469	0.92749	HIGH vs CON	0.274465	1.18355	0.69846
OLIGO_00013	281599	ADAM2	MAT vs SAT	0.986655	0.995892	0.997671	HIGH vs CON	0.962788	0.993516	0.99209
OLIGO_00014	788252	LPHN1	MAT vs SAT	0.743585	0.930597	0.960616	HIGH vs CON	0.586831	0.935238	0.87407
OLIGO_00015	337908	PAG14	MAT vs SAT	0.265483	0.694456	1.16986	HIGH vs CON	0.506981	1.09668	0.840289
OLIGO_00016	337909	PAG15	MAT vs SAT	0.518114	0.844234	1.05603	HIGH vs CON	0.0688638	1.17458	0.431342
OLIGO_00017	337914	PAG20	MAT vs SAT	0.924568	0.98254	1.01273	HIGH vs CON	0.454878	0.904157	0.812478
OLIGO_00018	282642	ITGB3	MAT vs SAT	0.104567	0.523626	0.850876	HIGH vs CON	0.903503	0.988507	0.978026
OLIGO_00019	-	TAX	MAT vs SAT	0.291808	0.710392	1.06219	HIGH vs CON	0.0363508	0.881239	0.355399
OLIGO_00020	444877	KLRD1	MAT vs SAT	0.743635	0.930597	1.02215	HIGH vs CON	0.121862	1.11353	0.528917
OLIGO_00021	783173	KIR3DL1	MAT vs SAT	0.65386	0.900271	1.03246	HIGH vs CON	0.316646	0.930282	0.725521
OLIGO_00022	-	ENV	MAT vs SAT	0.242882	0.678324	0.924569	HIGH vs CON	0.839925	1.01337	0.96472
OLIGO_00023	784682	OFCC1	MAT vs SAT	0.161394	0.597049	0.888554	HIGH vs CON	0.0327376	1.20695	0.342762
OLIGO_00024	-	RBS1	MAT vs SAT	0.0823185	0.479883	0.895624	HIGH vs CON	0.0310125	0.868809	0.34029
OLIGO_00025	282213	CYP2E1	MAT vs SAT	0.399363	0.781215	1.22375	HIGH vs CON	0.236099	1.33253	0.665858
OLIGO_00026	281768	FGFR1	MAT vs SAT	0.0901052	0.498061	1.25253	HIGH vs CON	0.373299	1.12112	0.765209
OLIGO_00027	282102	TRPC4	MAT vs SAT	0.0384228	0.379787	0.759288	HIGH vs CON	0.513307	1.08503	0.841552
OLIGO_00028	-	MSG	MAT vs SAT	0.275767	0.700882	0.947587	HIGH vs CON	0.0913966	0.917882	0.479787
OLIGO_00029	-	LOC668400	MAT vs SAT	0.246444	0.681823	0.623518	HIGH vs CON	0.707061	0.86052	0.92692
OLIGO_00030	407126	CR2	MAT vs SAT	0.104246	0.523121	1.26771	HIGH vs CON	0.018436	1.43518	0.297044
OLIGO_00031	407098	CD4	MAT vs SAT	0.0273784	0.342965	0.714189	HIGH vs CON	0.508307	0.910442	0.840289
OLIGO_00032	407124	ITGAM	MAT vs SAT	0.599676	0.88133	0.87946	HIGH vs CON	0.0299465	0.564692	0.334436
OLIGO_00033	404083	POFUT2	MAT vs SAT	0.596073	0.878957	0.945827	HIGH vs CON	0.345882	0.90482	0.746689
OLIGO_00034	444988	DHPS	MAT vs SAT	0.907511	0.977993	0.987287	HIGH vs CON	0.140878	1.18286	0.553285
OLIGO_00035	282498	HLA-DQB1	MAT vs SAT	0.00652411	0.202049	1.41171	HIGH vs CON	0.101493	1.2113	0.495865
OLIGO_00036	282352	ST8SIA1	MAT vs SAT	0.776827	0.94076	0.98201	HIGH vs CON	0.360254	1.06111	0.757411
OLIGO_00037	505569	CLCN2	MAT vs SAT	0.237557	0.674698	0.751131	HIGH vs CON	0.47008	1.18835	0.819364
OLIGO_00038	614210	LOC614210	MAT vs SAT	0.528906	0.850498	1.04304	HIGH vs CON	0.21531	1.08814	0.646383
OLIGO_00039	-	MGC34646	MAT vs SAT	0.578248	0.872184	1.07302	HIGH vs CON	0.171686	1.19447	0.600349
OLIGO_00040	617609	POMT1	MAT vs SAT	0.520932	0.846376	1.05312	HIGH vs CON	0.0586425	0.851653	0.411564
OLIGO_00041	282016	PSMD4	MAT vs SAT	0.783125	0.942467	0.98175	HIGH vs CON	0.000513446	1.32995	0.0861484
OLIGO_00042	-	FAM130A1	MAT vs SAT	0.391597	0.777124	0.939846	HIGH vs CON	0.948448	0.995383	0.988415
OLIGO_00043	521892	ETFA	MAT vs SAT	0.987545	0.995977	1.00201	HIGH vs CON	0.253848	1.16142	0.681691
OLIGO_00044	505060	CYP51	MAT vs SAT	0.495351	0.834497	0.79728	HIGH vs CON	0.734991	0.894188	0.935879
OLIGO_00045	540816	ZNF189	MAT vs SAT	0.489911	0.831469	1.07129	HIGH vs CON	0.00287883	0.710077	0.179149
OLIGO_00046	-	TNFAIP6	MAT vs SAT	0.113098	0.535817	0.768262	HIGH vs CON	0.827949	0.965854	0.961238
OLIGO_00047	493710	TNFAIP6	MAT vs SAT	0.395553	0.778286	0.886472	HIGH vs CON	0.819104	0.968419	0.959075
OLIGO_00048	539771	SMUG1	MAT vs SAT	0.691395	0.912883	0.962644	HIGH vs CON	0.633536	0.955257	0.895067
OLIGO_00049	540816	ZNF189	MAT vs SAT	0.440184	0.801018	0.952882	HIGH vs CON	0.0925003	1.11528	0.482577
OLIGO_00050	282398	ZNF192	MAT vs SAT	0.893332	0.97471	0.97581	HIGH vs CON	0.541805	1.11857	0.853128
OLIGO_00051	613475	MSRB2	MAT vs SAT	0.550358	0.860315	1.05986	HIGH vs CON	0.674288	1.04163	0.913597
OLIGO_00052	-	LOC533968	MAT vs SAT	0.720266	0.9222	1.03349	HIGH vs CON	0.0371001	0.814223	0.357352
OLIGO_00053	-	C6orf106	MAT vs SAT	0.809262	0.950646	1.02362	HIGH vs CON	0.342095	0.911078	0.74454
OLIGO_00054	-	PTPNS1	MAT vs SAT	0.37282	0.765738	0.830389	HIGH vs CON	0.433027	0.849562	0.801224
OLIGO_00055	281811	HADHB	MAT vs SAT	0.0278383	0.343573	1.35097	HIGH vs CON	0.659935	0.945777	0.907233
OLIGO_00056	-	MGC142452	MAT vs SAT	0.913406	0.979474	0.988195	HIGH vs CON	0.927413	0.990101	0.983815
OLIGO_00057	-	MGC142613	MAT vs SAT	0.0437743	0.391925	0.827106	HIGH vs CON	0.0238946	0.805415	0.31593
OLIGO_00058	-	MGC142613	MAT vs SAT	0.0965663	0.5095	0.874736	HIGH vs CON	0.218252	1.10203	0.650987
OLIGO_00059	282379	TAGLN2	MAT vs SAT	0.708483	0.919341	1.04085	HIGH vs CON	0.644324	0.951715	0.899446
OLIGO_00060	-	MGC127582	MAT vs SAT	0.675895	0.90724	0.936096	HIGH vs CON	0.404052	1.14215	0.783018
OLIGO_00061	504789	LOC504789	MAT vs SAT	0.76059	0.934904	0.964239	HIGH vs CON	0.377988	0.898947	0.768559
OLIGO_00062	533277	TMED6	MAT vs SAT	0.369095	0.762993	1.09305	HIGH vs CON	0.279077	0.897754	0.702697
OLIGO_00063	-	MGC142375	MAT vs SAT	0.946779	0.987342	0.993209	HIGH vs CON	0.832756	0.978662	0.962352
OLIGO_00064	-	MGC128514	MAT vs SAT	0.64452	0.895994	1.03574	HIGH vs CON	0.4996	1.05294	0.836774
OLIGO_00065	-	AW266898	MAT vs SAT	0.77796	0.94076	0.95963	HIGH vs CON	0.325757	1.15682	0.733092
OLIGO_00066	536793	FXR1	MAT vs SAT	0.313844	0.729825	0.882901	HIGH vs CON	0.392245	1.11105	0.776271
OLIGO_00067	-	LOC517545	MAT vs SAT	0.42147	0.792106	0.891496	HIGH vs CON	0.00048105	1.83607	0.0828025
OLIGO_00068	281210	GPX3	MAT vs SAT	0.780663	0.941231	0.967548	HIGH vs CON	0.309464	0.884898	0.719892
OLIGO_00069	-	LOC782302	MAT vs SAT	0.223615	0.659035	0.887264	HIGH vs CON	0.573108	0.947101	0.865807
OLIGO_00070	281229	HPRT1	MAT vs SAT	0.0671092	0.447861	0.796895	HIGH vs CON	0.0381344	0.770136	0.360989
OLIGO_00071	505690	LARP1	MAT vs SAT	0.0309454	0.357301	0.796639	HIGH vs CON	0.37652	1.09135	0.767729
OLIGO_00072	506867	NSL1	MAT vs SAT	0.43126	0.795928	0.935202	HIGH vs CON	0.776094	0.976285	0.947297
OLIGO_00073	506867	NSL1	MAT vs SAT	0.0396922	0.383825	0.63632	HIGH vs CON	0.718434	1.0769	0.930328
OLIGO_00074	616981	PLEKHC1	MAT vs SAT	0.0918147	0.500579	1.13112	HIGH vs CON	0.0031661	1.26907	0.18688
OLIGO_00075	280832	KIT	MAT vs SAT	0.0181732	0.305693	0.790527	HIGH vs CON	0.285933	0.906065	0.707958
OLIGO_00076	280832	KIT	MAT vs SAT	0.0132298	0.266229	0.737373	HIGH vs CON	0.0874996	0.819492	0.471297
OLIGO_00077	788761	LOC788761	MAT vs SAT	0.280503	0.703678	1.25933	HIGH vs CON	0.123596	1.3987	0.531943
OLIGO_00078	-	LOC519843	MAT vs SAT	0.960636	0.990836	1.00475	HIGH vs CON	0.596601	0.950214	0.878856
OLIGO_00079	-	LOC519843	MAT vs SAT	0.0762989	0.471007	0.869364	HIGH vs CON	0.0733387	0.867988	0.441665
OLIGO_00080	531645	LOC531645	MAT vs SAT	0.440601	0.801231	0.869127	HIGH vs CON	0.246516	0.807875	0.676811
OLIGO_00081	508179	PPIL1	MAT vs SAT	0.625815	0.889991	1.03551	HIGH vs CON	0.027825	0.843825	0.324908
OLIGO_00082	286870	EIF4G2	MAT vs SAT	0.146696	0.578945	1.17869	HIGH vs CON	0.908174	0.987449	0.979722
OLIGO_00083	513469	Plekhb2	MAT vs SAT	0.347311	0.75247	0.932622	HIGH vs CON	0.2035	0.908903	0.634128
OLIGO_00084	534992	C2orf43	MAT vs SAT	0.523753	0.848076	1.0692	HIGH vs CON	0.0121688	1.33653	0.25986
OLIGO_00085	614469	ITGB3BP	MAT vs SAT	0.319243	0.733375	1.13613	HIGH vs CON	0.733901	1.04388	0.935879
OLIGO_00086	282485	SULT1A4	MAT vs SAT	0.471731	0.823766	1.22823	HIGH vs CON	0.559544	0.846871	0.859515
OLIGO_00087	508666	LOC508666	MAT vs SAT	0.193745	0.632027	0.734112	HIGH vs CON	0.316971	0.790284	0.725631
OLIGO_00088	-	AW267062	MAT vs SAT	0.53528	0.853437	0.915272	HIGH vs CON	0.540761	0.916371	0.852801
OLIGO_00089	-	LOC519148	MAT vs SAT	0.464377	0.819835	1.07416	HIGH vs CON	0.302843	1.10695	0.715669
OLIGO_00090	-	LOC519148	MAT vs SAT	0.418613	0.789628	0.945438	HIGH vs CON	0.504028	0.954857	0.839202
OLIGO_00091	-	STCH	MAT vs SAT	0.514659	0.842662	1.06064	HIGH vs CON	0.566451	1.05308	0.863563
OLIGO_00092	-	LOC784675	MAT vs SAT	0.188029	0.626871	0.930046	HIGH vs CON	0.23686	0.937245	0.666862
OLIGO_00093	784675	KIAA1462	MAT vs SAT	0.855932	0.964235	1.02976	HIGH vs CON	0.535429	1.10593	0.850309
OLIGO_00094	616899	LOC616899	MAT vs SAT	0.348628	0.753002	1.10171	HIGH vs CON	0.0242439	0.779098	0.317763
OLIGO_00095	505854	C10orf57	MAT vs SAT	0.00198989	0.12354	1.54645	HIGH vs CON	0.318733	1.12934	0.727103
OLIGO_00096	-	MGC142623	MAT vs SAT	0.262409	0.691496	1.06472	HIGH vs CON	0.811906	1.01315	0.957146
OLIGO_00097	-	LOC529312	MAT vs SAT	0.37888	0.769771	1.10606	HIGH vs CON	0.0855963	1.22639	0.46961
OLIGO_00098	-	LOC616994	MAT vs SAT	0.0360863	0.369447	0.648643	HIGH vs CON	0.606522	1.10451	0.882177
OLIGO_00099	-	AW267109	MAT vs SAT	0.0683312	0.451286	0.741468	HIGH vs CON	0.248224	0.832443	0.677179
OLIGO_00100	-	AW267112	MAT vs SAT	0.30041	0.717671	0.843421	HIGH vs CON	0.0879656	0.7489	0.472548
OLIGO_00101	509695	INTS6	MAT vs SAT	0.857908	0.964351	0.991111	HIGH vs CON	0.00440509	1.1765	0.196161
OLIGO_00102	281770	FOXL2	MAT vs SAT	0.729851	0.92587	0.950888	HIGH vs CON	0.659591	0.937712	0.907132
OLIGO_00103	781912	TAF2	MAT vs SAT	0.486894	0.829854	0.917786	HIGH vs CON	0.47046	0.914744	0.819364
OLIGO_00104	510165	HPS5	MAT vs SAT	0.115904	0.54065	1.1582	HIGH vs CON	0.916498	1.00946	0.981116
OLIGO_00105	537290	MGC139157	MAT vs SAT	0.0644829	0.440578	0.73141	HIGH vs CON	0.555729	1.09944	0.857279
OLIGO_00106	100125233	STAU2	MAT vs SAT	0.191293	0.629802	1.12424	HIGH vs CON	0.00750985	1.30013	0.225066
OLIGO_00107	767826	ZNF302	MAT vs SAT	0.610116	0.884452	0.967713	HIGH vs CON	0.466931	1.04815	0.8193
OLIGO_00108	-	AW267156	MAT vs SAT	0.37424	0.766417	0.860036	HIGH vs CON	0.0321047	1.47285	0.341257
OLIGO_00109	-	PLEKHC1	MAT vs SAT	0.222172	0.658154	0.844358	HIGH vs CON	0.553752	1.0839	0.856875
OLIGO_00110	282472	SLCO1A2	MAT vs SAT	0.32471	0.737088	1.07779	HIGH vs CON	0.545889	1.04654	0.854496
OLIGO_00111	280714	AHR	MAT vs SAT	0.80303	0.948415	0.962399	HIGH vs CON	0.0244911	1.45533	0.317763
OLIGO_00112	282115	UPK3B	MAT vs SAT	0.0475694	0.4039	0.758491	HIGH vs CON	0.898377	1.01686	0.976966
OLIGO_00113	503555	FCAR	MAT vs SAT	0.178764	0.615141	0.915854	HIGH vs CON	0.175046	0.915119	0.602971
OLIGO_00114	408021	OASL	MAT vs SAT	0.77275	0.93876	0.91265	HIGH vs CON	0.178715	0.645534	0.607715
OLIGO_00115	280761	DCT	MAT vs SAT	0.321244	0.735202	1.09819	HIGH vs CON	0.00674968	0.752393	0.221363
OLIGO_00116	493738	KLK1	MAT vs SAT	0.0959521	0.507977	1.15705	HIGH vs CON	0.298864	0.915262	0.713081
OLIGO_00117	408019	CCR4	MAT vs SAT	0.810209	0.95111	1.03676	HIGH vs CON	0.141987	0.79581	0.555831
OLIGO_00118	408018	CCR3	MAT vs SAT	0.988314	0.996081	1.00255	HIGH vs CON	0.579447	0.90779	0.869325
OLIGO_00119	408017	INSR	MAT vs SAT	0.102075	0.518277	1.21167	HIGH vs CON	0.277309	1.13259	0.701701
OLIGO_00120	407771	CCR1	MAT vs SAT	0.508302	0.838765	1.04386	HIGH vs CON	0.233211	1.08178	0.663021
OLIGO_00121	407772	CCR8	MAT vs SAT	0.18463	0.622708	0.920552	HIGH vs CON	0.198612	0.923047	0.628605
OLIGO_00122	280895	PGR	MAT vs SAT	0.0120704	0.257046	1.42261	HIGH vs CON	0.19068	1.18555	0.622221
OLIGO_00123	515940	THRSP	MAT vs SAT	0.0796925	0.474601	2.01527	HIGH vs CON	0.0245118	2.53367	0.317763
OLIGO_00124	615745	GBE1	MAT vs SAT	0.0604716	0.430748	0.771755	HIGH vs CON	0.857755	1.02364	0.968613
OLIGO_00125	-	CR551364	MAT vs SAT	0.08342	0.481636	1.27556	HIGH vs CON	0.220999	0.845455	0.653731
OLIGO_00126	-	CHES1	MAT vs SAT	0.00023381	0.0524648	0.610643	HIGH vs CON	0.495506	0.929625	0.834128
OLIGO_00127	-	LOC617129	MAT vs SAT	0.00609492	0.197939	1.24491	HIGH vs CON	0.227633	1.09094	0.660003
OLIGO_00128	-	LOC516469	MAT vs SAT	0.981751	0.995044	1.00187	HIGH vs CON	0.302227	1.08954	0.715496
OLIGO_00129	538292	Trio	MAT vs SAT	0.505682	0.838088	1.08863	HIGH vs CON	0.150264	0.828238	0.568175
OLIGO_00130	508008	WNT5A	MAT vs SAT	0.198865	0.637628	1.10881	HIGH vs CON	0.743575	1.02598	0.93888
OLIGO_00131	-	CR550957	MAT vs SAT	0.745553	0.931993	0.986302	HIGH vs CON	0.0819615	1.08062	0.458397
OLIGO_00132	-	CR550982	MAT vs SAT	0.423556	0.792851	0.931681	HIGH vs CON	0.475554	1.06498	0.821146
OLIGO_00133	539217	LOC539217	MAT vs SAT	0.5411	0.857563	1.10394	HIGH vs CON	0.0576085	0.723319	0.40878
OLIGO_00134	-	TIA1	MAT vs SAT	0.632957	0.892932	1.04883	HIGH vs CON	0.945055	0.993169	0.987691
OLIGO_00135	533620	ANKRD26	MAT vs SAT	0.422618	0.792219	0.940206	HIGH vs CON	0.763061	1.02324	0.943945
OLIGO_00136	521470	TRAPPC6B	MAT vs SAT	0.0553224	0.420349	1.10437	HIGH vs CON	0.397967	0.959144	0.778032
OLIGO_00137	509431	ASB14	MAT vs SAT	0.0466863	0.402097	0.884846	HIGH vs CON	0.774374	0.983589	0.947297
OLIGO_00138	100313957	IFNW1	MAT vs SAT	0.674425	0.906758	0.974326	HIGH vs CON	0.928696	1.00554	0.983815
OLIGO_00139	-	ARRB1	MAT vs SAT	0.403715	0.782734	0.927086	HIGH vs CON	0.872237	0.985679	0.971815
OLIGO_00140	616537	RAB6A	MAT vs SAT	0.478915	0.82666	0.937234	HIGH vs CON	0.255376	1.11124	0.682462
OLIGO_00141	515578	LOC515578	MAT vs SAT	0.193844	0.632027	1.09167	HIGH vs CON	0.508856	1.04467	0.840289
OLIGO_00142	617230	ATP5E	MAT vs SAT	0.908218	0.977993	0.986847	HIGH vs CON	0.456973	0.917439	0.814246
OLIGO_00143	521106	SAS10	MAT vs SAT	0.324991	0.737088	1.10944	HIGH vs CON	0.00728947	0.73036	0.222986
OLIGO_00144	540077	LOC540077	MAT vs SAT	0.893059	0.974664	1.0204	HIGH vs CON	0.455275	1.11978	0.812851
OLIGO_00145	530835	OPA3	MAT vs SAT	0.0537769	0.418763	1.1124	HIGH vs CON	0.553651	0.969517	0.856875
OLIGO_00146	538940	CDAN1	MAT vs SAT	0.422473	0.792173	1.10087	HIGH vs CON	0.0929908	1.23187	0.48356
OLIGO_00147	539713	BCS1L	MAT vs SAT	0.274199	0.70011	1.16243	HIGH vs CON	0.867953	0.977792	0.970795
OLIGO_00148	-	BC030336	MAT vs SAT	0.831593	0.956661	1.02332	HIGH vs CON	0.981825	1.00247	0.996235
OLIGO_00149	-	LOC504598	MAT vs SAT	0.112152	0.535122	1.09375	HIGH vs CON	0.122446	0.916737	0.529881
OLIGO_00150	281945	Nr2f2	MAT vs SAT	0.0881099	0.49217	0.789134	HIGH vs CON	0.68736	1.05489	0.919198
OLIGO_00151	-	CR550794	MAT vs SAT	0.5621	0.866567	0.934304	HIGH vs CON	0.831401	1.02515	0.961891
OLIGO_00152	-	LOC528615	MAT vs SAT	0.406798	0.783371	1.08259	HIGH vs CON	0.0757419	1.1935	0.446595
OLIGO_00153	538769	NOG	MAT vs SAT	0.0358522	0.369447	0.731732	HIGH vs CON	0.0364062	0.732468	0.355399
OLIGO_00154	539136	MEGF10	MAT vs SAT	0.0336782	0.364709	0.572694	HIGH vs CON	0.543655	1.16054	0.853729
OLIGO_00155	784292	DCTD	MAT vs SAT	0.950009	0.987895	1.0041	HIGH vs CON	0.24039	1.08142	0.670048
OLIGO_00156	780881	C9orf100	MAT vs SAT	0.107788	0.528478	0.899876	HIGH vs CON	0.747957	0.979958	0.939999
OLIGO_00157	-	NFIB	MAT vs SAT	0.244656	0.679402	0.901583	HIGH vs CON	0.918782	0.991154	0.981152
OLIGO_00158	-	CR551251	MAT vs SAT	0.278405	0.702372	0.941522	HIGH vs CON	0.0254497	0.876055	0.318033
OLIGO_00159	789761	PRKD1	MAT vs SAT	0.749734	0.932632	1.02451	HIGH vs CON	0.966834	1.00316	0.992986
OLIGO_00160	-	2810405F15Rik	MAT vs SAT	0.105531	0.525093	0.802971	HIGH vs CON	0.210385	1.18164	0.64205
OLIGO_00161	767982	USMG5	MAT vs SAT	0.161367	0.597049	0.869246	HIGH vs CON	0.83446	0.979933	0.962895
OLIGO_00162	615534	FNDC3B	MAT vs SAT	0.0151724	0.281272	1.33036	HIGH vs CON	0.376136	0.908847	0.767264
OLIGO_00163	508658	PTPN1	MAT vs SAT	0.269892	0.697436	1.2039	HIGH vs CON	0.432654	1.13962	0.801178
OLIGO_00164	511976	ITGA8	MAT vs SAT	0.135476	0.566659	1.11292	HIGH vs CON	0.0727467	0.877462	0.439698
OLIGO_00165	788533	OR51B6	MAT vs SAT	0.363348	0.759409	1.07219	HIGH vs CON	0.104682	0.879735	0.503722
OLIGO_00166	507124	UFD1L	MAT vs SAT	0.112672	0.535189	1.19776	HIGH vs CON	0.404755	0.912102	0.783559
OLIGO_00167	507297	Heatr5a	MAT vs SAT	0.99808	0.999492	1.0002	HIGH vs CON	0.6234	0.959082	0.890716
OLIGO_00168	-	CR550412	MAT vs SAT	0.85899	0.964908	0.988656	HIGH vs CON	0.841216	0.987216	0.965048
OLIGO_00169	781149	AFF1	MAT vs SAT	0.803219	0.948415	1.02328	HIGH vs CON	0.47521	0.935742	0.820931
OLIGO_00170	-	EBF3	MAT vs SAT	0.951003	0.987895	0.992947	HIGH vs CON	0.788246	0.969504	0.949577
OLIGO_00171	785341	ZNF267	MAT vs SAT	0.567453	0.868277	0.913127	HIGH vs CON	0.565527	1.09564	0.863253
OLIGO_00172	540437	MYO18B	MAT vs SAT	0.175759	0.610782	0.912937	HIGH vs CON	0.597312	0.965937	0.879149
OLIGO_00173	536654	Gnaq	MAT vs SAT	0.604803	0.882146	0.944678	HIGH vs CON	0.721913	0.961702	0.932027
OLIGO_00174	540547	CCND3	MAT vs SAT	0.230984	0.665874	1.11051	HIGH vs CON	0.767711	0.975026	0.945708
OLIGO_00175	-	LOC613826	MAT vs SAT	0.192536	0.631227	0.854606	HIGH vs CON	0.813113	1.02815	0.957578
OLIGO_00176	505502	FOXP2	MAT vs SAT	0.610208	0.884452	0.94196	HIGH vs CON	0.625852	0.944435	0.891426
OLIGO_00177	540582	Sbno1	MAT vs SAT	0.204003	0.643	0.875814	HIGH vs CON	0.438576	0.923538	0.803722
OLIGO_00178	-	CR550475	MAT vs SAT	0.84195	0.960546	1.01833	HIGH vs CON	0.0279282	0.805232	0.324908
OLIGO_00179	507917	LOC507917	MAT vs SAT	0.336125	0.742885	1.09128	HIGH vs CON	0.698698	1.03532	0.924177
OLIGO_00180	528191	BBS5	MAT vs SAT	0.373203	0.76617	0.829745	HIGH vs CON	0.997571	0.99937	0.999229
OLIGO_00181	533757	ADNP	MAT vs SAT	0.244845	0.679402	1.10598	HIGH vs CON	0.365738	0.925273	0.761011
OLIGO_00182	-	LOC788718	MAT vs SAT	0.11269	0.535189	1.21013	HIGH vs CON	0.430532	0.912196	0.800796
OLIGO_00183	506492	ATP5J2	MAT vs SAT	0.17108	0.606605	0.921123	HIGH vs CON	0.484607	0.959809	0.826956
OLIGO_00184	-	LOC788492	MAT vs SAT	0.306399	0.723761	0.855257	HIGH vs CON	0.301226	0.853771	0.714905
OLIGO_00185	-	CR550508	MAT vs SAT	0.191914	0.630431	1.18794	HIGH vs CON	0.274483	0.866725	0.69846
OLIGO_00186	538590	LOC538590	MAT vs SAT	0.216668	0.652973	0.886338	HIGH vs CON	0.0471337	0.817302	0.38492
OLIGO_00187	535683	PSMD14	MAT vs SAT	0.082967	0.480649	0.801031	HIGH vs CON	0.845416	0.976508	0.96588
OLIGO_00188	-	KIF5A	MAT vs SAT	0.648568	0.89777	0.923406	HIGH vs CON	0.042163	1.46062	0.374077
OLIGO_00189	617860	SPATS2	MAT vs SAT	0.0546133	0.419553	0.839391	HIGH vs CON	0.887019	1.01226	0.974209
OLIGO_00190	-	CR550353	MAT vs SAT	0.680903	0.908807	1.04168	HIGH vs CON	0.123461	1.17178	0.531943
OLIGO_00191	-	SNORA2B	MAT vs SAT	0.707088	0.918468	1.03561	HIGH vs CON	0.9806	1.00226	0.996235
OLIGO_00192	509657	PTPRK	MAT vs SAT	0.0434207	0.391899	1.16508	HIGH vs CON	0.239029	1.08894	0.668797
OLIGO_00193	530358	Klf3	MAT vs SAT	0.506378	0.838499	1.07465	HIGH vs CON	0.24944	1.13495	0.679025
OLIGO_00194	-	FLJ32312	MAT vs SAT	0.565967	0.868153	1.13842	HIGH vs CON	0.825045	1.05096	0.96048
OLIGO_00195	-	CR550399	MAT vs SAT	0.835916	0.957986	1.03754	HIGH vs CON	0.022653	0.643105	0.309552
OLIGO_00196	519172	BLOC1S2	MAT vs SAT	0.573764	0.871763	1.04172	HIGH vs CON	0.426591	1.05978	0.798111
OLIGO_00197	-	FLJ11506	MAT vs SAT	0.0636003	0.439375	0.676825	HIGH vs CON	0.934746	0.983842	0.98545
OLIGO_00198	-	TC339478	MAT vs SAT	0.427465	0.794148	1.0921	HIGH vs CON	0.0628911	0.805498	0.420423
OLIGO_00199	506561	AAAS	MAT vs SAT	0.60919	0.88433	0.950333	HIGH vs CON	0.208202	0.879745	0.638823
OLIGO_00200	-	LOC786997	MAT vs SAT	0.579551	0.872184	1.0656	HIGH vs CON	0.702208	1.0447	0.924894
OLIGO_00201	-	LOC614201	MAT vs SAT	0.3824	0.772788	1.11222	HIGH vs CON	0.854382	1.02233	0.96789
OLIGO_00202	520864	HIF1AN	MAT vs SAT	0.00187619	0.117862	1.30646	HIGH vs CON	0.0340895	1.18135	0.348751
OLIGO_00203	-	CR550535	MAT vs SAT	0.524113	0.848306	1.04469	HIGH vs CON	0.794625	1.01793	0.952265
OLIGO_00204	538204	PSMD12	MAT vs SAT	0.997888	0.999482	1.00027	HIGH vs CON	0.0425047	1.24373	0.374415
OLIGO_00205	506441	DCTN5	MAT vs SAT	0.0137191	0.26957	0.640054	HIGH vs CON	0.694094	1.06669	0.921957
OLIGO_00206	518158	ADPGK	MAT vs SAT	0.0397485	0.383853	0.850755	HIGH vs CON	0.746836	1.024	0.939999
OLIGO_00207	-	CR550654	MAT vs SAT	0.649849	0.898279	0.938738	HIGH vs CON	0.481796	1.10336	0.826205
OLIGO_00208	508331	RAB11FIP4	MAT vs SAT	0.219353	0.655233	0.795568	HIGH vs CON	0.0498414	0.684172	0.392511
OLIGO_00209	535298	GRB2	MAT vs SAT	0.273128	0.699216	0.955524	HIGH vs CON	0.384421	1.0365	0.772089
OLIGO_00210	531034	SYNPO2L	MAT vs SAT	0.252506	0.685432	1.2068	HIGH vs CON	0.0954589	1.32388	0.486359
OLIGO_00211	541180	FEM1C	MAT vs SAT	0.877597	0.970729	1.01467	HIGH vs CON	0.479822	1.06964	0.825229
OLIGO_00212	524380	ESPNL	MAT vs SAT	0.0594091	0.428963	1.1193	HIGH vs CON	0.159243	0.921272	0.582303
OLIGO_00213	-	CR550499	MAT vs SAT	0.000752073	0.0795931	0.753338	HIGH vs CON	0.728413	1.02441	0.934848
OLIGO_00214	530196	NHLH1	MAT vs SAT	0.0646128	0.441238	1.12058	HIGH vs CON	0.892675	1.00789	0.974663
OLIGO_00215	281968	PCSK2	MAT vs SAT	0.447751	0.807255	0.898437	HIGH vs CON	0.48793	1.10263	0.829491
OLIGO_00216	-	LOC613996	MAT vs SAT	0.976871	0.994121	1.00517	HIGH vs CON	0.750777	0.945038	0.941263
OLIGO_00217	617018	RNF4	MAT vs SAT	0.695737	0.913645	1.02837	HIGH vs CON	0.65014	1.033	0.901696
OLIGO_00218	511835	CCDC78	MAT vs SAT	0.748824	0.932632	1.03998	HIGH vs CON	0.125743	1.21459	0.53497
OLIGO_00219	-	CR550560	MAT vs SAT	0.864986	0.966516	0.983913	HIGH vs CON	0.269662	1.1133	0.694726
OLIGO_00220	515680	NFX1	MAT vs SAT	0.041898	0.388987	0.741366	HIGH vs CON	0.70979	0.950028	0.927953
OLIGO_00221	511782	SLC39A5	MAT vs SAT	0.149464	0.582592	0.923779	HIGH vs CON	0.136953	0.921289	0.54744
OLIGO_00222	317656	PCTP	MAT vs SAT	0.309966	0.726873	1.15017	HIGH vs CON	0.612976	1.07126	0.885654
OLIGO_00223	-	MGC134604	MAT vs SAT	0.349582	0.753002	1.09393	HIGH vs CON	0.379089	1.08794	0.769213
OLIGO_00224	100138545	PML	MAT vs SAT	0.287288	0.708075	0.918985	HIGH vs CON	0.0797924	0.866251	0.453113
OLIGO_00225	785664	STON2	MAT vs SAT	0.0540447	0.418925	0.658708	HIGH vs CON	0.6559	1.09545	0.905456
OLIGO_00226	100126049	NUDT14	MAT vs SAT	0.627146	0.890944	0.974673	HIGH vs CON	0.0203257	0.87511	0.305489
OLIGO_00227	-	CR550596	MAT vs SAT	0.3151	0.730082	0.927155	HIGH vs CON	0.695844	0.971388	0.923172
OLIGO_00228	509093	TBC1D12	MAT vs SAT	0.170757	0.606605	0.869761	HIGH vs CON	0.0870911	1.19402	0.47118
OLIGO_00229	-	SOCS4	MAT vs SAT	0.869075	0.968639	1.01455	HIGH vs CON	0.737157	0.970975	0.936079
OLIGO_00230	-	LOC535816	MAT vs SAT	0.550186	0.860315	1.0397	HIGH vs CON	0.298712	0.933785	0.713081
OLIGO_00231	-	LOC617531	MAT vs SAT	0.227749	0.66284	0.907898	HIGH vs CON	0.651094	0.96512	0.902369
OLIGO_00232	618649	SHANK2	MAT vs SAT	0.425341	0.793441	0.934567	HIGH vs CON	0.0798204	1.16735	0.453113
OLIGO_00233	407146	ART4	MAT vs SAT	0.0639042	0.439778	1.20841	HIGH vs CON	0.308106	0.904728	0.719004
OLIGO_00234	535493	LRIG2	MAT vs SAT	0.201537	0.640768	1.21727	HIGH vs CON	0.915569	1.01603	0.980724
OLIGO_00235	100126444	PCP4L1	MAT vs SAT	0.547174	0.859394	1.07482	HIGH vs CON	0.416301	0.906745	0.792156
OLIGO_00236	533782	WNT7A	MAT vs SAT	0.907933	0.977993	1.01342	HIGH vs CON	0.990539	1.00137	0.997614
OLIGO_00237	785605	Rbpj	MAT vs SAT	0.640153	0.894998	0.959408	HIGH vs CON	0.519102	1.05901	0.843118
OLIGO_00238	511510	REPIN1	MAT vs SAT	0.56991	0.868993	1.05293	HIGH vs CON	0.607924	1.04763	0.882442
OLIGO_00239	539762	ZFHX4	MAT vs SAT	0.308671	0.725437	0.872856	HIGH vs CON	0.099331	1.25393	0.491097
OLIGO_00240	-	CR550747	MAT vs SAT	0.704174	0.916608	0.957795	HIGH vs CON	0.508581	1.07835	0.840289
OLIGO_00241	-	CR551248	MAT vs SAT	0.0773266	0.472892	1.06522	HIGH vs CON	0.764464	0.989851	0.944431
OLIGO_00242	508631	Tmem49	MAT vs SAT	0.610928	0.884455	1.06678	HIGH vs CON	0.128216	0.818841	0.538834
OLIGO_00243	-	MGC133489	MAT vs SAT	0.0726127	0.462065	1.21306	HIGH vs CON	0.930821	1.0089	0.984481
OLIGO_00244	504963	DPT	MAT vs SAT	0.00504895	0.180317	1.63649	HIGH vs CON	0.294193	1.17881	0.710556
OLIGO_00245	532871	FOXRED2	MAT vs SAT	0.374177	0.766417	1.05068	HIGH vs CON	0.2014	1.07471	0.631997
OLIGO_00246	527214	PLA2G12A	MAT vs SAT	0.458793	0.815954	0.888241	HIGH vs CON	0.407135	0.875549	0.785331
OLIGO_00247	523293	CCNJ	MAT vs SAT	0.603374	0.882146	0.921135	HIGH vs CON	0.4389	0.884229	0.803855
OLIGO_00248	507032	PDCD2L	MAT vs SAT	0.1162	0.54065	0.782552	HIGH vs CON	0.331385	0.862532	0.736099
OLIGO_00249	-	GABPAP	MAT vs SAT	0.262047	0.691231	0.900025	HIGH vs CON	0.148304	1.14753	0.565362
OLIGO_00250	507949	GLYCTK	MAT vs SAT	0.297367	0.716154	1.09469	HIGH vs CON	0.00421535	1.32303	0.196161
OLIGO_00251	784493	RCP9	MAT vs SAT	0.326555	0.738145	0.92854	HIGH vs CON	0.144168	0.893603	0.559084
OLIGO_00252	-	LOC509696	MAT vs SAT	0.861635	0.965894	0.970782	HIGH vs CON	0.443379	0.876706	0.806281
OLIGO_00253	617177	LOC617177	MAT vs SAT	0.547481	0.85941	1.04377	HIGH vs CON	0.470165	0.949742	0.819364
OLIGO_00254	-	MGC139258	MAT vs SAT	0.558157	0.865003	0.961741	HIGH vs CON	0.818728	0.984918	0.959075
OLIGO_00255	525262	MLSTD2	MAT vs SAT	0.00984495	0.237834	0.664781	HIGH vs CON	0.409848	0.888691	0.787156
OLIGO_00256	531515	ARID4A	MAT vs SAT	0.950702	0.987895	0.993542	HIGH vs CON	0.527669	1.06888	0.846972
OLIGO_00257	-	BIVM	MAT vs SAT	0.00539311	0.187566	0.753999	HIGH vs CON	0.0114432	0.778227	0.254069
OLIGO_00258	-	LOC781335	MAT vs SAT	0.773178	0.938848	1.03227	HIGH vs CON	0.00373767	0.692609	0.191285
OLIGO_00259	515030	ACMSD	MAT vs SAT	0.998612	0.999592	0.999797	HIGH vs CON	0.257576	1.14455	0.683639
OLIGO_00260	-	CR551816	MAT vs SAT	0.411121	0.785588	1.07502	HIGH vs CON	0.831282	0.981608	0.961891
OLIGO_00261	-	LOC730828	MAT vs SAT	0.18962	0.628824	0.882383	HIGH vs CON	0.103912	0.85428	0.502209
OLIGO_00262	-	CR551819	MAT vs SAT	0.32152	0.735336	1.08357	HIGH vs CON	0.41395	0.936308	0.790963
OLIGO_00263	-	TC352941	MAT vs SAT	0.0994718	0.51455	0.858484	HIGH vs CON	0.0374748	0.820412	0.358925
OLIGO_00264	533829	SOX5	MAT vs SAT	0.0137409	0.26957	1.30794	HIGH vs CON	0.298153	0.90093	0.713081
OLIGO_00265	-	MGC142748	MAT vs SAT	0.075796	0.470508	0.88672	HIGH vs CON	0.726958	1.02276	0.934287
OLIGO_00266	613551	TMEM93	MAT vs SAT	0.256305	0.687314	0.892184	HIGH vs CON	0.864236	0.983303	0.969655
OLIGO_00267	533333	ELOVL6	MAT vs SAT	0.737529	0.928452	0.925217	HIGH vs CON	0.0709496	1.55411	0.435659
OLIGO_00268	-	HRB	MAT vs SAT	0.0405008	0.384279	1.1197	HIGH vs CON	0.169673	1.07567	0.597739
OLIGO_00269	-	MGC128152	MAT vs SAT	0.197664	0.636808	1.2018	HIGH vs CON	0.364197	1.13625	0.759663
OLIGO_00270	784169	PDCL	MAT vs SAT	0.960976	0.991032	0.994875	HIGH vs CON	0.875193	0.983635	0.972396
OLIGO_00271	281154	FBN1	MAT vs SAT	0.37454	0.766486	0.779025	HIGH vs CON	0.298958	1.34106	0.713081
OLIGO_00272	352958	CTSC	MAT vs SAT	0.379987	0.770472	0.762196	HIGH vs CON	0.397372	0.769859	0.777442
OLIGO_00273	-	LOC789199	MAT vs SAT	0.589088	0.875672	0.939193	HIGH vs CON	0.278857	0.880231	0.702327
OLIGO_00274	525869	RAI14	MAT vs SAT	0.858523	0.96471	1.02103	HIGH vs CON	0.158691	1.18509	0.580904
OLIGO_00275	-	LOC532895	MAT vs SAT	0.135853	0.566659	0.79784	HIGH vs CON	0.867434	1.02469	0.970636
OLIGO_00276	-	NAPE-PLD	MAT vs SAT	0.0373653	0.374405	0.838242	HIGH vs CON	0.675628	1.03368	0.913597
OLIGO_00277	508078	DENND3	MAT vs SAT	0.833587	0.957107	1.01687	HIGH vs CON	0.5887	1.04417	0.875488
OLIGO_00278	788491	ZBTB7A	MAT vs SAT	0.419889	0.791454	0.93409	HIGH vs CON	0.691984	1.03378	0.921093
OLIGO_00279	-	LOC507623	MAT vs SAT	0.220434	0.65709	1.09215	HIGH vs CON	0.0925914	0.883694	0.482619
OLIGO_00280	-	CR551645	MAT vs SAT	0.644872	0.895994	0.953624	HIGH vs CON	0.898864	0.987031	0.97714
OLIGO_00281	-	Cdgap	MAT vs SAT	0.00718577	0.212332	0.773864	HIGH vs CON	0.424681	0.934068	0.79696
OLIGO_00282	529231	THOC3	MAT vs SAT	0.364769	0.760581	0.914086	HIGH vs CON	0.933666	1.00818	0.985159
OLIGO_00283	-	4930444P10Rik	MAT vs SAT	0.172696	0.607339	0.810034	HIGH vs CON	0.729556	0.949396	0.935228
OLIGO_00284	510399	MGC128008	MAT vs SAT	0.0516137	0.415637	0.679589	HIGH vs CON	0.337599	0.833981	0.741463
OLIGO_00285	616237	CHCHD7	MAT vs SAT	0.725595	0.924196	1.07388	HIGH vs CON	0.433298	0.851813	0.801293
OLIGO_00286	-	CR551660	MAT vs SAT	0.00271298	0.138203	1.20502	HIGH vs CON	0.065309	0.901048	0.424765
OLIGO_00287	-	CR551684	MAT vs SAT	0.127779	0.558399	1.1613	HIGH vs CON	0.0986309	0.849373	0.490313
OLIGO_00288	526331	GALNTL1	MAT vs SAT	0.00324165	0.15239	1.57486	HIGH vs CON	0.0106275	1.46201	0.247339
OLIGO_00289	617037	PECR	MAT vs SAT	0.208031	0.646986	1.25064	HIGH vs CON	0.305282	1.19787	0.716457
OLIGO_00290	-	B230112C05Rik	MAT vs SAT	0.384565	0.774559	0.90912	HIGH vs CON	0.307836	0.893815	0.718882
OLIGO_00291	538198	CNTN5	MAT vs SAT	0.822168	0.954694	0.974045	HIGH vs CON	0.911352	0.987066	0.980724
OLIGO_00292	-	CR550905	MAT vs SAT	0.917769	0.98013	0.99184	HIGH vs CON	0.439198	0.939912	0.803855
OLIGO_00293	-	TPT1	MAT vs SAT	0.16126	0.597049	0.875738	HIGH vs CON	0.00390629	1.35574	0.194861
OLIGO_00295	790874	NOVA1	MAT vs SAT	0.446001	0.805633	0.922103	HIGH vs CON	0.525247	0.934812	0.845877
OLIGO_00296	613290	ISCA2	MAT vs SAT	0.60407	0.882146	0.96329	HIGH vs CON	0.392055	0.9397	0.776088
OLIGO_00297	523911	C5orf14	MAT vs SAT	0.979997	0.995006	1.00199	HIGH vs CON	0.365408	0.929909	0.760717
OLIGO_00298	-	LOC784763	MAT vs SAT	0.813499	0.952207	0.980565	HIGH vs CON	0.312576	0.918213	0.721937
OLIGO_00299	-	LOC389073	MAT vs SAT	0.0332518	0.363237	0.791129	HIGH vs CON	0.358989	1.09964	0.756451
OLIGO_00300	404141	Ing2	MAT vs SAT	0.937271	0.985123	1.01199	HIGH vs CON	0.0318451	0.70435	0.341257
OLIGO_00301	-	CR551399	MAT vs SAT	0.210058	0.647997	1.10977	HIGH vs CON	0.140311	0.883598	0.552796
OLIGO_00302	-	CR551400	MAT vs SAT	0.13271	0.563806	1.36522	HIGH vs CON	0.0716356	0.684468	0.437441
OLIGO_00303	-	MRPS35	MAT vs SAT	0.945838	0.98723	0.992323	HIGH vs CON	0.342135	1.11554	0.74454
OLIGO_00304	-	CR551700	MAT vs SAT	0.0360393	0.369447	1.13759	HIGH vs CON	0.0216981	0.866536	0.308564
OLIGO_00305	100328961	PITPNA	MAT vs SAT	0.0350423	0.368963	0.843269	HIGH vs CON	0.296393	0.923206	0.712486
OLIGO_00306	-	CR551489	MAT vs SAT	0.211264	0.648078	0.632337	HIGH vs CON	0.709859	0.875204	0.927953
OLIGO_00307	508759	DCUN1D5	MAT vs SAT	0.593098	0.877146	1.03137	HIGH vs CON	0.218307	0.929981	0.650987
OLIGO_00308	511366	SNAPC3	MAT vs SAT	0.451302	0.810147	0.926692	HIGH vs CON	0.0430227	0.805154	0.374415
OLIGO_00309	100125390	B4GALT2	MAT vs SAT	0.842596	0.960741	1.02458	HIGH vs CON	0.0611773	1.27417	0.415018
OLIGO_00310	100302527	CR551284	MAT vs SAT	0.0436478	0.391899	0.770716	HIGH vs CON	0.647766	0.946144	0.901259
OLIGO_00311	616814	ZNF576	MAT vs SAT	0.242655	0.67821	1.14419	HIGH vs CON	0.843451	0.977962	0.965747
OLIGO_00312	528839	MAPRE3	MAT vs SAT	0.252354	0.685432	0.868393	HIGH vs CON	0.0675628	1.26236	0.426839
OLIGO_00313	100125237	PTPLAD1	MAT vs SAT	0.305709	0.722827	1.09396	HIGH vs CON	0.153647	0.880628	0.572354
OLIGO_00314	522283	DHRS7B	MAT vs SAT	0.826067	0.955538	1.02909	HIGH vs CON	0.642814	1.06257	0.898798
OLIGO_00315	280716	AK2	MAT vs SAT	0.0493047	0.408458	1.34214	HIGH vs CON	0.0488348	0.744566	0.390051
OLIGO_00316	541250	PSRC1	MAT vs SAT	0.731851	0.926168	0.946108	HIGH vs CON	0.136837	0.77971	0.547388
OLIGO_00317	532280	C9orf39	MAT vs SAT	0.191532	0.63012	0.793921	HIGH vs CON	0.626251	1.08766	0.891426
OLIGO_00318	538452	LRRTM1	MAT vs SAT	0.615645	0.885067	0.945942	HIGH vs CON	0.475217	1.0826	0.820931
OLIGO_00319	-	LOC533598	MAT vs SAT	0.400725	0.782316	0.929231	HIGH vs CON	0.182492	0.888266	0.611806
OLIGO_00320	785824	CYP2D6	MAT vs SAT	0.137902	0.567722	1.13373	HIGH vs CON	0.640459	0.962463	0.897482
OLIGO_00321	527312	NSMCE4A	MAT vs SAT	0.796234	0.947385	0.971622	HIGH vs CON	0.697207	1.04439	0.923814
OLIGO_00322	508157	DYSF	MAT vs SAT	0.771878	0.938381	1.02349	HIGH vs CON	0.602086	1.04278	0.880709
OLIGO_00323	515046	ARV1	MAT vs SAT	0.0783142	0.474005	0.944517	HIGH vs CON	0.163637	1.04531	0.588446
OLIGO_00324	-	CHM-I	MAT vs SAT	0.345807	0.750437	1.12265	HIGH vs CON	0.490249	0.91934	0.830675
OLIGO_00325	507276	DHRS12	MAT vs SAT	0.713345	0.920322	0.971276	HIGH vs CON	0.449454	1.06229	0.810259
OLIGO_00326	282661	CD47	MAT vs SAT	0.743734	0.930632	0.975069	HIGH vs CON	0.481602	1.05621	0.826146
OLIGO_00327	-	LOC510568	MAT vs SAT	0.845197	0.961857	1.02056	HIGH vs CON	0.328807	0.90185	0.734593
OLIGO_00328	618684	MBP	MAT vs SAT	0.733609	0.927057	1.08435	HIGH vs CON	0.101438	1.50137	0.495865
OLIGO_00329	613326	PTP4A1	MAT vs SAT	0.362969	0.759217	0.888448	HIGH vs CON	0.042485	1.32105	0.374415
OLIGO_00330	533826	CAND2	MAT vs SAT	0.81336	0.952207	1.02045	HIGH vs CON	0.723361	0.970078	0.932705
OLIGO_00331	537067	FAM26B	MAT vs SAT	0.437906	0.799511	0.965817	HIGH vs CON	0.0369817	0.905312	0.357023
OLIGO_00332	505039	GATAD2B	MAT vs SAT	0.786495	0.944806	0.971667	HIGH vs CON	0.117007	0.841228	0.522845
OLIGO_00333	-	CR551569	MAT vs SAT	0.571143	0.869773	1.04626	HIGH vs CON	0.0336359	0.833817	0.346421
OLIGO_00334	-	LOC129607	MAT vs SAT	0.193317	0.632027	0.811963	HIGH vs CON	0.993092	1.00135	0.998063
OLIGO_00335	338086	COX7A1	MAT vs SAT	0.1647	0.600081	1.14816	HIGH vs CON	0.487699	1.06972	0.829307
OLIGO_00336	538481	E130014J05Rik	MAT vs SAT	0.500102	0.836837	0.932776	HIGH vs CON	0.132699	0.852324	0.543048
OLIGO_00337	782597	PLEKHF2	MAT vs SAT	0.047436	0.403631	0.652754	HIGH vs CON	0.774407	1.05962	0.947297
OLIGO_00338	-	CR455757	MAT vs SAT	0.471472	0.823766	1.08146	HIGH vs CON	0.403295	1.09544	0.782217
OLIGO_00339	781844	ITPR2	MAT vs SAT	4.63618e-05	0.0244052	1.40879	HIGH vs CON	0.0135897	1.18775	0.272283
OLIGO_00340	-	CR456019	MAT vs SAT	0.534503	0.853371	1.07947	HIGH vs CON	0.747597	1.04023	0.939999
OLIGO_00341	618714	LY6D	MAT vs SAT	0.723551	0.923526	0.974258	HIGH vs CON	0.803932	1.01845	0.954735
OLIGO_00342	536162	ASTN1	MAT vs SAT	0.424331	0.793413	0.873258	HIGH vs CON	0.00442492	0.578603	0.196161
OLIGO_00343	532850	EIF5B	MAT vs SAT	0.51273	0.842056	0.948381	HIGH vs CON	0.604419	0.959027	0.881783
OLIGO_00344	538445	RNF138	MAT vs SAT	0.334728	0.742586	0.909397	HIGH vs CON	0.0696268	0.830541	0.432071
OLIGO_00345	-	CR453207	MAT vs SAT	0.394751	0.777537	0.90985	HIGH vs CON	0.792448	1.02933	0.95163
OLIGO_00346	526867	PDCD11	MAT vs SAT	0.0724689	0.461593	0.861063	HIGH vs CON	0.538089	0.952232	0.852045
OLIGO_00347	100140583	SEPT9	MAT vs SAT	0.787089	0.945006	1.02403	HIGH vs CON	0.512696	0.943754	0.841496
OLIGO_00348	618235	SEPT3	MAT vs SAT	0.154858	0.589807	0.863411	HIGH vs CON	0.232845	0.885176	0.663021
OLIGO_00349	-	LOC615130	MAT vs SAT	0.75871	0.934495	1.03325	HIGH vs CON	0.67865	0.956787	0.914363
OLIGO_00350	787359	DPF3	MAT vs SAT	0.390202	0.776945	1.08553	HIGH vs CON	0.119777	1.165	0.526605
OLIGO_00351	-	TC389287	MAT vs SAT	0.360666	0.759072	1.03427	HIGH vs CON	0.000160204	0.839098	0.065242
OLIGO_00352	515181	RAP2C	MAT vs SAT	0.0197812	0.312143	1.28698	HIGH vs CON	0.420436	1.08392	0.794523
OLIGO_00353	535225	LIMK1	MAT vs SAT	0.892031	0.974626	1.01037	HIGH vs CON	0.0325212	0.839403	0.341943
OLIGO_00354	-	FAM131A	MAT vs SAT	0.754478	0.933679	1.03252	HIGH vs CON	0.453484	1.08034	0.8123
OLIGO_00355	524077	MYOM2	MAT vs SAT	0.0595124	0.428984	0.864573	HIGH vs CON	0.638625	1.03494	0.896808
OLIGO_00356	-	TC364269	MAT vs SAT	0.609982	0.884452	0.960274	HIGH vs CON	0.201889	0.901505	0.632186
OLIGO_00357	538209	PTGFRN	MAT vs SAT	0.00221058	0.127449	0.764138	HIGH vs CON	0.0735756	0.868007	0.441974
OLIGO_00358	786191	HIC1	MAT vs SAT	0.944814	0.98688	0.991806	HIGH vs CON	0.0172705	1.36442	0.290829
OLIGO_00359	514643	LOC514643	MAT vs SAT	0.0328461	0.362522	1.22169	HIGH vs CON	0.147514	0.877674	0.564197
OLIGO_00360	-	CR451610	MAT vs SAT	0.202373	0.642044	1.07602	HIGH vs CON	0.127073	0.915113	0.53642
OLIGO_00361	-	LOC781545	MAT vs SAT	0.0276466	0.342965	1.10998	HIGH vs CON	0.0786184	0.92227	0.451902
OLIGO_00362	-	CR452516	MAT vs SAT	0.370492	0.763566	1.07924	HIGH vs CON	0.699112	1.0331	0.924177
OLIGO_00363	785924	ROR2	MAT vs SAT	0.0798898	0.474601	1.17764	HIGH vs CON	0.723659	0.969025	0.932705
OLIGO_00364	100138159	SFI1	MAT vs SAT	0.717929	0.921428	0.979859	HIGH vs CON	0.534807	0.965504	0.850309
OLIGO_00365	532056	PHF19	MAT vs SAT	0.851639	0.963238	1.00987	HIGH vs CON	0.339794	1.05217	0.742127
OLIGO_00366	-	KIAA1644	MAT vs SAT	0.548322	0.859821	0.940416	HIGH vs CON	0.1015	1.19012	0.495865
OLIGO_00367	282152	BCL2L1	MAT vs SAT	0.374232	0.766417	1.11039	HIGH vs CON	0.196399	0.856908	0.627852
OLIGO_00368	517589	NUDT9	MAT vs SAT	0.998604	0.999592	0.999802	HIGH vs CON	0.556645	1.06933	0.857808
OLIGO_00369	327691	NDUFS6	MAT vs SAT	0.588235	0.875597	0.903351	HIGH vs CON	0.464123	1.14796	0.818667
OLIGO_00370	-	LOC515401	MAT vs SAT	0.738692	0.928708	0.970859	HIGH vs CON	0.439729	0.933293	0.803855
OLIGO_00371	528498	JMY	MAT vs SAT	0.372608	0.765738	1.13769	HIGH vs CON	0.459602	1.11245	0.816625
OLIGO_00372	-	CR453301	MAT vs SAT	0.326914	0.738272	1.03742	HIGH vs CON	0.253141	0.957846	0.681252
OLIGO_00373	404181	RPS6KB1	MAT vs SAT	0.427504	0.794148	1.11922	HIGH vs CON	0.0581862	0.754086	0.410882
OLIGO_00374	534850	C10orf38	MAT vs SAT	0.869602	0.968733	0.983727	HIGH vs CON	0.709918	0.963444	0.927953
OLIGO_00375	-	TC318131	MAT vs SAT	0.475727	0.825793	1.11646	HIGH vs CON	0.876398	0.976443	0.972657
OLIGO_00376	-	MGC142826	MAT vs SAT	0.308592	0.725437	1.03909	HIGH vs CON	0.615547	0.981499	0.886927
OLIGO_00377	-	LOC506318	MAT vs SAT	0.0450077	0.397606	1.19849	HIGH vs CON	0.0106929	0.786229	0.247339
OLIGO_00378	504754	MTRF1	MAT vs SAT	0.254565	0.686709	1.09127	HIGH vs CON	0.107405	1.13435	0.506842
OLIGO_00379	-	CR455108	MAT vs SAT	0.620981	0.887735	0.962282	HIGH vs CON	0.349525	0.929148	0.749426
OLIGO_00380	-	LOC145758	MAT vs SAT	0.0192491	0.310398	0.815123	HIGH vs CON	0.0459345	0.843677	0.382501
OLIGO_00381	539109	MMP11	MAT vs SAT	0.879632	0.970729	1.01297	HIGH vs CON	0.840674	0.983036	0.964858
OLIGO_00382	-	LOC727741	MAT vs SAT	0.32913	0.739751	1.09532	HIGH vs CON	0.0268448	0.802144	0.32234
OLIGO_00383	536741	MME	MAT vs SAT	0.241342	0.677401	1.08405	HIGH vs CON	0.435141	0.948285	0.802749
OLIGO_00384	534090	BDH1	MAT vs SAT	0.108084	0.528478	1.28871	HIGH vs CON	0.0495721	1.37241	0.391961
OLIGO_00385	508781	FMO1	MAT vs SAT	0.0564245	0.422344	0.783769	HIGH vs CON	0.980485	0.997061	0.996235
OLIGO_00386	-	LOC517953	MAT vs SAT	0.445255	0.804836	1.05405	HIGH vs CON	0.531988	0.957945	0.849557
OLIGO_00387	282647	PAPPA	MAT vs SAT	0.172062	0.607339	1.17224	HIGH vs CON	0.335775	1.11663	0.739975
OLIGO_00388	-	CENPF	MAT vs SAT	0.0779623	0.474005	1.14735	HIGH vs CON	0.0151553	0.819974	0.282038
OLIGO_00389	404082	TMEM176A	MAT vs SAT	0.132224	0.563184	0.763071	HIGH vs CON	0.745064	0.945168	0.939659
OLIGO_00390	444987	NEIL2	MAT vs SAT	0.0600545	0.429818	0.736139	HIGH vs CON	0.573937	0.916769	0.866363
OLIGO_00391	533438	TFB1M	MAT vs SAT	0.841392	0.960341	1.02101	HIGH vs CON	0.421735	1.08795	0.79583
OLIGO_00392	505862	TMEM143	MAT vs SAT	0.248186	0.68393	1.07724	HIGH vs CON	0.667938	0.973233	0.911204
OLIGO_00393	789846	ZNF503	MAT vs SAT	0.393687	0.77724	0.917834	HIGH vs CON	0.183059	0.872735	0.612275
OLIGO_00394	508098	LOC508098	MAT vs SAT	0.136822	0.567096	0.834667	HIGH vs CON	0.999376	1.00009	0.99998
OLIGO_00395	282148	ATP6V0D1	MAT vs SAT	0.225976	0.660604	0.886489	HIGH vs CON	0.292929	0.901183	0.70983
OLIGO_00396	100138286	CABLES1	MAT vs SAT	0.477666	0.826238	1.08396	HIGH vs CON	0.408576	1.09867	0.786661
OLIGO_00397	-	C19orf15	MAT vs SAT	0.591369	0.876064	1.0457	HIGH vs CON	0.868864	0.986407	0.970949
OLIGO_00398	-	KIAA0430	MAT vs SAT	0.405672	0.783161	1.11205	HIGH vs CON	0.637939	1.06146	0.896795
OLIGO_00399	615251	CCDC72	MAT vs SAT	0.764436	0.935407	1.02718	HIGH vs CON	0.00428685	0.746338	0.196161
OLIGO_00400	-	CR451951	MAT vs SAT	0.0817203	0.478689	0.844028	HIGH vs CON	0.635181	0.956811	0.895802
OLIGO_00401	534386	Epc1	MAT vs SAT	0.800218	0.948415	1.03191	HIGH vs CON	0.372742	0.894079	0.764932
OLIGO_00402	-	LOC783837	MAT vs SAT	0.980173	0.995006	0.997294	HIGH vs CON	0.231534	0.875041	0.662398
OLIGO_00403	535072	LOC535072	MAT vs SAT	0.751073	0.932907	0.971733	HIGH vs CON	0.615206	0.955476	0.88675
OLIGO_00404	533520	OCIAD1	MAT vs SAT	0.378369	0.769333	1.06042	HIGH vs CON	0.232389	1.08369	0.663021
OLIGO_00405	-	FREQ	MAT vs SAT	0.423188	0.792735	0.905914	HIGH vs CON	0.12954	1.21184	0.539277
OLIGO_00406	-	LOC535232	MAT vs SAT	0.971439	0.993212	1.00353	HIGH vs CON	0.281996	1.11381	0.706188
OLIGO_00407	532072	AKAP1	MAT vs SAT	0.214891	0.651666	0.857306	HIGH vs CON	0.757379	0.963228	0.942764
OLIGO_00408	535192	LIPC	MAT vs SAT	0.983185	0.995883	0.995905	HIGH vs CON	0.890904	0.973641	0.974414
OLIGO_00409	530189	RAD23B	MAT vs SAT	0.344484	0.748915	1.20501	HIGH vs CON	0.767023	0.943941	0.945663
OLIGO_00410	-	CR456056	MAT vs SAT	0.145992	0.57857	1.17139	HIGH vs CON	0.0704451	1.22218	0.434909
OLIGO_00411	509027	CA14	MAT vs SAT	0.98638	0.995892	1.00189	HIGH vs CON	0.815945	0.974587	0.957726
OLIGO_00412	-	CR451890	MAT vs SAT	0.719698	0.921885	1.05392	HIGH vs CON	0.989395	1.00194	0.997295
OLIGO_00413	510347	MRPL15	MAT vs SAT	0.113129	0.535817	1.13957	HIGH vs CON	0.0697314	1.16358	0.432247
OLIGO_00414	541084	MBD5	MAT vs SAT	0.429587	0.795226	0.938779	HIGH vs CON	0.402355	1.06936	0.781424
OLIGO_00415	535183	ZEB1	MAT vs SAT	0.931596	0.983981	1.01422	HIGH vs CON	0.324678	1.17881	0.731656
OLIGO_00416	533764	FLJ23861	MAT vs SAT	0.468226	0.822532	1.10966	HIGH vs CON	0.602643	0.928322	0.880716
OLIGO_00417	523701	NCAN	MAT vs SAT	0.257968	0.687314	1.12968	HIGH vs CON	0.137257	1.17661	0.547534
OLIGO_00418	534248	MGAT1	MAT vs SAT	0.949734	0.987895	1.00825	HIGH vs CON	0.987384	1.00206	0.996509
OLIGO_00419	787451	ZIC5	MAT vs SAT	0.340147	0.746619	0.946057	HIGH vs CON	0.946656	1.00384	0.988103
OLIGO_00420	505539	HMG2L1	MAT vs SAT	0.326841	0.738272	1.10576	HIGH vs CON	0.625328	1.05073	0.891054
OLIGO_00421	-	LOC785448	MAT vs SAT	0.894329	0.974718	1.01298	HIGH vs CON	0.821652	1.02215	0.960378
OLIGO_00422	516106	TSHZ1	MAT vs SAT	0.284091	0.705266	1.08854	HIGH vs CON	0.95617	1.00428	0.990955
OLIGO_00423	782744	C17orf63	MAT vs SAT	0.000959944	0.0859734	1.30249	HIGH vs CON	0.094183	0.88998	0.484626
OLIGO_00424	-	CR452335	MAT vs SAT	0.0437654	0.391925	0.814173	HIGH vs CON	0.872688	1.01541	0.971815
OLIGO_00425	-	LOC512355	MAT vs SAT	0.222727	0.658691	1.16006	HIGH vs CON	0.491414	1.08591	0.831615
OLIGO_00426	-	LOC508882	MAT vs SAT	0.0341798	0.367972	1.32189	HIGH vs CON	0.228893	1.16273	0.660709
OLIGO_00427	-	CR453018	MAT vs SAT	0.503365	0.836909	1.08461	HIGH vs CON	0.7358	0.960084	0.935879
OLIGO_00428	767992	SSX3	MAT vs SAT	0.526394	0.849601	1.12994	HIGH vs CON	0.150284	1.32978	0.568175
OLIGO_00429	-	LOC787354	MAT vs SAT	0.346657	0.751666	0.833749	HIGH vs CON	0.522198	1.13054	0.843908
OLIGO_00430	-	LOC505940	MAT vs SAT	0.0257035	0.337327	0.63203	HIGH vs CON	0.803926	0.953993	0.954735
OLIGO_00431	618392	UNC84B	MAT vs SAT	0.00693556	0.209873	1.21654	HIGH vs CON	0.734051	0.978351	0.935879
OLIGO_00432	525072	PLA2G4A	MAT vs SAT	0.420875	0.792042	1.09091	HIGH vs CON	0.599452	1.05805	0.879902
OLIGO_00433	536863	MPDZ	MAT vs SAT	0.249225	0.684326	0.87518	HIGH vs CON	0.401009	1.10098	0.78029
OLIGO_00434	616564	SSBP2	MAT vs SAT	0.0427915	0.390017	1.245	HIGH vs CON	0.787519	0.973076	0.949405
OLIGO_00435	-	LOC504245	MAT vs SAT	0.99662	0.999173	1.00035	HIGH vs CON	0.844891	0.984071	0.965767
OLIGO_00436	525059	GSS	MAT vs SAT	0.422534	0.792177	0.92384	HIGH vs CON	0.00661047	1.35009	0.221363
OLIGO_00437	788406	FZR1	MAT vs SAT	0.488278	0.830498	1.0471	HIGH vs CON	0.0994134	1.12018	0.491309
OLIGO_00438	-	LOC785513	MAT vs SAT	0.566227	0.868153	0.961535	HIGH vs CON	0.338569	0.936072	0.741682
OLIGO_00439	506766	MAP7	MAT vs SAT	0.221477	0.657621	0.871954	HIGH vs CON	0.177847	0.859162	0.606941
OLIGO_00440	535293	EPHX1	MAT vs SAT	0.0011719	0.0919141	1.57985	HIGH vs CON	0.476042	1.08842	0.821499
OLIGO_00441	512718	MPND	MAT vs SAT	0.962958	0.991144	1.00377	HIGH vs CON	0.626105	0.961139	0.891426
OLIGO_00442	615899	LOC615899	MAT vs SAT	0.509359	0.839432	0.961699	HIGH vs CON	0.792606	1.01559	0.95163
OLIGO_00443	-	Gabpb2	MAT vs SAT	0.0538249	0.418763	0.835629	HIGH vs CON	0.874073	0.986201	0.97234
OLIGO_00444	526472	LOC526472	MAT vs SAT	0.0199647	0.313392	0.713053	HIGH vs CON	0.535524	0.920472	0.850309
OLIGO_00445	-	MGC152005	MAT vs SAT	0.788377	0.94529	1.03598	HIGH vs CON	0.433381	1.10966	0.801293
OLIGO_00446	-	LOC535165	MAT vs SAT	0.940792	0.985707	0.992866	HIGH vs CON	0.281952	0.899726	0.706188
OLIGO_00447	515509	SUGT1	MAT vs SAT	0.672723	0.906351	1.03993	HIGH vs CON	0.000581231	1.47539	0.0951138
OLIGO_00448	-	CR453253	MAT vs SAT	0.100727	0.516693	0.812923	HIGH vs CON	0.877499	0.981548	0.973081
OLIGO_00449	510960	LCAT	MAT vs SAT	0.0233553	0.328635	1.13503	HIGH vs CON	0.000360538	0.796467	0.0796488
OLIGO_00450	538427	ANP32A	MAT vs SAT	0.936462	0.985123	0.992931	HIGH vs CON	0.000594849	0.688345	0.0957336
OLIGO_00451	615899	LOC615899	MAT vs SAT	0.405139	0.782734	1.03373	HIGH vs CON	0.885943	1.00567	0.973649
OLIGO_00452	506860	PTS	MAT vs SAT	0.373758	0.766417	1.09063	HIGH vs CON	0.129109	1.16382	0.538836
OLIGO_00453	-	LOC514819	MAT vs SAT	0.569417	0.868601	0.957429	HIGH vs CON	0.14651	0.891996	0.561777
OLIGO_00454	-	LOC532276	MAT vs SAT	0.710379	0.920055	0.976027	HIGH vs CON	0.401247	1.05691	0.78029
OLIGO_00455	526526	LOC526526	MAT vs SAT	0.221721	0.657621	1.26332	HIGH vs CON	0.955055	0.989531	0.990486
OLIGO_00456	-	CR456122	MAT vs SAT	0.00733648	0.214023	1.22861	HIGH vs CON	0.0731884	0.879299	0.441181
OLIGO_00457	-	CR452295	MAT vs SAT	0.562678	0.86664	0.94102	HIGH vs CON	0.764979	0.969213	0.944731
OLIGO_00458	-	HOXD3	MAT vs SAT	0.493678	0.833949	1.11116	HIGH vs CON	0.238864	1.20214	0.668797
OLIGO_00459	519552	CHM	MAT vs SAT	0.0129558	0.263915	0.839149	HIGH vs CON	0.0645857	0.882937	0.422757
OLIGO_00460	-	LOC615707	MAT vs SAT	0.279455	0.703414	1.12324	HIGH vs CON	0.478951	0.927501	0.824266
OLIGO_00461	507632	YES1	MAT vs SAT	0.833097	0.956946	1.03181	HIGH vs CON	0.230474	0.833378	0.662191
OLIGO_00462	784164	DCUN1D3	MAT vs SAT	0.572154	0.870412	0.928868	HIGH vs CON	0.339427	0.881625	0.741871
OLIGO_00463	-	CR452089	MAT vs SAT	0.0594207	0.428963	1.31993	HIGH vs CON	0.335989	0.87311	0.740163
OLIGO_00464	-	RUTBC1	MAT vs SAT	0.229328	0.66426	1.09218	HIGH vs CON	0.558876	1.04302	0.859286
OLIGO_00465	524501	SPTLC3	MAT vs SAT	0.0552248	0.420349	0.878564	HIGH vs CON	0.69646	0.975437	0.923527
OLIGO_00466	505926	BCAT1	MAT vs SAT	0.77114	0.93815	0.973529	HIGH vs CON	0.0742352	1.18908	0.443185
OLIGO_00467	-	CR451799	MAT vs SAT	0.813478	0.952207	0.980988	HIGH vs CON	0.64867	1.03785	0.901332
OLIGO_00468	-	LOC509535	MAT vs SAT	0.108559	0.528478	1.16555	HIGH vs CON	0.484969	1.06656	0.826956
OLIGO_00469	-	TC357395	MAT vs SAT	0.906883	0.977993	0.986706	HIGH vs CON	0.82239	1.02603	0.960457
OLIGO_00470	615718	FKBP14	MAT vs SAT	0.558977	0.865611	1.06673	HIGH vs CON	0.0906826	1.21515	0.477741
OLIGO_00471	511082	ACAT1	MAT vs SAT	0.56828	0.868601	1.1034	HIGH vs CON	0.0940733	1.35069	0.484264
OLIGO_00472	768005	Slc9a3r2	MAT vs SAT	0.254104	0.686255	1.15268	HIGH vs CON	0.119343	0.820651	0.526363
OLIGO_00473	511054	ZFYVE19	MAT vs SAT	0.188551	0.627478	1.12747	HIGH vs CON	0.706074	1.03411	0.926359
OLIGO_00474	-	KIAA0258	MAT vs SAT	0.968324	0.991938	0.997342	HIGH vs CON	0.232093	1.0854	0.662873
OLIGO_00475	-	TECT1	MAT vs SAT	0.635637	0.893464	1.01945	HIGH vs CON	0.419248	0.967464	0.793991
OLIGO_00476	514749	RAD51	MAT vs SAT	0.223282	0.659035	0.898216	HIGH vs CON	0.100935	0.862885	0.495148
OLIGO_00477	528986	ZCCHC11	MAT vs SAT	0.00576437	0.194752	0.744888	HIGH vs CON	0.313768	1.10098	0.723052
OLIGO_00478	786844	MXRA5	MAT vs SAT	0.0937522	0.503519	0.778171	HIGH vs CON	0.511409	1.09915	0.841223
OLIGO_00479	-	LOC538798	MAT vs SAT	0.594844	0.877955	1.11001	HIGH vs CON	0.47954	1.1494	0.824958
OLIGO_00480	286797	COL4A3BP	MAT vs SAT	0.199586	0.638192	1.15923	HIGH vs CON	0.650205	1.05236	0.901696
OLIGO_00481	514305	TMEM141	MAT vs SAT	0.196213	0.635427	1.05975	HIGH vs CON	0.58635	0.976387	0.873561
OLIGO_00482	504230	RAMP2	MAT vs SAT	0.80054	0.948415	1.02353	HIGH vs CON	0.203514	0.886878	0.634128
OLIGO_00483	538492	LOC538492	MAT vs SAT	0.640455	0.894998	0.957906	HIGH vs CON	0.0693788	0.83876	0.432071
OLIGO_00484	100138974	KRT10	MAT vs SAT	0.601676	0.881922	0.940117	HIGH vs CON	0.373715	0.899321	0.765209
OLIGO_00485	787024	MGC52498	MAT vs SAT	0.111663	0.534698	0.81719	HIGH vs CON	0.968567	1.00481	0.993279
OLIGO_00486	781886	CCDC131	MAT vs SAT	0.680047	0.908214	1.04129	HIGH vs CON	0.396374	0.919477	0.777442
OLIGO_00487	-	LOC617894	MAT vs SAT	0.620684	0.887683	0.937142	HIGH vs CON	0.737034	0.956996	0.936079
OLIGO_00488	519860	SERAC1	MAT vs SAT	0.0426457	0.390017	1.20422	HIGH vs CON	0.158338	1.13299	0.580251
OLIGO_00489	-	LOC513601	MAT vs SAT	0.892287	0.974637	1.01778	HIGH vs CON	0.880723	1.01972	0.973081
OLIGO_00490	507473	C2orf24	MAT vs SAT	0.985874	0.995892	1.00118	HIGH vs CON	0.234995	1.08466	0.664448
OLIGO_00491	497031	SLC2A12	MAT vs SAT	0.870311	0.96875	1.0197	HIGH vs CON	0.0213191	1.34997	0.308079
OLIGO_00492	535197	Mark2	MAT vs SAT	0.00793867	0.219224	1.12329	HIGH vs CON	0.608419	0.980158	0.88265
OLIGO_00493	508671	HSPB2	MAT vs SAT	0.0303014	0.353672	1.19547	HIGH vs CON	0.288681	1.08594	0.70983
OLIGO_00494	-	CR455464	MAT vs SAT	0.297423	0.716154	1.13398	HIGH vs CON	0.875997	1.01868	0.972405
OLIGO_00495	281093	CRYZ	MAT vs SAT	0.486866	0.829854	1.13954	HIGH vs CON	0.108626	1.36596	0.508418
OLIGO_00496	280958	VWF	MAT vs SAT	0.0213205	0.319259	1.28753	HIGH vs CON	0.00345504	1.40414	0.187691
OLIGO_00497	-	CR453640	MAT vs SAT	0.0872321	0.491166	0.865603	HIGH vs CON	0.449589	0.940442	0.810349
OLIGO_00498	-	UBL4A	MAT vs SAT	0.225964	0.660604	1.21477	HIGH vs CON	0.47921	1.11843	0.824516
OLIGO_00499	617707	PPAP2B	MAT vs SAT	0.568238	0.868601	0.947151	HIGH vs CON	0.77475	1.02749	0.947297
OLIGO_00500	788054	LOC788054	MAT vs SAT	0.355457	0.756275	1.05426	HIGH vs CON	0.182655	0.925565	0.611806
OLIGO_00501	-	LOC538447	MAT vs SAT	0.732114	0.926258	0.951376	HIGH vs CON	0.38311	0.879567	0.77146
OLIGO_00502	526026	ZNF711	MAT vs SAT	0.763738	0.935407	0.959851	HIGH vs CON	0.0465326	0.748917	0.383038
OLIGO_00503	-	MGC138013	MAT vs SAT	0.278796	0.702816	1.19481	HIGH vs CON	0.213457	0.814065	0.645251
OLIGO_00504	782425	R3HCC1	MAT vs SAT	0.380801	0.770976	1.10441	HIGH vs CON	0.748314	1.03663	0.940279
OLIGO_00505	509865	RWDD4A	MAT vs SAT	0.941945	0.985805	1.00995	HIGH vs CON	0.0633761	1.30616	0.421617
OLIGO_00506	-	CR456169	MAT vs SAT	0.314571	0.730014	0.826298	HIGH vs CON	0.554538	1.11732	0.857089
OLIGO_00507	-	CR456191	MAT vs SAT	0.599384	0.881192	1.05485	HIGH vs CON	0.139692	0.856539	0.552543
OLIGO_00508	618601	ULK2	MAT vs SAT	0.982934	0.99578	0.996153	HIGH vs CON	0.0404378	1.48523	0.366874
OLIGO_00509	-	FLJ20674	MAT vs SAT	0.0655421	0.442567	0.700603	HIGH vs CON	0.774418	0.948889	0.947297
OLIGO_00510	516644	NCAPG2	MAT vs SAT	0.797378	0.947575	1.02049	HIGH vs CON	0.0756906	0.862824	0.446595
OLIGO_00511	282183	AP2B1	MAT vs SAT	0.161827	0.597049	0.879253	HIGH vs CON	0.735716	0.970316	0.935879
OLIGO_00512	618295	BCL7C	MAT vs SAT	0.0837775	0.482132	1.12712	HIGH vs CON	0.526767	0.958878	0.846442
OLIGO_00513	535297	DST	MAT vs SAT	0.0534258	0.418763	1.27315	HIGH vs CON	0.0123592	1.386	0.260751
OLIGO_00514	526597	LOC789239	MAT vs SAT	0.319893	0.733814	0.936615	HIGH vs CON	0.0213699	1.17669	0.308079
OLIGO_00515	-	CR451954	MAT vs SAT	0.263844	0.693357	1.11177	HIGH vs CON	0.541431	0.944508	0.853012
OLIGO_00516	317650	CAMP	MAT vs SAT	0.855593	0.964196	0.983574	HIGH vs CON	0.297285	0.908028	0.712772
OLIGO_00517	360197	PEMT	MAT vs SAT	0.0105159	0.242837	1.31566	HIGH vs CON	0.0590675	1.21226	0.412073
OLIGO_00518	532986	BPTF	MAT vs SAT	0.161257	0.597049	0.898007	HIGH vs CON	0.0656917	0.865282	0.424969
OLIGO_00519	538461	KBTBD6	MAT vs SAT	0.00560047	0.191325	0.887668	HIGH vs CON	0.101113	0.937237	0.495656
OLIGO_00520	513959	PHF8	MAT vs SAT	0.631308	0.891919	0.965916	HIGH vs CON	0.90308	1.00881	0.978026
OLIGO_00521	514844	FNDC1	MAT vs SAT	0.568317	0.868601	1.05674	HIGH vs CON	0.0611632	0.826317	0.415018
OLIGO_00522	514587	USP19	MAT vs SAT	0.491068	0.832086	1.06806	HIGH vs CON	0.032396	0.803441	0.341886
OLIGO_00523	534684	RIPK5	MAT vs SAT	0.37863	0.769556	0.950213	HIGH vs CON	0.517094	0.963327	0.842903
OLIGO_00524	512981	EPB49	MAT vs SAT	0.609308	0.884404	1.04674	HIGH vs CON	0.715968	1.03298	0.929616
OLIGO_00525	-	Akt3	MAT vs SAT	0.33087	0.740525	0.883908	HIGH vs CON	0.678307	1.05336	0.914253
OLIGO_00526	538109	KIF19	MAT vs SAT	0.132097	0.563067	0.906976	HIGH vs CON	0.19744	0.920587	0.627852
OLIGO_00527	616311	BGLAP	MAT vs SAT	0.696648	0.913902	0.962574	HIGH vs CON	0.42561	1.08173	0.79696
OLIGO_00528	493708	CDC2L2	MAT vs SAT	0.853418	0.963238	0.988067	HIGH vs CON	0.746915	1.02121	0.939999
OLIGO_00529	532990	H2AFY	MAT vs SAT	0.0712027	0.459337	0.804572	HIGH vs CON	0.630604	0.946329	0.893401
OLIGO_00530	537480	PTPRS	MAT vs SAT	0.212415	0.649945	1.11205	HIGH vs CON	0.19445	1.11711	0.626959
OLIGO_00531	509239	TMCC3	MAT vs SAT	0.052826	0.418285	1.28616	HIGH vs CON	0.653119	1.05666	0.903569
OLIGO_00532	509462	ZBTB43	MAT vs SAT	0.0530692	0.418763	1.15557	HIGH vs CON	0.887062	0.99006	0.974209
OLIGO_00533	511861	SERINC3	MAT vs SAT	0.793836	0.946787	0.956211	HIGH vs CON	0.000199268	2.24245	0.065242
OLIGO_00534	505605	LRRC8A	MAT vs SAT	0.543716	0.858482	0.965881	HIGH vs CON	0.242112	1.07033	0.671395
OLIGO_00535	615371	NFIA	MAT vs SAT	0.872203	0.969426	0.97456	HIGH vs CON	0.113896	0.768252	0.518938
OLIGO_00536	-	MGC138020	MAT vs SAT	0.899485	0.975987	1.01106	HIGH vs CON	0.795507	1.02284	0.95231
OLIGO_00537	-	CR452778	MAT vs SAT	0.310083	0.726873	0.915501	HIGH vs CON	0.000631921	1.42843	0.0997156
OLIGO_00538	508196	DENND4B	MAT vs SAT	0.8547	0.963765	1.00809	HIGH vs CON	0.175939	0.940502	0.605041
OLIGO_00539	280805	GHR	MAT vs SAT	0.076289	0.471007	1.37466	HIGH vs CON	0.037451	1.46373	0.358925
OLIGO_00540	-	LOC533853	MAT vs SAT	0.882632	0.971702	0.985882	HIGH vs CON	0.747894	0.969478	0.939999
OLIGO_00541	-	ANAPC2	MAT vs SAT	0.848017	0.962039	0.987921	HIGH vs CON	0.741954	0.979313	0.938049
OLIGO_00542	-	TC377686	MAT vs SAT	0.935047	0.984827	1.00766	HIGH vs CON	0.0163584	0.781036	0.285304
OLIGO_00543	-	Zfp469	MAT vs SAT	0.0242085	0.330866	1.21605	HIGH vs CON	0.301657	1.0875	0.715136
OLIGO_00544	513685	ZNF764	MAT vs SAT	0.919265	0.980848	0.986515	HIGH vs CON	0.815883	0.969273	0.957726
OLIGO_00545	784483	FUNDC1	MAT vs SAT	0.133441	0.565236	1.14101	HIGH vs CON	0.307529	0.915814	0.718521
OLIGO_00546	-	LOC387978	MAT vs SAT	0.366618	0.761919	0.861747	HIGH vs CON	0.527319	1.10902	0.84686
OLIGO_00547	-	LOC529365	MAT vs SAT	0.526916	0.849805	1.06966	HIGH vs CON	0.000212944	1.64146	0.065242
OLIGO_00548	514215	CCHCR1	MAT vs SAT	0.00152641	0.106318	1.15181	HIGH vs CON	0.0743934	0.931714	0.443583
OLIGO_00549	783375	ACBD3	MAT vs SAT	0.812524	0.952087	1.03449	HIGH vs CON	0.731339	1.05036	0.935829
OLIGO_00550	-	CR452266	MAT vs SAT	0.956324	0.989545	1.00484	HIGH vs CON	0.00130345	1.40143	0.130381
OLIGO_00551	529183	MAPK4	MAT vs SAT	0.504314	0.837292	0.945009	HIGH vs CON	0.282548	0.912035	0.706634
OLIGO_00552	505427	MAP3K12	MAT vs SAT	0.382753	0.77303	0.937579	HIGH vs CON	0.566733	1.0429	0.863563
OLIGO_00553	-	ZNF585B	MAT vs SAT	0.892437	0.974637	0.979509	HIGH vs CON	0.061307	0.73839	0.415665
OLIGO_00554	537404	SMYD1	MAT vs SAT	0.645297	0.8962	0.960585	HIGH vs CON	0.0111177	0.781938	0.250196
OLIGO_00555	-	LOC731559	MAT vs SAT	0.00421769	0.166754	0.817752	HIGH vs CON	0.0825304	0.894207	0.460025
OLIGO_00556	538902	ZBTB41	MAT vs SAT	0.0771659	0.472892	0.745142	HIGH vs CON	0.502918	1.11264	0.838197
OLIGO_00557	504625	SORBS1	MAT vs SAT	0.208211	0.647107	1.18437	HIGH vs CON	0.641446	1.06316	0.8982
OLIGO_00558	-	CR452236	MAT vs SAT	0.0543337	0.419439	1.43126	HIGH vs CON	0.0223792	1.54733	0.309319
OLIGO_00559	-	CR452207	MAT vs SAT	0.201633	0.640768	0.903161	HIGH vs CON	0.0603122	0.856759	0.413434
OLIGO_00560	-	ZNF550	MAT vs SAT	0.0164396	0.290959	1.22685	HIGH vs CON	0.579597	1.04409	0.869363
OLIGO_00561	-	SETMAR	MAT vs SAT	0.976792	0.994121	1.00232	HIGH vs CON	0.000261857	1.44081	0.0712859
OLIGO_00562	510956	RRS1	MAT vs SAT	0.330153	0.740095	0.900763	HIGH vs CON	0.685309	1.04388	0.91805
OLIGO_00563	789694	Nufip2	MAT vs SAT	0.582106	0.87302	1.05205	HIGH vs CON	0.712963	1.03441	0.928553
OLIGO_00564	-	CR452194	MAT vs SAT	0.889807	0.973672	0.984275	HIGH vs CON	0.9907	0.998668	0.997686
OLIGO_00565	286849	CD40	MAT vs SAT	0.118502	0.544515	1.15132	HIGH vs CON	0.0160498	1.25847	0.28522
OLIGO_00566	516557	SAV1	MAT vs SAT	0.660635	0.901517	0.953604	HIGH vs CON	0.0219498	0.763768	0.308564
OLIGO_00567	524361	PPP2CB	MAT vs SAT	0.630487	0.891441	1.04659	HIGH vs CON	0.019704	1.27197	0.30233
OLIGO_00568	787278	MAP2K7	MAT vs SAT	0.204108	0.643	0.908116	HIGH vs CON	0.167556	0.900104	0.59451
OLIGO_00569	614346	TBL1XR1	MAT vs SAT	0.434116	0.797263	1.16605	HIGH vs CON	0.0139905	1.69578	0.276133
OLIGO_00570	504216	NPY	MAT vs SAT	0.648254	0.897751	1.06714	HIGH vs CON	0.0346682	0.724243	0.348751
OLIGO_00571	533064	Fbxo45	MAT vs SAT	0.590734	0.876025	1.0563	HIGH vs CON	0.674301	0.958176	0.913597
OLIGO_00572	-	CR451948	MAT vs SAT	0.621762	0.887801	1.03658	HIGH vs CON	0.719005	1.0265	0.930613
OLIGO_00573	510352	SPATA7	MAT vs SAT	0.0648582	0.441488	0.88795	HIGH vs CON	0.000121443	0.739385	0.065242
OLIGO_00574	508473	SFXN4	MAT vs SAT	0.484327	0.82913	0.902029	HIGH vs CON	0.530088	1.09683	0.848692
OLIGO_00575	614834	MGC142734	MAT vs SAT	0.00434228	0.167316	1.28447	HIGH vs CON	0.386782	1.06942	0.77269
OLIGO_00576	-	CR451874	MAT vs SAT	0.122314	0.5501	0.817163	HIGH vs CON	0.110816	1.23233	0.512513
OLIGO_00577	-	LOC789303	MAT vs SAT	0.668229	0.904712	1.03917	HIGH vs CON	0.463668	1.0683	0.818667
OLIGO_00578	-	CR451881	MAT vs SAT	0.725646	0.924196	0.972585	HIGH vs CON	0.329196	0.924658	0.734966
OLIGO_00579	518778	TXLNB	MAT vs SAT	0.45215	0.810665	1.10663	HIGH vs CON	0.408735	1.118	0.786661
OLIGO_00580	-	LOC526469	MAT vs SAT	0.421291	0.792106	1.06495	HIGH vs CON	0.814451	1.01836	0.957578
OLIGO_00581	532704	TBC1D7	MAT vs SAT	0.0063361	0.200298	1.42733	HIGH vs CON	0.0393645	1.28953	0.363354
OLIGO_00582	532399	NT5C	MAT vs SAT	0.581492	0.87302	1.04519	HIGH vs CON	0.804658	0.980438	0.954847
OLIGO_00583	282457	PLA2G1B	MAT vs SAT	0.404301	0.782734	0.846532	HIGH vs CON	0.332853	0.823477	0.738034
OLIGO_00584	523752	IDE	MAT vs SAT	0.665413	0.903489	1.04109	HIGH vs CON	0.290586	0.904922	0.70983
OLIGO_00585	616366	PODXL	MAT vs SAT	0.623387	0.888531	0.938763	HIGH vs CON	0.844026	1.02556	0.965747
OLIGO_00586	506322	NRAS	MAT vs SAT	0.141666	0.572144	0.885125	HIGH vs CON	0.0866881	1.15497	0.470436
OLIGO_00587	614151	MRPL30	MAT vs SAT	0.986534	0.995892	0.998644	HIGH vs CON	0.0131719	1.24686	0.271155
OLIGO_00588	512631	SRPK1	MAT vs SAT	0.611725	0.884654	1.03548	HIGH vs CON	0.468479	0.951215	0.819364
OLIGO_00589	618055	B3GNT1	MAT vs SAT	0.0815174	0.477892	1.11606	HIGH vs CON	0.364858	1.05664	0.75993
OLIGO_00590	615967	PCGF3	MAT vs SAT	0.124592	0.552515	1.2287	HIGH vs CON	0.0273704	1.36135	0.324908
OLIGO_00591	539889	INPP5F	MAT vs SAT	0.577751	0.872184	1.06115	HIGH vs CON	0.863558	0.981925	0.969629
OLIGO_00592	-	CR454093	MAT vs SAT	0.00814236	0.221999	1.52954	HIGH vs CON	0.929649	1.0127	0.984383
OLIGO_00593	616742	Efna5	MAT vs SAT	0.314381	0.730014	1.0971	HIGH vs CON	0.359042	0.919198	0.756451
OLIGO_00594	789374	LOC789374	MAT vs SAT	0.335125	0.742881	1.11764	HIGH vs CON	0.474939	0.921373	0.820771
OLIGO_00595	532872	Myom3	MAT vs SAT	0.427142	0.794148	0.957817	HIGH vs CON	0.00208273	1.21405	0.158818
OLIGO_00596	497015	TPM2	MAT vs SAT	0.114937	0.538905	1.2208	HIGH vs CON	0.120113	0.821612	0.526605
OLIGO_00597	539312	ZIC4	MAT vs SAT	0.676065	0.907294	0.945767	HIGH vs CON	0.453262	1.10596	0.8123
OLIGO_00598	513324	LETM1	MAT vs SAT	0.949541	0.987895	1.00686	HIGH vs CON	0.903555	1.01318	0.978026
OLIGO_00599	532191	OLIG3	MAT vs SAT	0.710405	0.920055	0.942506	HIGH vs CON	0.340929	1.16621	0.743582
OLIGO_00600	534497	PMP22	MAT vs SAT	0.224233	0.659035	1.15884	HIGH vs CON	0.00425031	1.47431	0.196161
OLIGO_00601	515903	FOXP1	MAT vs SAT	0.154795	0.589807	0.804879	HIGH vs CON	0.751345	0.954224	0.94136
OLIGO_00602	617710	BCAS4	MAT vs SAT	0.658455	0.900768	1.05149	HIGH vs CON	0.59496	0.941322	0.878243
OLIGO_00603	282654	TNXB	MAT vs SAT	0.074664	0.468933	1.22887	HIGH vs CON	0.6377	1.05325	0.896795
OLIGO_00604	511085	C19orf60	MAT vs SAT	0.405557	0.783053	1.15982	HIGH vs CON	0.0670624	1.40633	0.426631
OLIGO_00605	513340	GNB3	MAT vs SAT	0.0435613	0.391899	1.15664	HIGH vs CON	0.0499752	1.15118	0.392662
OLIGO_00606	-	CR453865	MAT vs SAT	0.477472	0.826238	1.04549	HIGH vs CON	0.427203	0.951402	0.798446
OLIGO_00607	535067	SUFU	MAT vs SAT	0.734483	0.927463	1.0381	HIGH vs CON	0.088536	0.821598	0.473777
OLIGO_00608	-	CR453874	MAT vs SAT	0.443641	0.803452	0.945247	HIGH vs CON	0.788198	0.980606	0.949577
OLIGO_00609	539715	C2orf32	MAT vs SAT	0.0881919	0.49217	1.35146	HIGH vs CON	0.383981	1.16007	0.772089
OLIGO_00610	515057	NOLA1	MAT vs SAT	0.101638	0.517837	1.15748	HIGH vs CON	0.0285345	0.816559	0.326579
OLIGO_00611	-	CR453846	MAT vs SAT	0.932249	0.983981	0.988857	HIGH vs CON	0.345941	1.13429	0.746695
OLIGO_00612	504217	TNRC6C	MAT vs SAT	0.572132	0.870412	0.942078	HIGH vs CON	0.0104626	1.34974	0.245949
OLIGO_00613	-	ENTPD7	MAT vs SAT	0.483658	0.82913	0.882121	HIGH vs CON	0.0932198	0.731815	0.483723
OLIGO_00614	100137803	PRDM16	MAT vs SAT	0.230704	0.665567	1.06409	HIGH vs CON	0.805304	0.987584	0.954847
OLIGO_00615	533338	BCL2L12	MAT vs SAT	0.0115859	0.252169	0.726192	HIGH vs CON	0.00229217	0.665917	0.161824
OLIGO_00616	-	LOC518356	MAT vs SAT	0.406938	0.783371	1.10854	HIGH vs CON	0.420786	0.904868	0.794632
OLIGO_00617	538459	C1orf43	MAT vs SAT	0.775531	0.939984	1.02318	HIGH vs CON	0.276892	0.914903	0.701544
OLIGO_00618	507091	LOC507091	MAT vs SAT	0.251543	0.68542	1.09543	HIGH vs CON	0.329378	0.925816	0.735124
OLIGO_00619	520630	SLC45A4	MAT vs SAT	0.275943	0.700882	0.961359	HIGH vs CON	0.0201986	0.913854	0.304934
OLIGO_00620	-	CR453807	MAT vs SAT	4.51696e-05	0.0244052	1.17436	HIGH vs CON	0.275725	0.967767	0.699773
OLIGO_00621	540283	CPOX	MAT vs SAT	0.920188	0.98086	0.993251	HIGH vs CON	0.526188	0.957806	0.846127
OLIGO_00622	-	LOC538614	MAT vs SAT	0.450222	0.809345	1.08755	HIGH vs CON	0.355977	0.902065	0.754715
OLIGO_00623	-	LOC536469	MAT vs SAT	0.547833	0.859596	1.07266	HIGH vs CON	0.511883	1.07965	0.841223
OLIGO_00624	281598	ACVR2A	MAT vs SAT	0.148368	0.580467	0.847883	HIGH vs CON	0.646152	1.05216	0.900509
OLIGO_00625	514524	LRRC45	MAT vs SAT	0.0803388	0.47585	1.14824	HIGH vs CON	0.253415	1.09168	0.681252
OLIGO_00626	511575	MGC133953	MAT vs SAT	0.0204524	0.316332	0.680544	HIGH vs CON	0.866595	0.974784	0.970326
OLIGO_00627	-	LOC539216	MAT vs SAT	0.88718	0.973071	1.01852	HIGH vs CON	0.771236	0.963061	0.94655
OLIGO_00628	281788	GNA11	MAT vs SAT	0.675178	0.906828	0.94077	HIGH vs CON	0.384548	1.13642	0.772089
OLIGO_00629	767618	ZNF574	MAT vs SAT	0.00809067	0.221574	0.822495	HIGH vs CON	0.000662963	1.31293	0.101007
OLIGO_00630	782177	VPS35	MAT vs SAT	0.000938402	0.0851954	1.89992	HIGH vs CON	0.110421	1.30751	0.512298
OLIGO_00631	510075	TARS	MAT vs SAT	0.594015	0.877681	1.08844	HIGH vs CON	0.101972	1.31037	0.496197
OLIGO_00632	513461	PSMD11	MAT vs SAT	0.45062	0.809565	0.908244	HIGH vs CON	0.377708	1.11954	0.768343
OLIGO_00633	528735	S100A1	MAT vs SAT	0.706339	0.918207	0.967086	HIGH vs CON	0.748781	1.02884	0.940279
OLIGO_00634	507693	INCENP	MAT vs SAT	0.0487824	0.408214	1.16957	HIGH vs CON	0.119153	1.12854	0.526363
OLIGO_00635	518540	MEOX2	MAT vs SAT	0.566536	0.868153	0.888101	HIGH vs CON	0.14223	0.731259	0.555917
OLIGO_00636	510173	SH2D3A	MAT vs SAT	0.851361	0.963238	0.99072	HIGH vs CON	0.414452	0.959809	0.79103
OLIGO_00637	505814	HFM1	MAT vs SAT	0.407482	0.783371	0.830952	HIGH vs CON	0.897184	0.971825	0.976449
OLIGO_00638	-	CR456143	MAT vs SAT	0.894506	0.974718	0.970876	HIGH vs CON	0.0862011	0.669583	0.470132
OLIGO_00639	536011	CDON	MAT vs SAT	0.0196683	0.311815	1.14698	HIGH vs CON	0.42647	1.04412	0.798111
OLIGO_00640	521961	VAV3	MAT vs SAT	0.194179	0.632082	0.919928	HIGH vs CON	7.45398e-05	0.722346	0.0515084
OLIGO_00641	-	LOC537480	MAT vs SAT	0.657869	0.900768	0.971435	HIGH vs CON	0.0235422	0.851513	0.315249
OLIGO_00642	-	CR453443	MAT vs SAT	0.339427	0.74612	0.775683	HIGH vs CON	0.059441	0.592511	0.412521
OLIGO_00643	281023	AP3D1	MAT vs SAT	0.391197	0.777124	1.08837	HIGH vs CON	0.915233	0.989664	0.980724
OLIGO_00644	-	LOC782049	MAT vs SAT	0.946275	0.987239	0.994433	HIGH vs CON	0.273968	0.911748	0.69846
OLIGO_00645	-	DCX	MAT vs SAT	0.0167854	0.294689	0.539334	HIGH vs CON	0.454455	0.837519	0.812475
OLIGO_00646	-	RNASE1	MAT vs SAT	0.534596	0.853371	1.07768	HIGH vs CON	0.944294	1.0084	0.987691
OLIGO_00647	505707	FAM78B	MAT vs SAT	0.00909554	0.232992	0.759159	HIGH vs CON	0.111985	1.1691	0.514478
OLIGO_00648	615596	TSPAN7	MAT vs SAT	0.358511	0.757785	1.12591	HIGH vs CON	0.104131	0.805613	0.502414
OLIGO_00649	539616	C11orf24	MAT vs SAT	0.190718	0.629645	1.1005	HIGH vs CON	0.934303	0.994148	0.985297
OLIGO_00650	505284	CENPH	MAT vs SAT	0.514971	0.842672	0.942935	HIGH vs CON	0.0121465	1.28332	0.25986
OLIGO_00651	-	LOC506730	MAT vs SAT	0.0356237	0.369363	1.30167	HIGH vs CON	0.214207	0.861895	0.646176
OLIGO_00652	100125836	WDR5	MAT vs SAT	0.420038	0.791502	1.09436	HIGH vs CON	0.696356	1.04424	0.923527
OLIGO_00653	-	CR456291	MAT vs SAT	0.831307	0.956661	1.03313	HIGH vs CON	0.824036	1.03461	0.96048
OLIGO_00654	781048	AMD1	MAT vs SAT	0.843909	0.961493	0.985945	HIGH vs CON	0.146597	0.897701	0.561925
OLIGO_00655	522372	SYF2	MAT vs SAT	0.495505	0.834497	1.08791	HIGH vs CON	0.209498	0.853893	0.64126
OLIGO_00656	511273	KIF5A	MAT vs SAT	0.0677994	0.449566	0.811247	HIGH vs CON	0.904245	0.987033	0.978177
OLIGO_00657	-	UTX	MAT vs SAT	0.770835	0.93815	1.02508	HIGH vs CON	0.263995	1.10162	0.690052
OLIGO_00658	-	LOC525346	MAT vs SAT	0.0914186	0.499486	0.690065	HIGH vs CON	0.624616	0.902071	0.890917
OLIGO_00659	533724	C6orf113	MAT vs SAT	0.892074	0.974626	0.987886	HIGH vs CON	0.0259338	0.804925	0.318033
OLIGO_00660	534707	CNOT6	MAT vs SAT	0.0190876	0.309299	0.883431	HIGH vs CON	0.38503	1.04338	0.772215
OLIGO_00661	-	MGC128517	MAT vs SAT	0.183563	0.621915	0.89195	HIGH vs CON	0.170565	0.88866	0.598897
OLIGO_00662	-	SNORD12	MAT vs SAT	0.0551971	0.420349	0.675709	HIGH vs CON	0.722744	0.933844	0.932286
OLIGO_00663	281813	FUNDC2	MAT vs SAT	0.402846	0.782734	1.0963	HIGH vs CON	0.0394848	1.27109	0.363958
OLIGO_00664	282031	RAP1A	MAT vs SAT	0.494559	0.834175	1.05277	HIGH vs CON	0.813644	1.01779	0.957578
OLIGO_00665	613424	MGC143184	MAT vs SAT	0.343381	0.748201	1.161	HIGH vs CON	0.969298	1.00599	0.993595
OLIGO_00666	-	LOC785612	MAT vs SAT	0.852757	0.963238	1.0273	HIGH vs CON	0.834282	0.970087	0.962894
OLIGO_00667	783569	CSTF2T	MAT vs SAT	0.0685306	0.451927	0.831287	HIGH vs CON	0.070698	0.832606	0.435659
OLIGO_00668	617849	MSRB3	MAT vs SAT	0.872028	0.969426	1.01001	HIGH vs CON	0.510575	1.04181	0.841018
OLIGO_00669	-	CR454696	MAT vs SAT	0.56339	0.867125	0.929665	HIGH vs CON	0.629491	0.941017	0.892879
OLIGO_00670	539501	LOC284019	MAT vs SAT	0.717669	0.921428	0.973241	HIGH vs CON	0.0561239	0.85919	0.405782
OLIGO_00671	528832	DHRS1	MAT vs SAT	0.619912	0.887358	1.05592	HIGH vs CON	0.772573	1.03213	0.947007
OLIGO_00672	535125	KIAA0143	MAT vs SAT	0.0765463	0.47126	1.08856	HIGH vs CON	0.285024	1.05082	0.707958
OLIGO_00673	526028	SEMA4C	MAT vs SAT	0.539096	0.855979	0.912852	HIGH vs CON	0.556544	0.91645	0.857808
OLIGO_00674	508878	UNC93B1	MAT vs SAT	0.589843	0.875672	1.07392	HIGH vs CON	0.664922	1.05887	0.909889
OLIGO_00675	535820	EIF2AK3	MAT vs SAT	0.87277	0.969426	1.00896	HIGH vs CON	0.637254	1.02669	0.896403
OLIGO_00676	-	CR454360	MAT vs SAT	0.14615	0.57857	1.17097	HIGH vs CON	0.41637	0.917405	0.792156
OLIGO_00677	327696	SDHC	MAT vs SAT	0.692316	0.912883	1.04607	HIGH vs CON	0.75464	0.965085	0.941976
OLIGO_00678	616089	RNASE4	MAT vs SAT	0.971267	0.993212	1.00535	HIGH vs CON	0.623697	1.07568	0.890886
OLIGO_00679	-	TC378547	MAT vs SAT	0.363413	0.759426	1.11004	HIGH vs CON	0.347405	1.11407	0.747783
OLIGO_00680	-	LOC614786	MAT vs SAT	0.604541	0.882146	0.938642	HIGH vs CON	0.923383	0.988358	0.982369
OLIGO_00681	616423	MGC134282	MAT vs SAT	0.655069	0.900339	0.94903	HIGH vs CON	0.35247	0.895781	0.751709
OLIGO_00682	519826	DIDO1	MAT vs SAT	0.216432	0.652893	1.13942	HIGH vs CON	0.0931094	0.834342	0.483723
OLIGO_00683	536969	SYT9	MAT vs SAT	0.173729	0.608208	1.15581	HIGH vs CON	0.805366	1.02581	0.954847
OLIGO_00684	-	NF1	MAT vs SAT	0.568281	0.868601	0.947761	HIGH vs CON	0.184673	0.880147	0.613373
OLIGO_00685	-	CR454305	MAT vs SAT	0.280171	0.703678	0.882764	HIGH vs CON	0.970971	0.995885	0.993695
OLIGO_00686	-	KIAA1688	MAT vs SAT	0.36376	0.759672	1.06463	HIGH vs CON	0.533281	1.04358	0.849557
OLIGO_00687	539347	C12orf23	MAT vs SAT	0.795605	0.947137	1.0222	HIGH vs CON	0.767758	1.02536	0.945708
OLIGO_00688	504554	MGC33212	MAT vs SAT	0.201596	0.640768	1.15711	HIGH vs CON	0.360429	0.901978	0.75749
OLIGO_00689	537183	TNPO3	MAT vs SAT	0.970521	0.992972	0.995677	HIGH vs CON	0.24805	0.870789	0.677042
OLIGO_00690	-	CR454293	MAT vs SAT	0.0532414	0.418763	0.808254	HIGH vs CON	0.166247	0.862475	0.592208
OLIGO_00691	512526	PYCRL	MAT vs SAT	0.362382	0.759217	0.942766	HIGH vs CON	0.618205	1.03246	0.888729
OLIGO_00692	540052	MUSK	MAT vs SAT	0.571259	0.869788	1.05873	HIGH vs CON	0.220319	0.881679	0.652769
OLIGO_00693	-	CR454271	MAT vs SAT	0.130127	0.561622	1.16082	HIGH vs CON	0.133141	1.15938	0.543678
OLIGO_00694	-	LOC541084	MAT vs SAT	0.782369	0.941991	1.02599	HIGH vs CON	0.546736	0.945315	0.854496
OLIGO_00695	540217	Zbtb26	MAT vs SAT	0.0722718	0.461593	1.17215	HIGH vs CON	0.0687158	1.17478	0.431091
OLIGO_00696	508384	GATAD2A	MAT vs SAT	0.311384	0.728065	1.15356	HIGH vs CON	0.848819	0.973872	0.966091
OLIGO_00697	512341	MLYCD	MAT vs SAT	0.352927	0.754784	0.885348	HIGH vs CON	0.38631	1.12004	0.772446
OLIGO_00698	508071	KCNE1L	MAT vs SAT	0.94952	0.987895	0.992277	HIGH vs CON	0.524527	0.924559	0.845383
OLIGO_00699	512750	UBE3B	MAT vs SAT	0.0865709	0.489338	0.8495	HIGH vs CON	0.187348	0.88423	0.61775
OLIGO_00700	504346	ALG9	MAT vs SAT	0.621724	0.887801	1.0561	HIGH vs CON	0.733018	1.03838	0.93584
OLIGO_00701	540563	ASH1L	MAT vs SAT	0.537432	0.85473	0.953677	HIGH vs CON	0.223312	1.10004	0.656579
OLIGO_00702	614906	MRPL3	MAT vs SAT	0.407763	0.783371	1.08633	HIGH vs CON	0.415796	0.921854	0.791978
OLIGO_00703	-	CR454229	MAT vs SAT	0.658479	0.900768	0.95141	HIGH vs CON	0.00240724	1.4888	0.165615
OLIGO_00704	785119	PDCD10	MAT vs SAT	0.76859	0.937331	0.964172	HIGH vs CON	0.710812	0.955027	0.928384
OLIGO_00705	-	PIK4CA	MAT vs SAT	0.0359467	0.369447	1.20863	HIGH vs CON	0.426882	0.934764	0.798183
OLIGO_00706	-	RP5-1022P6.2	MAT vs SAT	0.841154	0.960341	1.01627	HIGH vs CON	0.305272	0.919531	0.716457
OLIGO_00707	510256	SVOP	MAT vs SAT	0.00872277	0.227634	1.18137	HIGH vs CON	0.501173	0.962319	0.837484
OLIGO_00708	-	LOC512652	MAT vs SAT	0.474643	0.825317	1.14141	HIGH vs CON	0.541491	0.893417	0.853012
OLIGO_00709	-	CR453968	MAT vs SAT	0.751734	0.933299	0.956642	HIGH vs CON	0.469079	0.902908	0.819364
OLIGO_00710	514918	C21orf66	MAT vs SAT	0.114133	0.537611	0.814579	HIGH vs CON	0.907717	0.985651	0.979468
OLIGO_00711	528041	C1orf14	MAT vs SAT	0.395572	0.778286	1.0692	HIGH vs CON	0.49391	1.05512	0.832863
OLIGO_00712	523375	Nanos3	MAT vs SAT	0.864677	0.966516	0.990667	HIGH vs CON	0.558278	0.968146	0.858566
OLIGO_00713	515461	TMEM66	MAT vs SAT	0.325263	0.737088	0.897771	HIGH vs CON	0.128305	0.84331	0.538834
OLIGO_00714	540871	MARCH9	MAT vs SAT	0.555706	0.863324	1.07817	HIGH vs CON	0.321459	0.879896	0.729363
OLIGO_00715	529829	LOC529829	MAT vs SAT	0.718579	0.921521	0.965762	HIGH vs CON	0.00936446	1.32367	0.239853
OLIGO_00716	510399	MGC128008	MAT vs SAT	0.869994	0.968733	1.02139	HIGH vs CON	0.0465567	0.759983	0.383038
OLIGO_00717	-	CR453911	MAT vs SAT	0.165424	0.60114	0.878039	HIGH vs CON	0.410049	1.07864	0.787368
OLIGO_00718	-	TC320497	MAT vs SAT	0.89338	0.97471	1.01457	HIGH vs CON	0.746454	1.03555	0.939999
OLIGO_00719	-	CR453913	MAT vs SAT	0.442841	0.80299	0.877793	HIGH vs CON	0.258322	0.823537	0.684072
OLIGO_00720	512470	DHX29	MAT vs SAT	0.542722	0.857563	1.11271	HIGH vs CON	0.570242	0.905264	0.86456
OLIGO_00721	528804	TRIM72	MAT vs SAT	0.448615	0.807994	1.15579	HIGH vs CON	0.387752	0.847481	0.773694
OLIGO_00722	517544	UBE4A	MAT vs SAT	0.376036	0.767834	1.05954	HIGH vs CON	0.0117965	0.834893	0.257589
OLIGO_00723	537811	PHF14	MAT vs SAT	0.758477	0.934495	0.977362	HIGH vs CON	0.697582	1.02939	0.923814
OLIGO_00724	-	CR453905	MAT vs SAT	0.525102	0.84891	0.938854	HIGH vs CON	0.669348	1.04315	0.912028
OLIGO_00725	536092	PTPRM	MAT vs SAT	0.739995	0.929287	0.968072	HIGH vs CON	0.648439	0.956331	0.901332
OLIGO_00726	540910	SMARCE1	MAT vs SAT	0.293323	0.711696	0.843493	HIGH vs CON	0.357877	0.86218	0.755657
OLIGO_00727	536838	SLC35A1	MAT vs SAT	0.697743	0.914066	0.963638	HIGH vs CON	0.152237	0.868652	0.571447
OLIGO_00728	768306	ABHD8	MAT vs SAT	0.0484289	0.4071	0.806206	HIGH vs CON	0.201825	0.874412	0.632132
OLIGO_00729	511233	LOC511233	MAT vs SAT	0.859568	0.965056	0.976815	HIGH vs CON	0.00259677	0.628267	0.168621
OLIGO_00730	-	LOC520833	MAT vs SAT	0.581761	0.87302	0.927826	HIGH vs CON	0.558127	0.923397	0.858566
OLIGO_00731	516993	KIAA1305	MAT vs SAT	0.292238	0.710495	1.17682	HIGH vs CON	0.797463	1.03978	0.953058
OLIGO_00732	-	MGC137411	MAT vs SAT	0.221948	0.658002	1.11845	HIGH vs CON	0.430972	0.931303	0.80086
OLIGO_00733	-	LOC530973	MAT vs SAT	0.01663	0.293125	1.26226	HIGH vs CON	0.0425938	0.825409	0.374415
OLIGO_00734	-	LOC504954	MAT vs SAT	0.093572	0.503519	1.06321	HIGH vs CON	1.16746e-06	0.771434	0.0133432
OLIGO_00735	-	CR453730	MAT vs SAT	0.388913	0.776308	1.07322	HIGH vs CON	0.380366	0.930551	0.769593
OLIGO_00736	-	LOC782644	MAT vs SAT	0.88934	0.97366	0.989498	HIGH vs CON	0.590677	0.95984	0.876415
OLIGO_00737	533735	MIB1	MAT vs SAT	0.230199	0.665184	1.12711	HIGH vs CON	0.86314	1.01695	0.969629
OLIGO_00738	-	CR453741	MAT vs SAT	0.791423	0.946096	0.967594	HIGH vs CON	0.0356962	0.755063	0.352836
OLIGO_00739	-	CR453743	MAT vs SAT	0.357072	0.757434	0.910403	HIGH vs CON	0.773782	1.02936	0.947007
OLIGO_00740	-	CR453705	MAT vs SAT	0.776901	0.94076	1.02065	HIGH vs CON	0.00977754	1.23108	0.243583
OLIGO_00741	534594	LOC534594	MAT vs SAT	0.070267	0.457017	0.777219	HIGH vs CON	0.142256	0.81827	0.555917
OLIGO_00742	510522	FGB	MAT vs SAT	0.148104	0.580291	0.904923	HIGH vs CON	0.0991387	0.891282	0.490596
OLIGO_00743	-	LOC339745	MAT vs SAT	0.667688	0.904467	0.942197	HIGH vs CON	0.298733	0.863972	0.713081
OLIGO_00744	-	CR454439	MAT vs SAT	0.000584909	0.0707555	1.63656	HIGH vs CON	0.843272	1.02345	0.965747
OLIGO_00745	533643	ZNF326	MAT vs SAT	0.147764	0.580291	0.836272	HIGH vs CON	0.982536	1.00262	0.996238
OLIGO_00746	537718	ARHGEF9	MAT vs SAT	0.150398	0.58427	0.825858	HIGH vs CON	0.0213095	0.72378	0.308079
OLIGO_00747	505225	ADD3	MAT vs SAT	0.257174	0.687314	0.85048	HIGH vs CON	0.0153455	1.45352	0.282038
OLIGO_00748	523151	TCF20	MAT vs SAT	0.612277	0.884796	1.03663	HIGH vs CON	0.550191	1.04339	0.854977
OLIGO_00749	783645	VCL	MAT vs SAT	0.621444	0.887735	0.949885	HIGH vs CON	0.453552	1.0816	0.8123
OLIGO_00750	523186	Phip	MAT vs SAT	0.0189569	0.309299	0.802936	HIGH vs CON	0.410551	0.931402	0.787419
OLIGO_00751	-	LOC534164	MAT vs SAT	0.821159	0.954153	0.979786	HIGH vs CON	0.889935	1.01257	0.974414
OLIGO_00752	-	CR454488	MAT vs SAT	0.209945	0.647997	1.13484	HIGH vs CON	0.00032605	1.55405	0.0777206
OLIGO_00753	-	MGC128771	MAT vs SAT	0.198177	0.636808	0.819816	HIGH vs CON	0.923343	1.01457	0.982369
OLIGO_00754	-	LOC513431	MAT vs SAT	0.543411	0.858103	1.05295	HIGH vs CON	0.128857	0.875396	0.538836
OLIGO_00755	-	C1orf19	MAT vs SAT	0.271616	0.697949	0.89994	HIGH vs CON	0.324049	0.910089	0.731013
OLIGO_00756	617294	RPH3AL	MAT vs SAT	0.686498	0.911046	1.01796	HIGH vs CON	0.135169	1.07052	0.545421
OLIGO_00757	507899	CBARA1	MAT vs SAT	0.0468514	0.402771	1.27572	HIGH vs CON	0.023954	0.754275	0.31593
OLIGO_00758	512841	Crk	MAT vs SAT	0.39015	0.776945	0.707248	HIGH vs CON	0.0873256	0.489603	0.471297
OLIGO_00759	-	LOC540850	MAT vs SAT	0.416426	0.788508	0.870465	HIGH vs CON	0.244597	0.818009	0.674696
OLIGO_00760	520750	CILP2	MAT vs SAT	0.0396514	0.383825	1.14483	HIGH vs CON	0.0239018	0.860122	0.31593
OLIGO_00761	360195	FUT10	MAT vs SAT	0.222281	0.658154	0.907019	HIGH vs CON	0.0641827	0.858311	0.421874
OLIGO_00762	767958	C11orf10	MAT vs SAT	0.749652	0.932632	0.965519	HIGH vs CON	0.728242	1.03896	0.93481
OLIGO_00763	506384	PARP16	MAT vs SAT	0.040843	0.386006	0.725748	HIGH vs CON	0.564919	0.9188	0.862805
OLIGO_00764	100126171	Dpysl5	MAT vs SAT	0.399472	0.781215	1.13458	HIGH vs CON	0.32777	0.863084	0.733884
OLIGO_00765	505499	CLK3	MAT vs SAT	0.211245	0.648078	0.954832	HIGH vs CON	0.0989202	1.06415	0.490413
OLIGO_00766	613972	APOD	MAT vs SAT	0.116887	0.541538	0.794984	HIGH vs CON	0.00979924	1.50027	0.243583
OLIGO_00767	504400	RBCK1	MAT vs SAT	0.234488	0.670425	0.947559	HIGH vs CON	0.0501029	0.911758	0.39269
OLIGO_00768	510004	NUP93	MAT vs SAT	0.456369	0.814113	0.937123	HIGH vs CON	0.776753	1.02484	0.947297
OLIGO_00769	539563	MARK1	MAT vs SAT	0.527162	0.849805	1.11091	HIGH vs CON	0.337726	0.85146	0.741463
OLIGO_00770	-	CR454555	MAT vs SAT	0.243603	0.678779	1.08248	HIGH vs CON	0.00921835	0.823854	0.237763
OLIGO_00771	507414	PIK3R4	MAT vs SAT	0.0672206	0.447938	1.11039	HIGH vs CON	0.30302	0.944825	0.715832
OLIGO_00772	512655	CCDC75	MAT vs SAT	0.230612	0.665528	0.896582	HIGH vs CON	0.073035	0.845291	0.440837
OLIGO_00773	534697	KLHL7	MAT vs SAT	0.328536	0.739559	0.902595	HIGH vs CON	0.01925	0.7675	0.30109
OLIGO_00774	-	CR454569	MAT vs SAT	0.840327	0.960172	1.01786	HIGH vs CON	0.382899	0.925362	0.771326
OLIGO_00775	-	C3orf64	MAT vs SAT	0.0303427	0.353672	0.913507	HIGH vs CON	0.0584158	0.925327	0.411441
OLIGO_00776	282146	ATP2B4	MAT vs SAT	0.562436	0.866567	1.07196	HIGH vs CON	0.873455	0.981166	0.972039
OLIGO_00777	512477	ZNF553	MAT vs SAT	0.0219526	0.322301	0.86123	HIGH vs CON	0.00123062	1.25933	0.125515
OLIGO_00778	505421	NPHP1	MAT vs SAT	0.25277	0.685483	1.12452	HIGH vs CON	0.291617	1.11391	0.70983
OLIGO_00779	515770	PPOX	MAT vs SAT	0.87015	0.968733	0.987173	HIGH vs CON	0.0335786	1.19802	0.3461
OLIGO_00780	504889	GMPPA	MAT vs SAT	0.249838	0.684851	0.808482	HIGH vs CON	0.308652	1.20588	0.719359
OLIGO_00781	510844	ATBF1	MAT vs SAT	0.570866	0.86965	1.04885	HIGH vs CON	0.552651	1.05127	0.85627
OLIGO_00782	-	CR454918	MAT vs SAT	0.503614	0.837041	0.933264	HIGH vs CON	0.318102	1.10962	0.72673
OLIGO_00783	-	CR454897	MAT vs SAT	0.532281	0.852419	0.920048	HIGH vs CON	0.2835	1.15589	0.706819
OLIGO_00784	518653	POLE2	MAT vs SAT	0.128501	0.559415	0.925401	HIGH vs CON	0.0687092	0.909924	0.431091
OLIGO_00785	536682	Tmem179	MAT vs SAT	0.0110396	0.247633	1.24606	HIGH vs CON	0.922948	1.00755	0.982369
OLIGO_00786	-	TC315824	MAT vs SAT	0.248764	0.684326	0.88289	HIGH vs CON	0.970749	1.00388	0.993695
OLIGO_00787	509859	LBA1	MAT vs SAT	0.548637	0.859956	0.970762	HIGH vs CON	0.0171368	0.879164	0.289784
OLIGO_00788	-	CR454835	MAT vs SAT	0.271012	0.697608	1.13956	HIGH vs CON	0.0523056	1.27151	0.397642
OLIGO_00789	-	CR454841	MAT vs SAT	0.473985	0.824931	0.941855	HIGH vs CON	0.108377	0.870297	0.508418
OLIGO_00790	-	CR454844	MAT vs SAT	0.325309	0.737088	1.15162	HIGH vs CON	0.163974	0.816329	0.588665
OLIGO_00791	-	LOC504258	MAT vs SAT	0.654216	0.900322	1.03076	HIGH vs CON	0.687776	1.02753	0.919198
OLIGO_00792	-	CR454846	MAT vs SAT	0.471771	0.823766	1.05599	HIGH vs CON	0.283902	0.921315	0.706819
OLIGO_00793	508778	DCAKD	MAT vs SAT	0.751363	0.932957	0.971619	HIGH vs CON	0.490309	0.938883	0.830675
OLIGO_00794	789389	WHSC2	MAT vs SAT	0.0945792	0.504486	1.0977	HIGH vs CON	0.24304	0.938391	0.672828
OLIGO_00795	514295	COMMD7	MAT vs SAT	0.692601	0.912883	1.03133	HIGH vs CON	0.783024	0.978768	0.94775
OLIGO_00796	521962	MLLT3	MAT vs SAT	0.525662	0.849245	1.08127	HIGH vs CON	0.809641	1.02993	0.956944
OLIGO_00797	508853	IMMT	MAT vs SAT	0.802421	0.948415	0.975741	HIGH vs CON	0.111274	1.1767	0.513543
OLIGO_00798	540312	DDX26B	MAT vs SAT	0.750246	0.932632	1.03759	HIGH vs CON	0.989798	1.00148	0.997473
OLIGO_00799	-	USH2A	MAT vs SAT	0.614658	0.885067	0.912907	HIGH vs CON	0.143908	0.761309	0.558858
OLIGO_00800	538649	FAM60A	MAT vs SAT	0.50165	0.836837	0.923149	HIGH vs CON	0.455456	0.914867	0.812851
OLIGO_00801	-	LOC617606	MAT vs SAT	0.0152982	0.282419	1.23682	HIGH vs CON	0.181962	0.89651	0.611384
OLIGO_00802	613522	KCMF1	MAT vs SAT	0.895373	0.974718	0.992665	HIGH vs CON	0.224202	1.07215	0.657562
OLIGO_00803	-	KIAA0831	MAT vs SAT	0.395851	0.778487	0.955858	HIGH vs CON	0.0654476	1.10775	0.42494
OLIGO_00804	-	TMEM32	MAT vs SAT	0.19072	0.629645	1.09285	HIGH vs CON	0.290859	0.931478	0.70983
OLIGO_00805	534560	MGC152232	MAT vs SAT	0.815318	0.952207	1.05254	HIGH vs CON	0.612736	0.894649	0.885654
OLIGO_00806	-	CR455668	MAT vs SAT	0.0923171	0.500579	1.19039	HIGH vs CON	0.424569	1.08303	0.79696
OLIGO_00807	-	CR455633	MAT vs SAT	0.951724	0.988148	1.00535	HIGH vs CON	0.489612	1.06329	0.830267
OLIGO_00808	507280	TM4SF18	MAT vs SAT	0.528683	0.850498	1.08284	HIGH vs CON	0.376963	0.893777	0.767772
OLIGO_00809	512818	TIMM10	MAT vs SAT	0.0398857	0.383915	1.18231	HIGH vs CON	0.0412861	0.846924	0.370673
OLIGO_00810	-	CR453664	MAT vs SAT	0.184757	0.622708	1.16578	HIGH vs CON	0.973803	0.996315	0.994412
OLIGO_00811	527591	CR453676	MAT vs SAT	0.66013	0.901507	1.02498	HIGH vs CON	0.0255556	0.873225	0.318033
OLIGO_00812	538337	CDKL5	MAT vs SAT	0.105399	0.525093	1.12613	HIGH vs CON	0.642822	1.03326	0.898798
OLIGO_00813	-	LOC528986	MAT vs SAT	0.0690546	0.454027	1.15363	HIGH vs CON	0.648144	1.03469	0.901259
OLIGO_00814	536348	NFIX	MAT vs SAT	0.228638	0.663765	0.918627	HIGH vs CON	0.0131924	1.208	0.271155
OLIGO_00815	280855	MET	MAT vs SAT	0.746055	0.932044	1.06286	HIGH vs CON	0.000132137	2.51987	0.065242
OLIGO_00816	532104	RAB5A	MAT vs SAT	0.28742	0.708075	0.886106	HIGH vs CON	0.865545	1.01909	0.969793
OLIGO_00817	-	FLJ45455	MAT vs SAT	0.329076	0.739751	0.912838	HIGH vs CON	0.868719	1.01533	0.970949
OLIGO_00818	767868	Zfp35	MAT vs SAT	0.503688	0.837044	1.09678	HIGH vs CON	0.874907	0.978631	0.972361
OLIGO_00819	512402	SHKBP1	MAT vs SAT	0.0906086	0.498722	1.11224	HIGH vs CON	0.492158	0.959323	0.832146
OLIGO_00820	-	CR453585	MAT vs SAT	0.66921	0.905002	0.961186	HIGH vs CON	0.915722	1.00983	0.980724
OLIGO_00821	504761	KIAA1468	MAT vs SAT	0.0457386	0.399301	0.788762	HIGH vs CON	0.420707	0.913448	0.794632
OLIGO_00822	-	Kcnh1	MAT vs SAT	0.076299	0.471007	1.25774	HIGH vs CON	0.167325	1.1913	0.594448
OLIGO_00823	535834	SRD5A2L	MAT vs SAT	0.959852	0.990314	0.991779	HIGH vs CON	0.924759	0.984631	0.983052
OLIGO_00824	507639	PRPF18	MAT vs SAT	0.88047	0.971022	0.981713	HIGH vs CON	0.388452	1.11303	0.774509
OLIGO_00825	-	Neud4	MAT vs SAT	0.0291054	0.350402	0.861097	HIGH vs CON	0.0543897	1.13828	0.400742
OLIGO_00826	-	ANK2	MAT vs SAT	0.941604	0.98578	0.995126	HIGH vs CON	0.160985	1.10132	0.584067
OLIGO_00827	508336	CCDC71	MAT vs SAT	0.214881	0.651666	0.892789	HIGH vs CON	0.621324	0.956733	0.889779
OLIGO_00828	614025	RRP9	MAT vs SAT	0.171535	0.606643	0.879015	HIGH vs CON	0.0431856	0.820519	0.374415
OLIGO_00829	535844	OCRL	MAT vs SAT	0.373869	0.766417	1.11419	HIGH vs CON	0.438358	0.910335	0.803656
OLIGO_00830	286806	ADAMTS4	MAT vs SAT	0.0237459	0.32932	1.12565	HIGH vs CON	0.0585858	0.908028	0.411564
OLIGO_00831	514667	MST1	MAT vs SAT	0.391738	0.777124	1.05802	HIGH vs CON	0.0634349	0.88005	0.421617
OLIGO_00832	-	LOC784403	MAT vs SAT	0.363994	0.759682	0.897063	HIGH vs CON	0.219916	0.86206	0.652606
OLIGO_00833	-	MAML1	MAT vs SAT	0.267509	0.696573	1.08783	HIGH vs CON	0.157348	0.896989	0.578496
OLIGO_00834	-	NOPE	MAT vs SAT	0.420309	0.791502	0.91842	HIGH vs CON	0.113767	0.841879	0.518564
OLIGO_00835	518004	SFRP4	MAT vs SAT	0.00410494	0.166148	0.375423	HIGH vs CON	0.0919162	1.69048	0.481181
OLIGO_00836	515177	TAZ	MAT vs SAT	0.49008	0.83165	1.05949	HIGH vs CON	0.0858913	0.860941	0.47004
OLIGO_00837	513942	ZFP1	MAT vs SAT	0.505433	0.837859	1.08713	HIGH vs CON	0.240374	1.16129	0.670048
OLIGO_00838	-	LOC530398	MAT vs SAT	0.251374	0.68542	1.16417	HIGH vs CON	0.46002	0.90783	0.817017
OLIGO_00839	506598	CARS2	MAT vs SAT	0.862651	0.965992	1.01	HIGH vs CON	0.209024	1.07689	0.640367
OLIGO_00840	-	CR455095	MAT vs SAT	0.0204301	0.316332	1.19802	HIGH vs CON	0.0471564	1.16299	0.38492
OLIGO_00841	504652	LOC504652	MAT vs SAT	0.108291	0.528478	1.12147	HIGH vs CON	0.819123	1.01579	0.959075
OLIGO_00842	-	EIF4G3	MAT vs SAT	0.29582	0.714485	1.1092	HIGH vs CON	0.492954	1.0696	0.832863
OLIGO_00843	-	CR455077	MAT vs SAT	0.342889	0.748201	0.9438	HIGH vs CON	0.457559	0.955951	0.814799
OLIGO_00844	-	CR453359	MAT vs SAT	0.128524	0.559415	1.12061	HIGH vs CON	0.585698	1.04031	0.872786
OLIGO_00845	-	CR453360	MAT vs SAT	0.899641	0.975987	0.986242	HIGH vs CON	0.256742	0.880612	0.683254
OLIGO_00846	615365	LOC615365	MAT vs SAT	0.941205	0.985751	0.992484	HIGH vs CON	0.43857	0.923124	0.803722
OLIGO_00847	511408	RNGTT	MAT vs SAT	0.432348	0.796825	1.08387	HIGH vs CON	0.0583763	0.815598	0.411441
OLIGO_00848	-	CR453336	MAT vs SAT	0.629011	0.890944	1.0451	HIGH vs CON	0.593237	0.952357	0.877607
OLIGO_00849	540195	RNF19	MAT vs SAT	0.694631	0.913245	1.04195	HIGH vs CON	0.0265576	1.28544	0.320283
OLIGO_00850	100124519	NKRF	MAT vs SAT	0.573844	0.871763	0.963883	HIGH vs CON	0.913506	0.992955	0.980724
OLIGO_00851	511983	SCRN3	MAT vs SAT	0.0692604	0.454254	1.32766	HIGH vs CON	0.000472197	1.88998	0.0828025
OLIGO_00852	786781	CTH	MAT vs SAT	0.245181	0.679889	1.07241	HIGH vs CON	0.107117	1.10399	0.50654
OLIGO_00853	-	LOC506950	MAT vs SAT	0.721043	0.922507	0.931336	HIGH vs CON	0.130429	0.73194	0.540408
OLIGO_00854	532719	GDPD5	MAT vs SAT	0.501196	0.836837	1.0811	HIGH vs CON	0.50881	0.926278	0.840289
OLIGO_00855	614128	SEC61A2	MAT vs SAT	0.142856	0.575044	1.15871	HIGH vs CON	0.290079	1.11026	0.70983
OLIGO_00856	-	C4orf8	MAT vs SAT	0.971481	0.993212	0.995846	HIGH vs CON	0.127151	1.20254	0.536578
OLIGO_00857	509354	NME6	MAT vs SAT	0.662829	0.902589	1.04086	HIGH vs CON	0.927341	0.991683	0.983815
OLIGO_00858	281347	NEFM	MAT vs SAT	0.963735	0.991152	1.00763	HIGH vs CON	0.217434	1.23521	0.649851
OLIGO_00859	527883	LOC527883	MAT vs SAT	0.154129	0.589385	1.11699	HIGH vs CON	0.737795	1.02551	0.936079
OLIGO_00860	-	FTS	MAT vs SAT	0.56565	0.868153	0.956222	HIGH vs CON	0.324534	0.925365	0.731581
OLIGO_00861	-	CR455934	MAT vs SAT	0.695287	0.913482	0.972994	HIGH vs CON	0.137953	0.898355	0.549449
OLIGO_00862	505571	TSEN34	MAT vs SAT	0.179443	0.616515	1.12177	HIGH vs CON	0.237971	0.904536	0.668711
OLIGO_00863	-	OLIG2	MAT vs SAT	0.847593	0.961857	1.02087	HIGH vs CON	0.298463	1.12035	0.713081
OLIGO_00864	536073	JMJD1A	MAT vs SAT	0.108726	0.528478	0.849716	HIGH vs CON	0.292596	0.900928	0.70983
OLIGO_00865	-	C10orf88	MAT vs SAT	0.475614	0.825793	0.951407	HIGH vs CON	0.237428	0.919715	0.668031
OLIGO_00866	-	CR455885	MAT vs SAT	0.992477	0.997739	0.999045	HIGH vs CON	0.647934	1.04751	0.901259
OLIGO_00867	523911	PCBD2	MAT vs SAT	0.172861	0.607339	1.10776	HIGH vs CON	0.481823	1.05301	0.826205
OLIGO_00868	-	PPP2R3B	MAT vs SAT	0.489051	0.830754	1.0559	HIGH vs CON	0.286163	1.08845	0.707958
OLIGO_00869	-	LOC532573	MAT vs SAT	0.174403	0.609468	0.858804	HIGH vs CON	0.351166	1.10832	0.750815
OLIGO_00870	615211	MTF2	MAT vs SAT	0.339945	0.746619	0.944688	HIGH vs CON	0.338158	0.944483	0.741682
OLIGO_00871	787451	ZIC5	MAT vs SAT	0.49516	0.834497	0.887004	HIGH vs CON	0.0119037	0.614306	0.258237
OLIGO_00872	-	WDR73	MAT vs SAT	0.785466	0.943997	1.01923	HIGH vs CON	0.205286	1.09512	0.635491
OLIGO_00873	-	CR455844	MAT vs SAT	0.542604	0.857563	1.09263	HIGH vs CON	0.268621	0.849438	0.693868
OLIGO_00874	510714	FRMD4A	MAT vs SAT	0.0550803	0.420349	0.906405	HIGH vs CON	0.939306	1.00368	0.986257
OLIGO_00875	539058	ZNF672	MAT vs SAT	0.28742	0.708075	0.862442	HIGH vs CON	0.538322	1.08825	0.852045
OLIGO_00876	-	CR452434	MAT vs SAT	0.27645	0.700882	0.877916	HIGH vs CON	0.282824	0.87948	0.706634
OLIGO_00877	539249	G3BP2	MAT vs SAT	0.180952	0.6183	0.897648	HIGH vs CON	0.40351	0.935908	0.782406
OLIGO_00878	511799	LEPREL1	MAT vs SAT	0.188997	0.627544	1.15661	HIGH vs CON	0.00616653	0.715862	0.219135
OLIGO_00879	541141	BMF	MAT vs SAT	0.475473	0.825793	1.05958	HIGH vs CON	0.103511	0.872201	0.500929
OLIGO_00880	-	CR452390	MAT vs SAT	0.0787467	0.474005	1.19585	HIGH vs CON	0.0170817	1.28845	0.289661
OLIGO_00881	-	LOC534526	MAT vs SAT	0.482907	0.828717	1.14757	HIGH vs CON	0.301176	0.814861	0.714905
OLIGO_00882	511790	APEX2	MAT vs SAT	0.145516	0.578157	0.838183	HIGH vs CON	0.635881	0.945842	0.895802
OLIGO_00883	-	LOC504698	MAT vs SAT	0.146086	0.57857	0.785025	HIGH vs CON	0.00277831	0.571598	0.174819
OLIGO_00884	506978	HEATR1	MAT vs SAT	0.501504	0.836837	1.08619	HIGH vs CON	0.718538	0.956855	0.930373
OLIGO_00885	540837	AFTPH	MAT vs SAT	0.784536	0.94365	0.947581	HIGH vs CON	0.85698	1.0361	0.968412
OLIGO_00886	767978	NCAPH2	MAT vs SAT	0.0124913	0.260334	0.776185	HIGH vs CON	0.0666747	0.837602	0.426231
OLIGO_00887	353108	ANK1	MAT vs SAT	0.00746353	0.215048	1.18891	HIGH vs CON	0.203653	1.0778	0.634131
OLIGO_00888	-	CR452642	MAT vs SAT	0.936601	0.985123	1.00441	HIGH vs CON	0.172253	1.08095	0.600349
OLIGO_00889	506405	DHX16	MAT vs SAT	0.965653	0.991258	0.994677	HIGH vs CON	0.889501	0.982921	0.974414
OLIGO_00890	-	CR452597	MAT vs SAT	0.595234	0.878159	1.03388	HIGH vs CON	0.655593	0.972454	0.905456
OLIGO_00891	-	CR452064	MAT vs SAT	0.689269	0.912198	1.02013	HIGH vs CON	0.739004	0.983543	0.936284
OLIGO_00892	540108	SPTAN1	MAT vs SAT	0.566315	0.868153	1.04658	HIGH vs CON	0.560455	1.04731	0.860217
OLIGO_00893	540939	THSD4	MAT vs SAT	0.376305	0.768082	0.909935	HIGH vs CON	0.394067	1.09509	0.777103
OLIGO_00894	526027	SPTBN1	MAT vs SAT	0.355962	0.756552	0.919627	HIGH vs CON	0.0214318	1.25196	0.308079
OLIGO_00895	-	CMYA3	MAT vs SAT	0.829908	0.956559	0.976215	HIGH vs CON	0.850301	0.979076	0.96645
OLIGO_00896	507640	DDX31	MAT vs SAT	0.325805	0.737394	1.06556	HIGH vs CON	4.92082e-05	1.41061	0.0455133
OLIGO_00897	510926	TMEM119	MAT vs SAT	0.853169	0.963238	1.01578	HIGH vs CON	0.114492	1.14908	0.518938
OLIGO_00898	-	CR451987	MAT vs SAT	0.199193	0.638062	0.874768	HIGH vs CON	0.0170006	1.30483	0.289661
OLIGO_00899	-	CR452361	MAT vs SAT	0.876848	0.970729	0.970321	HIGH vs CON	0.0153991	1.68007	0.282038
OLIGO_00900	510366	NIN	MAT vs SAT	0.307076	0.724122	1.10175	HIGH vs CON	0.637019	0.956783	0.896403
OLIGO_00901	507819	EIF3S1	MAT vs SAT	0.222428	0.658255	1.08536	HIGH vs CON	0.699615	1.02567	0.924177
OLIGO_00902	515225	D11LGP1	MAT vs SAT	0.0759628	0.470508	1.1645	HIGH vs CON	0.249645	1.10063	0.679084
OLIGO_00903	533336	HERC4	MAT vs SAT	0.257221	0.687314	1.1559	HIGH vs CON	0.423342	1.10663	0.796122
OLIGO_00904	327697	FCER1G	MAT vs SAT	0.0274513	0.342965	1.14293	HIGH vs CON	0.0879064	0.904759	0.472538
OLIGO_00905	-	CR452323	MAT vs SAT	0.105193	0.525093	0.836026	HIGH vs CON	0.0570974	0.807508	0.407375
OLIGO_00906	493726	CARTPT	MAT vs SAT	0.93895	0.985292	0.981652	HIGH vs CON	0.0048849	2.17417	0.202534
OLIGO_00907	-	CR453005	MAT vs SAT	0.805066	0.949207	0.983391	HIGH vs CON	0.411584	0.945278	0.788374
OLIGO_00908	507051	CSTF1	MAT vs SAT	0.453576	0.811794	0.919711	HIGH vs CON	0.0313072	0.773262	0.340882
OLIGO_00909	505542	MSI2	MAT vs SAT	0.00231722	0.130147	1.442	HIGH vs CON	0.106048	0.840834	0.504849
OLIGO_00910	540348	ELOVL1	MAT vs SAT	0.293314	0.711696	0.909104	HIGH vs CON	0.548835	0.947703	0.85463
OLIGO_00911	531979	WFIKKN2	MAT vs SAT	0.920056	0.98086	1.01608	HIGH vs CON	0.928742	0.985888	0.983815
OLIGO_00912	531659	C1QTNF3	MAT vs SAT	0.219531	0.655233	1.15569	HIGH vs CON	0.000411536	0.604854	0.0825655
OLIGO_00913	534434	FLJ30092	MAT vs SAT	0.45934	0.816071	1.11737	HIGH vs CON	0.422424	0.886471	0.796122
OLIGO_00914	532565	RTN1	MAT vs SAT	0.18766	0.626823	0.839468	HIGH vs CON	0.779282	1.0369	0.94775
OLIGO_00915	513774	AKAP12	MAT vs SAT	0.41471	0.788065	1.0812	HIGH vs CON	0.392651	1.08536	0.776299
OLIGO_00916	541266	SLC22A5	MAT vs SAT	0.353049	0.754784	1.1081	HIGH vs CON	0.149659	0.850085	0.566781
OLIGO_00917	-	2310067E19Rik	MAT vs SAT	0.198021	0.636808	1.12248	HIGH vs CON	0.0201514	1.2485	0.304903
OLIGO_00918	540786	PTEN	MAT vs SAT	0.919786	0.98086	0.990743	HIGH vs CON	0.0166684	0.784285	0.288058
OLIGO_00919	514514	SLC26A6	MAT vs SAT	0.922003	0.981815	0.993833	HIGH vs CON	0.0174971	0.848096	0.290829
OLIGO_00920	784916	ZNF660	MAT vs SAT	0.684854	0.910136	1.04261	HIGH vs CON	0.0451197	1.24536	0.381238
OLIGO_00921	-	WDR68	MAT vs SAT	0.358176	0.757434	1.06031	HIGH vs CON	0.953076	0.996307	0.989975
OLIGO_00922	527922	INMT	MAT vs SAT	0.0873131	0.491166	1.2812	HIGH vs CON	0.216594	1.19128	0.647779
OLIGO_00923	532150	MGC139502	MAT vs SAT	0.665753	0.903554	1.04539	HIGH vs CON	0.204617	1.1427	0.634947
OLIGO_00924	-	LOC504245	MAT vs SAT	0.194131	0.632082	0.890695	HIGH vs CON	0.735699	0.97109	0.935879
OLIGO_00925	526730	VMO1	MAT vs SAT	0.220828	0.657328	0.765608	HIGH vs CON	0.279474	0.790833	0.702895
OLIGO_00926	-	CR451574	MAT vs SAT	0.934891	0.984741	0.992641	HIGH vs CON	0.245567	0.898262	0.675797
OLIGO_00927	537184	DACH1	MAT vs SAT	0.297608	0.716193	0.887475	HIGH vs CON	0.347313	0.898202	0.747783
OLIGO_00928	-	SNHG8	MAT vs SAT	0.0554334	0.420349	1.18614	HIGH vs CON	0.235504	1.10723	0.66536
OLIGO_00929	786931	ZNF585A	MAT vs SAT	0.0742538	0.468237	0.888882	HIGH vs CON	0.307737	0.937086	0.718776
OLIGO_00930	513188	TMEM27	MAT vs SAT	0.847308	0.961857	0.977693	HIGH vs CON	0.0905592	1.23075	0.477471
OLIGO_00931	-	CR451603	MAT vs SAT	0.724183	0.923596	0.966238	HIGH vs CON	0.0731865	0.832446	0.441181
OLIGO_00932	-	CR451621	MAT vs SAT	0.191165	0.629694	1.15697	HIGH vs CON	0.356715	0.903457	0.755278
OLIGO_00933	-	CR451624	MAT vs SAT	0.449356	0.80839	1.13538	HIGH vs CON	0.0151626	1.56082	0.282038
OLIGO_00934	-	MGC143401	MAT vs SAT	0.00343251	0.153192	0.336795	HIGH vs CON	0.519029	1.23267	0.843118
OLIGO_00935	540196	PAX9	MAT vs SAT	0.176104	0.610782	0.845425	HIGH vs CON	0.651375	0.946839	0.90238
OLIGO_00936	528410	WIPI1	MAT vs SAT	0.0120814	0.257046	1.40659	HIGH vs CON	0.525524	1.0814	0.845877
OLIGO_00937	540997	CNTNAP1	MAT vs SAT	0.0551819	0.420349	1.14876	HIGH vs CON	0.0190455	0.839586	0.299436
OLIGO_00938	539445	RP6-213H19.1	MAT vs SAT	0.964656	0.991258	0.993651	HIGH vs CON	0.0389343	0.727387	0.362617
OLIGO_00939	506694	DLL1	MAT vs SAT	0.760255	0.934904	1.01853	HIGH vs CON	0.703108	1.02322	0.924894
OLIGO_00940	523107	RASGEF1C	MAT vs SAT	0.972123	0.993485	1.0035	HIGH vs CON	0.00170921	1.448	0.14905
OLIGO_00941	-	CR451804	MAT vs SAT	0.994699	0.998674	1.00061	HIGH vs CON	0.749669	0.971257	0.940573
OLIGO_00942	-	CNNM3	MAT vs SAT	0.248184	0.68393	1.06018	HIGH vs CON	0.283779	0.947354	0.706819
OLIGO_00943	617701	BDNF	MAT vs SAT	0.121561	0.549741	1.16006	HIGH vs CON	0.0642488	0.834861	0.421874
OLIGO_00944	509608	NHEDC1	MAT vs SAT	0.374015	0.766417	1.07239	HIGH vs CON	0.239911	0.910942	0.669932
OLIGO_00945	505727	NOV	MAT vs SAT	0.986635	0.995892	0.998628	HIGH vs CON	0.919707	1.0083	0.981327
OLIGO_00946	-	LOC510737	MAT vs SAT	0.187654	0.626823	1.09915	HIGH vs CON	0.781411	0.980805	0.94775
OLIGO_00947	-	MGC137879	MAT vs SAT	0.886429	0.972731	0.990334	HIGH vs CON	0.719639	1.02475	0.931043
OLIGO_00948	-	C14orf101	MAT vs SAT	0.247078	0.682864	1.16652	HIGH vs CON	0.0343607	0.743398	0.348751
OLIGO_00949	-	KIAA0182	MAT vs SAT	0.457751	0.815195	0.889131	HIGH vs CON	0.52041	0.903496	0.843655
OLIGO_00950	286770	DNAJC3	MAT vs SAT	0.68692	0.911197	1.04629	HIGH vs CON	0.165921	0.852097	0.591841
OLIGO_00951	526925	OFD1	MAT vs SAT	0.478688	0.82666	0.932657	HIGH vs CON	0.066059	1.20877	0.425794
OLIGO_00952	505079	COPS7A	MAT vs SAT	0.21276	0.650187	0.902776	HIGH vs CON	0.312802	0.921144	0.722207
OLIGO_00953	533984	LOC533984	MAT vs SAT	0.0109225	0.247483	0.849354	HIGH vs CON	0.186731	0.924729	0.616836
OLIGO_00954	512029	SNX1	MAT vs SAT	0.801379	0.948415	1.03365	HIGH vs CON	0.134451	0.815468	0.544704
OLIGO_00955	-	CR451668	MAT vs SAT	0.0574764	0.424702	0.671106	HIGH vs CON	0.827867	1.04401	0.961238
OLIGO_00956	-	EIF4G3	MAT vs SAT	0.117942	0.543762	0.858888	HIGH vs CON	0.274122	0.900996	0.69846
OLIGO_00957	-	LOC537696	MAT vs SAT	0.684553	0.910013	1.03288	HIGH vs CON	0.888815	1.01117	0.974414
OLIGO_00958	507572	CHMP4C	MAT vs SAT	0.82023	0.954153	1.02187	HIGH vs CON	0.0303063	0.800459	0.336481
OLIGO_00959	282173	CDK5R1	MAT vs SAT	0.028619	0.347704	0.784821	HIGH vs CON	0.00336925	0.707186	0.18688
OLIGO_00960	505043	CD320	MAT vs SAT	0.746996	0.932525	1.04285	HIGH vs CON	0.253001	0.859358	0.681057
OLIGO_00961	280812	GYG1	MAT vs SAT	0.894135	0.974718	1.02037	HIGH vs CON	0.851541	0.972035	0.96683
OLIGO_00962	516874	TFB2M	MAT vs SAT	0.43189	0.796355	1.10439	HIGH vs CON	0.038773	0.757873	0.362338
OLIGO_00963	516010	SMAD2	MAT vs SAT	0.387625	0.776262	1.11699	HIGH vs CON	0.0842037	0.795033	0.465826
OLIGO_00964	524352	ARHGEF7	MAT vs SAT	0.151101	0.585074	1.08948	HIGH vs CON	0.617169	1.0294	0.887875
OLIGO_00965	-	LOC540437	MAT vs SAT	0.497666	0.83545	0.805717	HIGH vs CON	0.0401244	2.00443	0.365531
OLIGO_00966	534032	AFAP1	MAT vs SAT	0.222155	0.658154	0.929692	HIGH vs CON	0.000969841	0.793531	0.110821
OLIGO_00967	513908	IFT52	MAT vs SAT	0.751108	0.932907	0.981502	HIGH vs CON	0.933122	0.995079	0.985159
OLIGO_00968	514448	LPIN2	MAT vs SAT	0.0162874	0.290174	0.790132	HIGH vs CON	0.710839	0.967425	0.928384
OLIGO_00969	790072	PVRL3	MAT vs SAT	0.126095	0.555806	1.14903	HIGH vs CON	0.181865	1.12765	0.611212
OLIGO_00970	-	LOC505573	MAT vs SAT	0.719478	0.921885	0.971592	HIGH vs CON	0.407888	1.0693	0.786179
OLIGO_00971	-	CR451751	MAT vs SAT	0.59783	0.880174	1.04438	HIGH vs CON	0.000403724	1.43188	0.0825655
OLIGO_00972	-	CR451752	MAT vs SAT	0.154341	0.589385	0.803737	HIGH vs CON	0.0676252	1.33168	0.426844
OLIGO_00973	513412	JAM3	MAT vs SAT	0.752439	0.933393	1.0498	HIGH vs CON	0.945647	1.01054	0.988071
OLIGO_00974	-	CR452070	MAT vs SAT	0.521204	0.846567	0.919134	HIGH vs CON	0.29619	0.870373	0.712486
OLIGO_00975	282638	P2RY2	MAT vs SAT	0.848321	0.962269	1.02177	HIGH vs CON	0.563101	0.936684	0.862181
OLIGO_00976	-	LOC522422	MAT vs SAT	0.388606	0.776308	0.950856	HIGH vs CON	0.784137	0.984285	0.94775
OLIGO_00977	-	CR452093	MAT vs SAT	0.193903	0.632027	1.24897	HIGH vs CON	0.81031	1.04082	0.957076
OLIGO_00978	537141	KLHL29	MAT vs SAT	0.180249	0.617805	0.878015	HIGH vs CON	0.864199	1.01627	0.969655
OLIGO_00979	615152	C8orf34	MAT vs SAT	0.621413	0.887735	1.09494	HIGH vs CON	0.845005	0.964848	0.965814
OLIGO_00980	-	C80913	MAT vs SAT	0.845061	0.961857	0.979683	HIGH vs CON	0.207758	0.87313	0.637736
OLIGO_00981	538924	Cdh20	MAT vs SAT	0.933111	0.983981	1.01374	HIGH vs CON	0.446217	1.13319	0.808467
OLIGO_00982	507464	KRT13	MAT vs SAT	0.47615	0.825988	1.19622	HIGH vs CON	0.0573208	0.604753	0.408049
OLIGO_00983	-	RKHD3	MAT vs SAT	0.892754	0.974637	1.00986	HIGH vs CON	0.912568	1.00802	0.980724
OLIGO_00984	533922	Nat12	MAT vs SAT	0.841666	0.960341	1.02125	HIGH vs CON	0.91555	0.988903	0.980724
OLIGO_00985	-	CPSF6	MAT vs SAT	0.42843	0.794652	0.910825	HIGH vs CON	0.868698	1.0195	0.970949
OLIGO_00986	531868	GLTSCR1	MAT vs SAT	0.733155	0.926845	1.02333	HIGH vs CON	0.571515	1.03914	0.865053
OLIGO_00987	616477	CHCHD3	MAT vs SAT	0.620857	0.887683	0.964824	HIGH vs CON	0.415319	0.942357	0.791448
OLIGO_00988	-	TC333027	MAT vs SAT	0.488617	0.830498	1.05983	HIGH vs CON	0.685565	0.966763	0.918081
OLIGO_00989	514462	CDO1	MAT vs SAT	0.361298	0.759217	0.941078	HIGH vs CON	0.130498	1.1085	0.540408
OLIGO_00990	617830	POU3F1	MAT vs SAT	0.00795523	0.219224	1.20928	HIGH vs CON	0.437781	1.05117	0.803557
OLIGO_00991	509101	TMEM125	MAT vs SAT	0.757417	0.934495	1.01829	HIGH vs CON	0.0768203	1.11525	0.448689
OLIGO_00992	445419	FZD3	MAT vs SAT	0.83436	0.957693	1.02356	HIGH vs CON	0.0701321	1.23695	0.433785
OLIGO_00993	535362	GRM7	MAT vs SAT	0.990195	0.996888	0.997953	HIGH vs CON	0.467521	1.12992	0.819364
OLIGO_00994	615093	LOC389203	MAT vs SAT	0.859705	0.965056	1.01875	HIGH vs CON	0.210332	0.873761	0.64205
OLIGO_00995	510080	ANTXR2	MAT vs SAT	0.153727	0.589385	1.14311	HIGH vs CON	0.00086328	1.44031	0.105775
OLIGO_00996	614583	LOC614583	MAT vs SAT	0.965615	0.991258	1.00385	HIGH vs CON	0.782646	0.975653	0.94775
OLIGO_00997	497208	CDCA7L	MAT vs SAT	0.71168	0.920207	0.963711	HIGH vs CON	0.19195	1.14322	0.624368
OLIGO_00998	-	CR456111	MAT vs SAT	0.165127	0.600979	0.842622	HIGH vs CON	0.39365	1.10872	0.777042
OLIGO_00999	-	CR456115	MAT vs SAT	0.688404	0.911682	0.953612	HIGH vs CON	0.128419	0.829876	0.538834
OLIGO_01000	533850	R3HDM1	MAT vs SAT	0.603755	0.882146	1.0373	HIGH vs CON	0.128494	0.895043	0.538834
OLIGO_01001	507477	ALDH7A1	MAT vs SAT	0.740442	0.929585	0.957698	HIGH vs CON	0.036198	1.34069	0.355148
OLIGO_01002	538952	LOC538952	MAT vs SAT	0.251445	0.68542	1.18133	HIGH vs CON	0.977817	1.00396	0.995861
OLIGO_01003	617179	TSPYL2	MAT vs SAT	0.928743	0.983564	0.983047	HIGH vs CON	0.233971	0.792312	0.663682
OLIGO_01004	-	LOC513942	MAT vs SAT	0.757982	0.934495	0.969379	HIGH vs CON	0.113287	0.846856	0.517621
OLIGO_01005	506969	ALS2CL	MAT vs SAT	0.078973	0.474088	1.12892	HIGH vs CON	0.605613	1.03463	0.881882
OLIGO_01006	-	PIGX	MAT vs SAT	0.131926	0.563067	0.79107	HIGH vs CON	0.558276	0.915522	0.858566
OLIGO_01007	514595	LETMD1	MAT vs SAT	0.12995	0.561069	1.14071	HIGH vs CON	0.881646	0.987602	0.973114
OLIGO_01008	527084	LOC527084	MAT vs SAT	0.0992851	0.514497	1.10089	HIGH vs CON	0.232938	1.07047	0.663021
OLIGO_01009	-	LOC529193	MAT vs SAT	0.154964	0.589905	0.799486	HIGH vs CON	0.794644	0.961098	0.952265
OLIGO_01010	515653	RUTBC2	MAT vs SAT	0.117143	0.541629	1.12661	HIGH vs CON	0.908819	1.00841	0.97986
OLIGO_01011	784779	PHACTR3	MAT vs SAT	0.977231	0.994335	0.998171	HIGH vs CON	0.0794712	1.12555	0.453113
OLIGO_01012	-	LOC526884	MAT vs SAT	0.0286435	0.347704	0.858024	HIGH vs CON	0.00105472	0.775664	0.116503
OLIGO_01013	523361	MGC133696	MAT vs SAT	0.264839	0.693957	1.1202	HIGH vs CON	0.347835	0.909367	0.747923
OLIGO_01014	541270	WDR33	MAT vs SAT	0.787859	0.94529	0.974627	HIGH vs CON	0.528279	0.941251	0.847459
OLIGO_01015	-	LRRC15	MAT vs SAT	0.205625	0.643885	0.891778	HIGH vs CON	0.214385	0.893823	0.646176
OLIGO_01016	614893	Cdca7	MAT vs SAT	0.0224135	0.322301	0.693777	HIGH vs CON	0.959698	1.00745	0.991936
OLIGO_01017	506696	PSPC1	MAT vs SAT	0.154333	0.589385	0.871072	HIGH vs CON	0.96145	0.995478	0.992014
OLIGO_01018	-	LOC784717	MAT vs SAT	0.678711	0.908202	1.05742	HIGH vs CON	0.258404	0.85634	0.684072
OLIGO_01019	-	Dnm3os	MAT vs SAT	0.130461	0.561927	0.888407	HIGH vs CON	0.533124	1.04842	0.849557
OLIGO_01020	-	MGC127476	MAT vs SAT	0.25688	0.687314	0.870817	HIGH vs CON	0.293954	1.13616	0.710366
OLIGO_01021	616129	HOXB2	MAT vs SAT	0.999107	0.999774	0.999904	HIGH vs CON	0.138086	0.876056	0.549592
OLIGO_01022	514441	CECR5	MAT vs SAT	0.113693	0.536683	1.15096	HIGH vs CON	0.0175043	0.800462	0.290829
OLIGO_01023	505853	LOC130074	MAT vs SAT	0.288975	0.70924	0.880116	HIGH vs CON	0.119637	0.825768	0.526605
OLIGO_01024	506138	APOOL	MAT vs SAT	0.687664	0.91166	1.06679	HIGH vs CON	0.933822	1.01341	0.985159
OLIGO_01025	517894	ACPT	MAT vs SAT	0.407997	0.783371	1.05091	HIGH vs CON	0.826635	1.01309	0.960806
OLIGO_01026	-	CR452737	MAT vs SAT	0.22319	0.659035	0.91844	HIGH vs CON	0.180897	0.910354	0.610493
OLIGO_01027	-	CR452740	MAT vs SAT	0.157535	0.592927	0.861442	HIGH vs CON	0.00361031	0.709905	0.190383
OLIGO_01028	-	TC331954	MAT vs SAT	0.0875419	0.491166	0.818661	HIGH vs CON	0.267893	0.881435	0.693868
OLIGO_01029	508631	TMEM49	MAT vs SAT	0.546747	0.859394	0.94425	HIGH vs CON	0.716615	1.03502	0.929881
OLIGO_01030	-	CR452744	MAT vs SAT	0.849711	0.962693	0.985633	HIGH vs CON	0.926686	1.00705	0.98376
OLIGO_01031	-	MGC142849	MAT vs SAT	0.434574	0.797291	1.03414	HIGH vs CON	0.00416726	0.869509	0.196161
OLIGO_01032	-	FRAS1	MAT vs SAT	0.340816	0.746848	1.16313	HIGH vs CON	0.0178042	1.50148	0.291711
OLIGO_01033	281134	ECE2	MAT vs SAT	0.0363307	0.369447	0.84606	HIGH vs CON	0.272856	0.920266	0.698179
OLIGO_01034	785371	GLI3	MAT vs SAT	0.385953	0.775357	1.08571	HIGH vs CON	0.266754	0.899274	0.692483
OLIGO_01035	511234	NOSIP	MAT vs SAT	0.319338	0.733375	0.907444	HIGH vs CON	0.979745	0.997566	0.996235
OLIGO_01036	504290	PRO1853	MAT vs SAT	0.54601	0.859394	0.921053	HIGH vs CON	0.06369	1.30422	0.421741
OLIGO_01037	511220	ARHGEF11	MAT vs SAT	0.0685736	0.451986	1.1404	HIGH vs CON	0.44226	0.948369	0.805352
OLIGO_01038	-	COPS8	MAT vs SAT	0.610878	0.884455	1.10364	HIGH vs CON	0.24623	1.25699	0.67657
OLIGO_01039	509133	MIA3	MAT vs SAT	0.98367	0.995892	0.998214	HIGH vs CON	0.199787	0.891372	0.630067
OLIGO_01040	617610	HRC	MAT vs SAT	0.0118765	0.255557	0.771426	HIGH vs CON	0.632927	1.04553	0.894766
OLIGO_01041	535132	SIPA1L2	MAT vs SAT	0.14222	0.573336	0.83691	HIGH vs CON	0.770125	0.966301	0.946324
OLIGO_01042	527854	KIF20A	MAT vs SAT	0.404092	0.782734	1.05757	HIGH vs CON	0.440551	1.05302	0.80396
OLIGO_01043	-	CR453563	MAT vs SAT	0.374751	0.766562	0.892277	HIGH vs CON	0.599185	1.06923	0.879902
OLIGO_01044	-	RAP1B	MAT vs SAT	0.70726	0.918468	1.03718	HIGH vs CON	0.50124	0.936435	0.837484
OLIGO_01045	539651	SETD6	MAT vs SAT	0.566127	0.868153	1.05712	HIGH vs CON	0.233017	1.1247	0.663021
OLIGO_01046	-	CR453572	MAT vs SAT	0.72306	0.923411	0.974809	HIGH vs CON	0.892171	0.990304	0.974487
OLIGO_01047	539627	LOC665113	MAT vs SAT	0.493126	0.833727	1.07054	HIGH vs CON	0.665834	1.04369	0.91008
OLIGO_01048	530462	USP6NL	MAT vs SAT	0.478685	0.82666	0.928291	HIGH vs CON	0.934132	0.991425	0.985194
OLIGO_01049	534628	NMRAL1	MAT vs SAT	0.749543	0.932632	0.970563	HIGH vs CON	0.22254	0.889804	0.655953
OLIGO_01050	513155	MMD	MAT vs SAT	0.181082	0.6183	1.18044	HIGH vs CON	0.532887	0.927174	0.849557
OLIGO_01051	533994	SEC23A	MAT vs SAT	0.804061	0.948937	0.983462	HIGH vs CON	0.438438	0.948821	0.803692
OLIGO_01052	540712	FBXL3	MAT vs SAT	0.0030693	0.14794	0.831526	HIGH vs CON	0.479221	1.03912	0.824516
OLIGO_01053	532835	AZIN1	MAT vs SAT	0.0789315	0.474074	1.12786	HIGH vs CON	0.133287	0.903561	0.543948
OLIGO_01054	538561	MGEA5	MAT vs SAT	0.802873	0.948415	1.03429	HIGH vs CON	0.677112	0.945223	0.914044
OLIGO_01055	-	LOC617860	MAT vs SAT	0.394722	0.777537	0.924709	HIGH vs CON	0.987824	0.998614	0.996621
OLIGO_01056	337927	MTCH2	MAT vs SAT	0.0499987	0.410766	1.21977	HIGH vs CON	0.0189684	1.27705	0.299317
OLIGO_01057	-	CEP192	MAT vs SAT	0.696154	0.913645	0.937835	HIGH vs CON	0.52775	1.10981	0.846972
OLIGO_01058	768316	NRBF2	MAT vs SAT	0.855151	0.963869	1.04727	HIGH vs CON	0.73709	0.918473	0.936079
OLIGO_01059	505482	AS3MT	MAT vs SAT	0.565067	0.868153	1.05553	HIGH vs CON	0.114277	1.1661	0.518938
OLIGO_01060	509200	HNF4A	MAT vs SAT	0.27357	0.699627	1.15009	HIGH vs CON	0.0322715	1.33534	0.341712
OLIGO_01061	-	LOC539761	MAT vs SAT	0.087199	0.491166	0.881529	HIGH vs CON	0.00013935	1.41042	0.065242
OLIGO_01062	-	LOC614816	MAT vs SAT	0.115554	0.540313	1.07258	HIGH vs CON	0.52045	0.972712	0.843655
OLIGO_01063	781425	MCART1	MAT vs SAT	0.907408	0.977993	1.0104	HIGH vs CON	0.721753	1.03225	0.932027
OLIGO_01064	506131	CTPS	MAT vs SAT	0.872557	0.969426	1.01348	HIGH vs CON	0.970486	0.996919	0.993695
OLIGO_01065	505968	ACADM	MAT vs SAT	0.670083	0.905245	0.954058	HIGH vs CON	0.540168	0.934417	0.852595
OLIGO_01066	538545	ZBTB11	MAT vs SAT	0.0604313	0.430748	0.801966	HIGH vs CON	0.435167	0.916271	0.802749
OLIGO_01067	538617	TRIM2	MAT vs SAT	0.967239	0.991759	0.991452	HIGH vs CON	0.198514	0.758779	0.628605
OLIGO_01068	505691	CDKN2C	MAT vs SAT	0.00256359	0.13538	1.20078	HIGH vs CON	0.800725	0.986928	0.954182
OLIGO_01069	-	CR453198	MAT vs SAT	0.522286	0.847071	0.729652	HIGH vs CON	0.0152526	3.70152	0.282038
OLIGO_01070	100125303	GRTP1	MAT vs SAT	0.708839	0.919341	0.935971	HIGH vs CON	0.776845	1.05145	0.947297
OLIGO_01071	790083	CDH11	MAT vs SAT	0.00393952	0.163166	0.689763	HIGH vs CON	0.725818	0.961373	0.933688
OLIGO_01072	-	LOC532940	MAT vs SAT	0.231145	0.66605	1.13634	HIGH vs CON	0.251265	0.884944	0.679363
OLIGO_01073	781718	Usp27x	MAT vs SAT	0.803126	0.948415	0.978586	HIGH vs CON	0.280889	1.1	0.70488
OLIGO_01074	511669	ZNF696	MAT vs SAT	0.478846	0.82666	1.14944	HIGH vs CON	0.734858	1.06843	0.935879
OLIGO_01075	540077	PARC	MAT vs SAT	0.247876	0.68354	0.931159	HIGH vs CON	0.223636	0.927472	0.656741
OLIGO_01076	-	TGM4	MAT vs SAT	0.00216648	0.126983	1.20155	HIGH vs CON	0.488614	1.03632	0.82979
OLIGO_01077	-	ACTR2	MAT vs SAT	0.287721	0.708075	1.0928	HIGH vs CON	0.261776	0.910397	0.687056
OLIGO_01078	513129	KIAA1217	MAT vs SAT	0.760801	0.935005	1.02893	HIGH vs CON	0.0043105	1.35789	0.196161
OLIGO_01079	-	TC387924	MAT vs SAT	0.542693	0.857563	1.05263	HIGH vs CON	0.515649	0.946652	0.842171
OLIGO_01080	514547	MAP1LC3A	MAT vs SAT	0.906682	0.977993	0.986839	HIGH vs CON	0.620859	1.05771	0.889578
OLIGO_01081	511110	LOC511110	MAT vs SAT	0.81793	0.952801	1.04045	HIGH vs CON	0.0640506	0.713845	0.421874
OLIGO_01082	531877	PTPN12	MAT vs SAT	0.394359	0.777378	0.879111	HIGH vs CON	0.780691	1.04256	0.94775
OLIGO_01083	536011	CDON	MAT vs SAT	0.154161	0.589385	0.853436	HIGH vs CON	0.799029	1.02781	0.953782
OLIGO_01084	-	CR452969	MAT vs SAT	0.327112	0.738272	1.08592	HIGH vs CON	0.873897	0.986935	0.972259
OLIGO_01085	-	BCAZ0026ep16	MAT vs SAT	0.753921	0.933679	0.978095	HIGH vs CON	0.373903	1.06559	0.765209
OLIGO_01086	-	MGC133576	MAT vs SAT	0.761227	0.935092	0.969915	HIGH vs CON	0.0346078	1.25635	0.348751
OLIGO_01087	-	BPHL	MAT vs SAT	0.0426283	0.390017	1.22033	HIGH vs CON	0.717495	0.967255	0.92994
OLIGO_01088	-	MGC128198	MAT vs SAT	0.0660941	0.443583	0.852764	HIGH vs CON	0.155427	1.12794	0.574992
OLIGO_01089	-	RPL21	MAT vs SAT	0.0235651	0.329284	0.775643	HIGH vs CON	0.000224601	1.61715	0.065242
OLIGO_01090	514435	DMRT2	MAT vs SAT	0.628201	0.890944	0.944774	HIGH vs CON	0.642579	1.05594	0.898756
OLIGO_01091	509969	CLSTN3	MAT vs SAT	0.118164	0.544038	1.08453	HIGH vs CON	0.0422669	0.897217	0.374288
OLIGO_01092	-	CR552061	MAT vs SAT	0.0854495	0.486103	0.873341	HIGH vs CON	0.378904	0.935329	0.769045
OLIGO_01093	617005	MRPL38	MAT vs SAT	0.87351	0.969634	0.966823	HIGH vs CON	0.0371506	1.60656	0.357352
OLIGO_01094	512840	POU2F1	MAT vs SAT	0.309126	0.725728	1.0684	HIGH vs CON	0.0197422	0.849491	0.30233
OLIGO_01095	507027	GRAMD1A	MAT vs SAT	0.0133873	0.266847	0.67665	HIGH vs CON	0.469533	0.901139	0.819364
OLIGO_01096	-	CR552283	MAT vs SAT	0.898019	0.975356	0.984574	HIGH vs CON	0.288749	0.877212	0.70983
OLIGO_01097	531014	SPTBN5	MAT vs SAT	0.718658	0.921521	1.02909	HIGH vs CON	0.440042	0.93995	0.803855
OLIGO_01098	510272	PRRC1	MAT vs SAT	0.707198	0.918468	0.958716	HIGH vs CON	0.458482	0.919654	0.8154
OLIGO_01099	-	LOC534625	MAT vs SAT	0.352584	0.754784	0.898122	HIGH vs CON	0.0797634	0.810618	0.453113
OLIGO_01100	518458	SEMA6D	MAT vs SAT	0.914439	0.979474	1.01171	HIGH vs CON	0.348279	0.902046	0.748329
OLIGO_01101	-	RPL21	MAT vs SAT	0.0272349	0.342965	0.785415	HIGH vs CON	0.578863	1.05793	0.868753
OLIGO_01102	520294	HEATR5B	MAT vs SAT	0.0404479	0.384279	0.907171	HIGH vs CON	0.564645	0.974628	0.862805
OLIGO_01103	282024	TWF2	MAT vs SAT	0.341642	0.746903	1.08197	HIGH vs CON	0.764594	1.02479	0.944431
OLIGO_01104	615089	PGPEP1	MAT vs SAT	0.192945	0.631739	1.09585	HIGH vs CON	0.76378	0.979623	0.944042
OLIGO_01105	509139	ANKRD37	MAT vs SAT	0.446723	0.806188	0.881526	HIGH vs CON	0.389453	0.866754	0.775209
OLIGO_01106	521806	DLX1	MAT vs SAT	0.401292	0.782316	1.06676	HIGH vs CON	0.321906	0.926246	0.729552
OLIGO_01107	538731	ALG8	MAT vs SAT	0.29262	0.711293	1.06871	HIGH vs CON	0.130668	1.10218	0.540408
OLIGO_01108	280884	OGN	MAT vs SAT	0.132294	0.563299	0.783874	HIGH vs CON	0.239894	1.20612	0.669932
OLIGO_01109	408003	ATG4A	MAT vs SAT	0.330836	0.740525	0.931066	HIGH vs CON	0.668977	1.03151	0.911898
OLIGO_01110	353121	CAPG	MAT vs SAT	0.0754836	0.47034	0.84532	HIGH vs CON	0.0238318	0.801951	0.31593
OLIGO_01111	517316	KLHL14	MAT vs SAT	0.860056	0.965307	1.02636	HIGH vs CON	0.144097	1.24985	0.559084
OLIGO_01112	787118	FBXW8	MAT vs SAT	0.0436056	0.391899	1.33461	HIGH vs CON	0.960647	0.993419	0.992014
OLIGO_01113	-	FAM123B	MAT vs SAT	0.41168	0.785588	0.891259	HIGH vs CON	0.0114254	1.47926	0.254069
OLIGO_01114	533732	SLC4A1AP	MAT vs SAT	0.622788	0.888101	0.945876	HIGH vs CON	0.568398	0.937432	0.864161
OLIGO_01115	533774	LOC533774	MAT vs SAT	0.749361	0.932632	0.973063	HIGH vs CON	0.55414	0.950504	0.856875
OLIGO_01116	-	ST8SIA3	MAT vs SAT	0.27247	0.699021	0.849172	HIGH vs CON	0.437997	0.891877	0.803557
OLIGO_01117	-	CR552545	MAT vs SAT	0.908838	0.977993	0.967817	HIGH vs CON	0.926071	0.973844	0.983443
OLIGO_01118	-	CR552547	MAT vs SAT	0.624013	0.889004	0.959486	HIGH vs CON	0.484291	1.06104	0.826956
OLIGO_01119	787473	NTNG1	MAT vs SAT	0.332579	0.741394	1.09914	HIGH vs CON	0.211678	0.884189	0.643603
OLIGO_01120	281266	KRT1	MAT vs SAT	0.0617259	0.434783	0.827837	HIGH vs CON	0.048263	0.817824	0.388183
OLIGO_01121	-	Zfp287	MAT vs SAT	0.415049	0.78829	0.899246	HIGH vs CON	0.0134647	0.702966	0.272283
OLIGO_01122	-	LOC509812	MAT vs SAT	0.181861	0.61988	0.876068	HIGH vs CON	0.747147	0.969383	0.939999
OLIGO_01123	508703	PRAF2	MAT vs SAT	0.76342	0.935407	0.968183	HIGH vs CON	0.364673	0.906164	0.759663
OLIGO_01124	617677	CR551993	MAT vs SAT	0.085152	0.486103	1.19178	HIGH vs CON	0.0756377	0.833909	0.446595
OLIGO_01125	-	BCAZ0003ac01	MAT vs SAT	0.709564	0.919561	0.960674	HIGH vs CON	0.576187	1.06224	0.868178
OLIGO_01126	522159	PLD2	MAT vs SAT	0.0195311	0.311815	0.640678	HIGH vs CON	0.589901	1.09896	0.876141
OLIGO_01127	286852	PPP3CA	MAT vs SAT	0.0233271	0.328587	1.44923	HIGH vs CON	0.108696	1.28582	0.508567
OLIGO_01128	-	LOC786229	MAT vs SAT	0.909986	0.978328	0.975933	HIGH vs CON	0.0160824	1.7694	0.28522
OLIGO_01129	533531	SYNPO	MAT vs SAT	0.468857	0.822827	1.05794	HIGH vs CON	0.0458516	0.848458	0.382501
OLIGO_01130	513959	PHF8	MAT vs SAT	0.0070401	0.209873	0.775668	HIGH vs CON	0.478277	0.942037	0.823534
OLIGO_01131	539222	PBX3	MAT vs SAT	0.179862	0.616836	0.898699	HIGH vs CON	0.564912	1.04577	0.862805
OLIGO_01132	282096	TNNT3	MAT vs SAT	0.695449	0.913504	0.933106	HIGH vs CON	0.677049	1.07647	0.914044
OLIGO_01133	510816	DDX1	MAT vs SAT	0.265637	0.694481	0.932084	HIGH vs CON	0.602111	0.96809	0.880709
OLIGO_01134	-	RAC3	MAT vs SAT	0.0106138	0.243895	1.2861	HIGH vs CON	0.688471	1.03616	0.919372
OLIGO_01135	541100	PLEKHH3	MAT vs SAT	0.749625	0.932632	1.02985	HIGH vs CON	0.600139	0.952702	0.880232
OLIGO_01136	-	CR552389	MAT vs SAT	0.0394526	0.383825	0.842577	HIGH vs CON	0.71599	1.02869	0.929616
OLIGO_01137	516952	SATB1	MAT vs SAT	0.64354	0.895994	0.951905	HIGH vs CON	0.585342	0.943469	0.872452
OLIGO_01138	507990	ASPN	MAT vs SAT	0.0564931	0.422344	0.771578	HIGH vs CON	0.645581	1.06091	0.900186
OLIGO_01139	-	CR552725	MAT vs SAT	0.955227	0.989422	1.00507	HIGH vs CON	0.931134	0.992244	0.984539
OLIGO_01140	536508	DPY19L1	MAT vs SAT	0.502619	0.836909	1.06712	HIGH vs CON	0.0575116	0.823803	0.408743
OLIGO_01141	515614	HMBS	MAT vs SAT	0.218243	0.65412	1.12802	HIGH vs CON	0.0170569	1.28426	0.289661
OLIGO_01142	281152	FASN	MAT vs SAT	0.0347871	0.368963	0.583947	HIGH vs CON	0.0201045	1.8256	0.304903
OLIGO_01143	537487	Igsf10	MAT vs SAT	0.272579	0.699021	0.883418	HIGH vs CON	0.956191	0.993931	0.990955
OLIGO_01144	522873	RIC8B	MAT vs SAT	0.0967585	0.5095	0.80056	HIGH vs CON	0.217877	1.17553	0.650426
OLIGO_01145	513730	NOTCH2	MAT vs SAT	0.0722873	0.461593	0.790543	HIGH vs CON	0.0150206	0.716997	0.282038
OLIGO_01146	616219	HSD17B12	MAT vs SAT	0.78184	0.94186	1.03155	HIGH vs CON	0.110411	0.829947	0.512298
OLIGO_01147	287018	GNG5	MAT vs SAT	0.298713	0.716366	0.934302	HIGH vs CON	0.663956	0.972384	0.909449
OLIGO_01148	541159	LOC541159	MAT vs SAT	0.640525	0.894998	0.960268	HIGH vs CON	0.292256	0.911409	0.70983
OLIGO_01149	518833	LOC518833	MAT vs SAT	0.976508	0.994085	1.00382	HIGH vs CON	0.131745	0.816886	0.541569
OLIGO_01150	541048	GLCCI1	MAT vs SAT	0.131078	0.562369	0.843873	HIGH vs CON	0.0673827	0.811155	0.426705
OLIGO_01151	539836	ZNF689	MAT vs SAT	0.178682	0.615024	0.891621	HIGH vs CON	0.392529	0.930839	0.776271
OLIGO_01152	616005	C1orf164	MAT vs SAT	0.0848702	0.485645	0.832721	HIGH vs CON	0.00102944	0.671168	0.114666
OLIGO_01153	531274	RPP40	MAT vs SAT	0.0943515	0.504215	1.09894	HIGH vs CON	0.0256869	0.877683	0.318033
OLIGO_01154	507844	ACYP1	MAT vs SAT	0.376136	0.767855	0.895453	HIGH vs CON	0.130241	0.824081	0.540408
OLIGO_01155	-	CR552619	MAT vs SAT	0.722506	0.923155	1.03834	HIGH vs CON	0.255638	0.884496	0.683024
OLIGO_01156	-	CR552624	MAT vs SAT	0.316708	0.731485	1.15899	HIGH vs CON	0.446124	0.894482	0.808467
OLIGO_01157	613651	SPSB2	MAT vs SAT	0.50693	0.838558	0.940852	HIGH vs CON	0.0305636	0.808116	0.337601
OLIGO_01158	504217	Tnrc6c	MAT vs SAT	0.481897	0.828324	1.0545	HIGH vs CON	0.0338779	1.18648	0.347563
OLIGO_01159	533820	MEGF9	MAT vs SAT	0.929181	0.983867	1.0128	HIGH vs CON	0.922029	1.01411	0.982356
OLIGO_01160	-	LOC510682	MAT vs SAT	0.0343808	0.367972	0.774704	HIGH vs CON	0.752933	0.965269	0.941699
OLIGO_01161	506636	SEMA5A	MAT vs SAT	0.250157	0.684851	0.900332	HIGH vs CON	0.221823	1.11834	0.655255
OLIGO_01162	512478	SEPT1	MAT vs SAT	0.385638	0.775322	0.894265	HIGH vs CON	0.663838	0.946032	0.909382
OLIGO_01163	504530	PLEKHG2	MAT vs SAT	0.524182	0.848306	0.934894	HIGH vs CON	0.566498	1.06238	0.863563
OLIGO_01164	536504	PHTF1	MAT vs SAT	0.407891	0.783371	0.867488	HIGH vs CON	0.464505	0.882268	0.818667
OLIGO_01165	-	BRUNOL4	MAT vs SAT	0.0921859	0.500579	1.17534	HIGH vs CON	0.0605296	1.19977	0.413434
OLIGO_01166	784747	ZFPM2	MAT vs SAT	0.217367	0.65365	1.10829	HIGH vs CON	0.127286	1.13744	0.536862
OLIGO_01167	534027	SPG20	MAT vs SAT	0.524583	0.848486	1.07585	HIGH vs CON	0.366186	1.11017	0.76126
OLIGO_01168	507203	ANP32E	MAT vs SAT	0.0204811	0.316407	0.83092	HIGH vs CON	0.286017	0.923583	0.707958
OLIGO_01169	540026	ARHGEF17	MAT vs SAT	0.472258	0.824089	0.922665	HIGH vs CON	0.715731	0.960283	0.929616
OLIGO_01170	-	LOC534069	MAT vs SAT	0.176147	0.610782	1.11316	HIGH vs CON	0.964033	1.00348	0.992521
OLIGO_01171	-	LOC613439	MAT vs SAT	0.114314	0.537953	1.10916	HIGH vs CON	0.0917992	0.894715	0.480948
OLIGO_01172	-	CR551905	MAT vs SAT	0.585449	0.874775	0.945446	HIGH vs CON	0.136198	0.853749	0.547388
OLIGO_01173	617935	CUL4A	MAT vs SAT	0.0347246	0.368963	1.28193	HIGH vs CON	0.80493	0.973336	0.954847
OLIGO_01174	-	AM011005	MAT vs SAT	0.0215087	0.319259	0.755867	HIGH vs CON	0.452402	0.918863	0.811995
OLIGO_01175	508513	UBE3C	MAT vs SAT	0.271286	0.697608	1.07005	HIGH vs CON	0.0349317	1.14676	0.350508
OLIGO_01176	539040	PCGF1	MAT vs SAT	0.758829	0.934495	0.952694	HIGH vs CON	0.575769	0.915178	0.867844
OLIGO_01177	-	LOC504869	MAT vs SAT	0.726686	0.925108	1.0374	HIGH vs CON	0.0755766	0.821922	0.446595
OLIGO_01178	613633	SPRED3	MAT vs SAT	0.797799	0.94765	0.974579	HIGH vs CON	0.40034	0.91814	0.780024
OLIGO_01179	508935	Sympk	MAT vs SAT	0.65194	0.899497	0.956286	HIGH vs CON	0.145125	1.16061	0.56066
OLIGO_01180	-	LOC781947	MAT vs SAT	0.221297	0.657517	1.12209	HIGH vs CON	0.348065	0.916221	0.748226
OLIGO_01181	-	CR552190	MAT vs SAT	0.325562	0.737384	1.0819	HIGH vs CON	0.266161	0.914451	0.692289
OLIGO_01182	781062	CR553920	MAT vs SAT	0.180927	0.6183	1.07825	HIGH vs CON	0.119316	0.915182	0.526363
OLIGO_01183	-	KPNB2	MAT vs SAT	0.731355	0.92587	0.972349	HIGH vs CON	0.29333	1.09112	0.70983
OLIGO_01184	529336	LOC529336	MAT vs SAT	0.11812	0.544038	1.12917	HIGH vs CON	0.612158	0.962677	0.885438
OLIGO_01185	-	CR553946	MAT vs SAT	0.218157	0.65412	0.853692	HIGH vs CON	0.185899	0.843185	0.615182
OLIGO_01186	-	CR553951	MAT vs SAT	0.975429	0.994085	1.00261	HIGH vs CON	0.0210068	0.807747	0.307335
OLIGO_01187	337925	SLC8A1	MAT vs SAT	0.532076	0.852404	0.960785	HIGH vs CON	0.528295	1.0412	0.847459
OLIGO_01188	-	CR553958	MAT vs SAT	0.619408	0.887211	0.936589	HIGH vs CON	0.284233	1.15408	0.706983
OLIGO_01189	615953	CENPM	MAT vs SAT	0.604774	0.882146	0.96279	HIGH vs CON	0.176159	0.903345	0.605041
OLIGO_01190	-	CR552430	MAT vs SAT	0.125786	0.555023	1.15132	HIGH vs CON	0.0175014	1.25997	0.290829
OLIGO_01191	540428	POLR2J	MAT vs SAT	0.273838	0.699997	1.10517	HIGH vs CON	0.659175	1.04045	0.907024
OLIGO_01192	-	LOC514537	MAT vs SAT	0.453017	0.811148	1.07778	HIGH vs CON	0.631628	0.953514	0.89415
OLIGO_01193	-	LOC515804	MAT vs SAT	0.00335676	0.15239	0.354051	HIGH vs CON	0.298036	1.38344	0.713081
OLIGO_01194	528655	PDK1	MAT vs SAT	0.210661	0.648078	1.1258	HIGH vs CON	0.980628	0.997761	0.996235
OLIGO_01195	-	DLC1	MAT vs SAT	0.370387	0.763566	1.09819	HIGH vs CON	0.0380147	0.79469	0.360949
OLIGO_01196	-	LOC728473	MAT vs SAT	0.495524	0.834497	0.911586	HIGH vs CON	0.872265	0.978549	0.971815
OLIGO_01197	507996	BRPF3	MAT vs SAT	0.0919352	0.500579	1.62588	HIGH vs CON	0.469504	1.22246	0.819364
OLIGO_01198	-	CR552451	MAT vs SAT	0.0269096	0.342965	0.604479	HIGH vs CON	0.191688	1.32537	0.623669
OLIGO_01199	100140188	NDEL1	MAT vs SAT	0.13049	0.561927	0.866276	HIGH vs CON	0.550982	0.946621	0.855283
OLIGO_01200	-	CR553870	MAT vs SAT	0.404266	0.782734	0.938863	HIGH vs CON	0.221121	1.0983	0.653731
OLIGO_01201	-	TC388298	MAT vs SAT	0.0793751	0.474133	0.710236	HIGH vs CON	0.296903	0.821258	0.712772
OLIGO_01202	-	CR552011	MAT vs SAT	0.0100606	0.238243	0.806981	HIGH vs CON	0.555579	0.956716	0.857279
OLIGO_01203	513810	INDOL1	MAT vs SAT	0.291928	0.710392	0.835316	HIGH vs CON	0.457285	0.881812	0.814583
OLIGO_01204	-	MSL2L1	MAT vs SAT	0.302487	0.719777	1.11583	HIGH vs CON	0.199892	0.871502	0.630156
OLIGO_01205	512021	ARHGEF15	MAT vs SAT	0.0097048	0.237834	1.20981	HIGH vs CON	0.558058	1.03958	0.858566
OLIGO_01206	783163	LOC783163	MAT vs SAT	0.66126	0.901525	0.947528	HIGH vs CON	0.42478	1.10394	0.79696
OLIGO_01207	-	GMFB	MAT vs SAT	0.171902	0.607339	0.865491	HIGH vs CON	0.374447	1.09668	0.765468
OLIGO_01208	100140704	STON1	MAT vs SAT	0.875306	0.970364	1.01781	HIGH vs CON	0.429029	0.914078	0.800053
OLIGO_01209	-	CRABP2	MAT vs SAT	0.119192	0.545917	1.17755	HIGH vs CON	0.00970282	1.33829	0.243583
OLIGO_01210	538913	GJA4	MAT vs SAT	0.0755099	0.47034	0.724015	HIGH vs CON	0.750809	1.05643	0.941263
OLIGO_01211	-	KIAA0040	MAT vs SAT	0.338316	0.745408	1.08766	HIGH vs CON	0.592929	0.954624	0.877444
OLIGO_01212	510127	MRPL37	MAT vs SAT	0.793622	0.946787	0.97066	HIGH vs CON	0.00863583	0.715446	0.236197
OLIGO_01213	-	BCAZ0005ak05	MAT vs SAT	0.051011	0.413624	0.853586	HIGH vs CON	0.337482	1.07703	0.741463
OLIGO_01214	513678	CHEK1	MAT vs SAT	0.0129991	0.263915	0.786265	HIGH vs CON	0.114749	1.15437	0.518938
OLIGO_01215	504632	CNNM2	MAT vs SAT	0.449118	0.808181	0.944315	HIGH vs CON	0.752776	1.02395	0.94168
OLIGO_01216	286857	PAX6	MAT vs SAT	0.153278	0.589313	1.19037	HIGH vs CON	0.178089	1.1779	0.607256
OLIGO_01217	515017	PDGFRL	MAT vs SAT	0.281933	0.7043	0.856273	HIGH vs CON	0.45211	1.11338	0.811888
OLIGO_01218	524465	AMN1	MAT vs SAT	0.521374	0.846567	0.898281	HIGH vs CON	0.568488	1.09999	0.864161
OLIGO_01219	521318	LOC521318	MAT vs SAT	0.2508	0.685111	0.943334	HIGH vs CON	0.894261	1.00663	0.975591
OLIGO_01220	282331	PTGER4	MAT vs SAT	0.209609	0.647997	0.869303	HIGH vs CON	0.43075	1.09047	0.800796
OLIGO_01221	522344	RGL1	MAT vs SAT	0.551089	0.860531	0.934173	HIGH vs CON	0.0565734	1.25834	0.405888
OLIGO_01222	100124497	LOC617624	MAT vs SAT	0.687563	0.91166	1.03013	HIGH vs CON	0.0951169	0.87936	0.486082
OLIGO_01223	-	CR553164	MAT vs SAT	0.463519	0.819193	0.898084	HIGH vs CON	0.0128106	0.669717	0.26783
OLIGO_01224	100140797	C18orf8	MAT vs SAT	0.61449	0.885067	0.95192	HIGH vs CON	0.172756	1.14671	0.600611
OLIGO_01225	-	CR553166	MAT vs SAT	0.904853	0.977993	1.00945	HIGH vs CON	0.136401	1.1291	0.547388
OLIGO_01226	-	CR552970	MAT vs SAT	0.190297	0.629523	1.11886	HIGH vs CON	0.236092	1.10637	0.665858
OLIGO_01227	532231	GAPDHS	MAT vs SAT	0.129335	0.560058	0.902265	HIGH vs CON	0.356348	1.06299	0.755019
OLIGO_01228	508953	TMEM160	MAT vs SAT	0.299235	0.716773	0.854136	HIGH vs CON	0.374673	1.14363	0.765693
OLIGO_01229	-	MIAT	MAT vs SAT	0.261591	0.690883	0.904089	HIGH vs CON	0.474172	0.938468	0.820315
OLIGO_01230	-	LOC509981	MAT vs SAT	0.000305548	0.0571178	0.514289	HIGH vs CON	0.470944	0.898422	0.819372
OLIGO_01231	-	CR552932	MAT vs SAT	0.145602	0.578157	1.18856	HIGH vs CON	0.26814	0.878493	0.693868
OLIGO_01232	521854	NID2	MAT vs SAT	0.746119	0.932044	0.937957	HIGH vs CON	0.146274	1.34572	0.561662
OLIGO_01233	-	CR552946	MAT vs SAT	0.348517	0.753002	0.90234	HIGH vs CON	0.903326	0.986955	0.978026
OLIGO_01234	528021	ANKRD13C	MAT vs SAT	0.678385	0.908202	1.02798	HIGH vs CON	0.543776	0.960275	0.853729
OLIGO_01235	790711	FLJ14668	MAT vs SAT	0.19791	0.636808	0.810491	HIGH vs CON	0.331748	1.16948	0.736692
OLIGO_01236	509107	ATF4	MAT vs SAT	0.0247783	0.333777	1.35054	HIGH vs CON	0.0110918	1.41657	0.250036
OLIGO_01237	-	LOC615074	MAT vs SAT	0.752565	0.933393	1.02001	HIGH vs CON	0.424332	0.950612	0.796921
OLIGO_01238	-	CR552993	MAT vs SAT	0.251905	0.685432	0.915823	HIGH vs CON	0.810941	0.98217	0.957076
OLIGO_01239	517788	UBAP1	MAT vs SAT	0.252763	0.685483	0.930327	HIGH vs CON	0.214261	0.924295	0.646176
OLIGO_01240	493992	ST6GAL2	MAT vs SAT	0.55478	0.863104	1.06214	HIGH vs CON	0.936149	1.00817	0.985638
OLIGO_01241	616557	LOC616557	MAT vs SAT	0.102983	0.519554	0.868615	HIGH vs CON	0.0350375	0.828965	0.350508
OLIGO_01242	-	DKFZP564J0863	MAT vs SAT	0.226066	0.660604	0.850487	HIGH vs CON	0.722267	0.954535	0.932196
OLIGO_01243	524334	L3MBTL3	MAT vs SAT	0.337255	0.744017	0.928566	HIGH vs CON	0.672796	0.968285	0.913443
OLIGO_01244	539210	PLAG1	MAT vs SAT	0.0153996	0.28308	1.17633	HIGH vs CON	0.626561	0.970726	0.891676
OLIGO_01245	100135054	KLF16	MAT vs SAT	0.894823	0.974718	0.98764	HIGH vs CON	0.564487	1.05599	0.862805
OLIGO_01246	-	MGC134421	MAT vs SAT	0.964908	0.991258	1.00451	HIGH vs CON	0.369761	0.911338	0.763257
OLIGO_01247	504397	SDCCAG10	MAT vs SAT	0.770965	0.93815	1.09518	HIGH vs CON	0.874609	0.951954	0.972361
OLIGO_01248	786424	Cstf2	MAT vs SAT	0.732692	0.926436	0.955883	HIGH vs CON	0.806731	1.03282	0.955633
OLIGO_01249	617161	IMMP1L	MAT vs SAT	0.588061	0.875519	0.87457	HIGH vs CON	0.881886	0.964058	0.973114
OLIGO_01250	338325	XIST	MAT vs SAT	0.661314	0.901525	0.95605	HIGH vs CON	0.197616	0.873408	0.627852
OLIGO_01251	528595	CNTN2	MAT vs SAT	0.501034	0.836837	1.03188	HIGH vs CON	0.162554	1.06901	0.586301
OLIGO_01252	540176	ATP5G3	MAT vs SAT	0.00423806	0.166754	0.77453	HIGH vs CON	0.912121	0.991435	0.980724
OLIGO_01253	-	CR553307	MAT vs SAT	0.865385	0.966516	1.0114	HIGH vs CON	0.0954202	0.889933	0.486359
OLIGO_01254	541192	SATB2	MAT vs SAT	0.498089	0.83545	1.05352	HIGH vs CON	0.501677	1.05306	0.83759
OLIGO_01255	359721	RTN3	MAT vs SAT	0.318302	0.733016	1.10871	HIGH vs CON	0.0257757	1.27919	0.318033
OLIGO_01256	-	STARD5	MAT vs SAT	0.90723	0.977993	1.00673	HIGH vs CON	0.990912	1.00066	0.997686
OLIGO_01257	533794	SLC25A33	MAT vs SAT	0.777894	0.94076	0.964738	HIGH vs CON	0.444803	1.10301	0.807432
OLIGO_01258	540904	SMARCA2	MAT vs SAT	0.586927	0.875018	0.949214	HIGH vs CON	0.859474	1.01706	0.968613
OLIGO_01259	509613	EIF4EBP1	MAT vs SAT	0.00560041	0.191325	1.45173	HIGH vs CON	0.952033	1.00715	0.989614
OLIGO_01260	-	CR552881	MAT vs SAT	0.682025	0.908949	1.08696	HIGH vs CON	0.607478	0.900583	0.882442
OLIGO_01261	-	GJA7	MAT vs SAT	0.34392	0.748201	0.894894	HIGH vs CON	0.24006	0.870285	0.669979
OLIGO_01262	533109	TYW1	MAT vs SAT	0.0893746	0.496089	1.31166	HIGH vs CON	0.00180669	1.75104	0.151252
OLIGO_01263	-	TC389941	MAT vs SAT	0.26633	0.695555	1.09676	HIGH vs CON	0.0187292	0.810787	0.299104
OLIGO_01264	-	COPS8	MAT vs SAT	0.283394	0.705202	1.35577	HIGH vs CON	0.838798	1.05833	0.964457
OLIGO_01265	-	LOC530799	MAT vs SAT	0.135925	0.566659	1.13202	HIGH vs CON	0.0143331	1.24224	0.280214
OLIGO_01266	-	LOC525690	MAT vs SAT	0.00273203	0.138203	0.764873	HIGH vs CON	0.413492	0.938378	0.79043
OLIGO_01267	404123	FAHD2B	MAT vs SAT	0.923167	0.981994	1.00868	HIGH vs CON	0.657932	0.960963	0.905972
OLIGO_01268	515224	HAPLN3	MAT vs SAT	0.777008	0.94076	1.01163	HIGH vs CON	0.389214	0.965107	0.775007
OLIGO_01269	508637	SUSD4	MAT vs SAT	0.764202	0.935407	0.972064	HIGH vs CON	0.373519	1.08873	0.765209
OLIGO_01270	537703	MAPK7	MAT vs SAT	0.213558	0.651323	1.13087	HIGH vs CON	0.929094	0.991454	0.983977
OLIGO_01271	520784	AKAP9	MAT vs SAT	0.805269	0.949207	1.04204	HIGH vs CON	0.143251	1.28779	0.55754
OLIGO_01272	512481	ERGIC2	MAT vs SAT	0.396259	0.77889	1.113	HIGH vs CON	0.0550144	1.28944	0.403551
OLIGO_01273	-	FTL	MAT vs SAT	0.681794	0.908949	1.03427	HIGH vs CON	0.188456	0.895082	0.619014
OLIGO_01274	541228	THSD1	MAT vs SAT	0.416087	0.788365	0.905519	HIGH vs CON	0.381436	0.898528	0.770489
OLIGO_01275	281951	NT5C2	MAT vs SAT	0.410695	0.785588	0.911178	HIGH vs CON	0.448689	1.08928	0.810259
OLIGO_01276	100138541	ODZ2	MAT vs SAT	0.753705	0.933679	1.02431	HIGH vs CON	0.504918	0.949966	0.839561
OLIGO_01277	281751	EIF4E	MAT vs SAT	0.0609814	0.432482	0.711448	HIGH vs CON	0.684099	0.932394	0.917472
OLIGO_01278	-	ZNF445	MAT vs SAT	0.0463679	0.400395	0.738911	HIGH vs CON	0.216036	0.834845	0.647232
OLIGO_01279	532936	TAF9	MAT vs SAT	0.43907	0.800106	1.18752	HIGH vs CON	0.00213682	2.20684	0.158818
OLIGO_01280	538730	NRN1	MAT vs SAT	0.446888	0.806331	0.907426	HIGH vs CON	0.161733	0.832968	0.58477
OLIGO_01281	786935	PCDHGA11	MAT vs SAT	0.0680728	0.450888	1.12561	HIGH vs CON	0.0540551	1.13398	0.400145
OLIGO_01282	514485	SLC35C2	MAT vs SAT	0.898975	0.975802	0.992375	HIGH vs CON	0.971074	1.00219	0.993714
OLIGO_01283	530184	SSBP3	MAT vs SAT	0.63804	0.893878	0.944125	HIGH vs CON	0.0618569	1.27218	0.417259
OLIGO_01284	-	CR553806	MAT vs SAT	0.509493	0.839447	1.05343	HIGH vs CON	0.0178035	0.815696	0.291711
OLIGO_01285	616607	Morn2	MAT vs SAT	0.168724	0.605917	0.85592	HIGH vs CON	0.547198	0.935779	0.854613
OLIGO_01286	509585	CXCR7	MAT vs SAT	0.205756	0.64399	1.17841	HIGH vs CON	0.203907	1.17924	0.634456
OLIGO_01287	615310	CAV3	MAT vs SAT	0.814249	0.952207	1.0303	HIGH vs CON	0.0719049	1.27228	0.437907
OLIGO_01288	281713	Creb1	MAT vs SAT	0.566404	0.868153	1.05194	HIGH vs CON	0.522649	0.945035	0.8444
OLIGO_01289	508412	MCTS1	MAT vs SAT	0.376773	0.768445	0.936079	HIGH vs CON	0.955237	0.995866	0.990586
OLIGO_01290	-	CR553775	MAT vs SAT	0.105329	0.525093	1.1363	HIGH vs CON	0.953087	0.995562	0.989975
OLIGO_01291	538785	STAMBPL1	MAT vs SAT	0.686488	0.911046	1.02606	HIGH vs CON	0.541942	0.96175	0.853212
OLIGO_01292	515330	Myo9a	MAT vs SAT	0.692669	0.912883	1.06514	HIGH vs CON	0.0527432	1.3882	0.3979
OLIGO_01293	507865	MARCH7	MAT vs SAT	0.0332602	0.363237	0.591914	HIGH vs CON	0.793609	1.06172	0.951942
OLIGO_01294	282095	TNNT1	MAT vs SAT	0.912435	0.979339	0.987339	HIGH vs CON	0.769589	0.96659	0.946133
OLIGO_01295	616537	LOC616537	MAT vs SAT	0.847375	0.961857	0.981615	HIGH vs CON	0.5265	0.940427	0.846423
OLIGO_01296	519501	COL20A1	MAT vs SAT	0.047434	0.403631	1.20198	HIGH vs CON	0.0873095	1.16887	0.471297
OLIGO_01297	534155	IGBP1	MAT vs SAT	0.071366	0.459425	1.20776	HIGH vs CON	0.749068	0.968691	0.940279
OLIGO_01298	-	UBE2H	MAT vs SAT	0.306893	0.723964	0.891467	HIGH vs CON	0.513706	0.929877	0.841641
OLIGO_01299	-	TC334956	MAT vs SAT	0.838866	0.959541	0.982442	HIGH vs CON	0.0944634	1.16458	0.48543
OLIGO_01300	538540	CLINT1	MAT vs SAT	0.987063	0.995892	0.998149	HIGH vs CON	0.739457	1.0388	0.936284
OLIGO_01301	540440	SETD4	MAT vs SAT	0.915366	0.979825	0.989549	HIGH vs CON	0.730698	1.03467	0.935801
OLIGO_01302	-	TC361627	MAT vs SAT	0.108309	0.528478	0.912943	HIGH vs CON	0.775433	0.984583	0.947297
OLIGO_01303	539596	TGFBI	MAT vs SAT	0.879496	0.970729	1.01799	HIGH vs CON	0.805004	1.02948	0.954847
OLIGO_01304	617287	TRAM2	MAT vs SAT	0.0035745	0.157409	0.780425	HIGH vs CON	0.0527764	0.858977	0.3979
OLIGO_01305	-	A2BP1	MAT vs SAT	0.0129247	0.263915	0.832699	HIGH vs CON	0.00673513	0.815796	0.221363
OLIGO_01306	613560	C6orf108	MAT vs SAT	0.291323	0.710392	0.900686	HIGH vs CON	0.888883	0.986485	0.974414
OLIGO_01307	505868	KIAA0251	MAT vs SAT	0.42514	0.793441	1.05351	HIGH vs CON	0.648717	1.03001	0.901332
OLIGO_01308	517728	NAPB	MAT vs SAT	0.223328	0.659035	0.883616	HIGH vs CON	0.445398	0.926431	0.807847
OLIGO_01309	532418	RG9MTD1	MAT vs SAT	0.00357313	0.157409	0.752415	HIGH vs CON	0.980912	1.00203	0.996235
OLIGO_01310	616744	MSH3	MAT vs SAT	0.490774	0.83199	0.907548	HIGH vs CON	0.404841	0.888975	0.78361
OLIGO_01311	616237	Chchd7	MAT vs SAT	0.0151588	0.281272	0.846765	HIGH vs CON	0.0438576	0.874739	0.376267
OLIGO_01312	507119	LOC507119	MAT vs SAT	0.0394766	0.383825	0.794285	HIGH vs CON	0.052745	0.806632	0.3979
OLIGO_01313	-	LOC518795	MAT vs SAT	0.240795	0.677363	0.766707	HIGH vs CON	0.915593	1.02376	0.980724
OLIGO_01314	-	LOC615342	MAT vs SAT	0.0352794	0.368963	0.693313	HIGH vs CON	0.502715	0.896532	0.838175
OLIGO_01315	-	C3orf59	MAT vs SAT	0.110311	0.533054	0.821142	HIGH vs CON	0.349153	0.893663	0.749114
OLIGO_01316	512164	ITIH2	MAT vs SAT	0.0499056	0.410614	1.25755	HIGH vs CON	0.567064	0.938801	0.863661
OLIGO_01317	510704	ARHGAP10	MAT vs SAT	0.0955861	0.507407	1.18447	HIGH vs CON	0.0990794	1.1822	0.490596
OLIGO_01318	535440	HERC2	MAT vs SAT	0.518259	0.844234	0.927108	HIGH vs CON	0.850201	0.978249	0.966419
OLIGO_01319	444868	SLBP	MAT vs SAT	0.0343482	0.367972	0.870976	HIGH vs CON	0.516522	0.961156	0.842637
OLIGO_01320	-	LOC134121	MAT vs SAT	0.146083	0.57857	1.10952	HIGH vs CON	0.618589	0.966055	0.888806
OLIGO_01321	-	CR938896	MAT vs SAT	0.114476	0.538268	0.828462	HIGH vs CON	0.784932	1.03178	0.948084
OLIGO_01322	-	LOC516762	MAT vs SAT	0.0179759	0.30492	0.595413	HIGH vs CON	0.205739	0.771478	0.635745
OLIGO_01323	-	CR552622	MAT vs SAT	0.2052	0.643161	0.891298	HIGH vs CON	0.625385	1.04433	0.891054
OLIGO_01324	-	CR553450	MAT vs SAT	0.180714	0.6183	0.920807	HIGH vs CON	0.481524	0.958409	0.826146
OLIGO_01325	505568	EXOC7	MAT vs SAT	0.0440242	0.393222	1.11001	HIGH vs CON	0.727962	1.01704	0.934805
OLIGO_01326	281945	NR2F2	MAT vs SAT	0.482913	0.828717	1.08401	HIGH vs CON	0.0739715	0.806786	0.442261
OLIGO_01327	-	CN432252	MAT vs SAT	0.798838	0.948415	1.02283	HIGH vs CON	0.493701	1.06293	0.832863
OLIGO_01328	617338	FLJ16008	MAT vs SAT	0.924553	0.98254	1.01322	HIGH vs CON	0.208845	1.19567	0.640327
OLIGO_01329	537783	NOVA2	MAT vs SAT	0.677219	0.908054	1.04201	HIGH vs CON	0.115941	0.851001	0.521479
OLIGO_01330	286877	PRKCZ	MAT vs SAT	0.336416	0.742885	1.05416	HIGH vs CON	0.151292	0.922929	0.569223
OLIGO_01331	-	C22orf29	MAT vs SAT	0.0165801	0.292635	0.562085	HIGH vs CON	0.41313	1.19833	0.789964
OLIGO_01332	784676	YPEL4	MAT vs SAT	0.72488	0.923873	0.953474	HIGH vs CON	0.698807	0.948948	0.924177
OLIGO_01333	-	Pde7a	MAT vs SAT	0.665636	0.903534	0.957832	HIGH vs CON	0.875048	1.01576	0.972361
OLIGO_01334	530341	CTTNBP2	MAT vs SAT	0.536168	0.854043	1.06602	HIGH vs CON	0.441415	1.0831	0.804477
OLIGO_01335	510244	CDKN2D	MAT vs SAT	0.208241	0.647107	0.919728	HIGH vs CON	0.782314	0.98223	0.94775
OLIGO_01336	-	CN432352	MAT vs SAT	0.17382	0.608208	1.14852	HIGH vs CON	0.152093	0.8639	0.571102
OLIGO_01337	528446	RASL11B	MAT vs SAT	0.0344514	0.367972	0.766032	HIGH vs CON	0.27585	0.878017	0.699788
OLIGO_01338	-	CN432310	MAT vs SAT	0.934067	0.984342	0.992493	HIGH vs CON	0.244959	1.1143	0.675181
OLIGO_01339	-	ANKS1A	MAT vs SAT	0.0174126	0.300526	1.14015	HIGH vs CON	0.904019	1.00608	0.978026
OLIGO_01340	519309	ZNF790	MAT vs SAT	0.224233	0.659035	1.14652	HIGH vs CON	0.87806	1.017	0.973081
OLIGO_01341	-	CN432334	MAT vs SAT	0.472845	0.824436	1.08206	HIGH vs CON	0.813334	0.974577	0.957578
OLIGO_01342	510915	OIT3	MAT vs SAT	0.235801	0.672015	1.10043	HIGH vs CON	0.349709	1.07771	0.749578
OLIGO_01343	-	LOC513431	MAT vs SAT	0.28002	0.703678	1.29112	HIGH vs CON	0.700541	0.914407	0.924549
OLIGO_01344	614382	NFYB	MAT vs SAT	0.660688	0.901517	1.0878	HIGH vs CON	0.312986	0.821988	0.722239
OLIGO_01345	281871	ISG15	MAT vs SAT	0.989553	0.996545	0.998918	HIGH vs CON	0.366826	1.07857	0.761309
OLIGO_01346	281170	FRZB	MAT vs SAT	0.93253	0.983981	1.01048	HIGH vs CON	0.318678	0.882739	0.727103
OLIGO_01347	-	CN432472	MAT vs SAT	0.544538	0.858961	0.946295	HIGH vs CON	0.532011	1.0586	0.849557
OLIGO_01348	786290	MN1	MAT vs SAT	0.825832	0.955496	1.02551	HIGH vs CON	0.164009	0.848522	0.588665
OLIGO_01349	-	LOC508045	MAT vs SAT	0.500875	0.836837	1.08596	HIGH vs CON	0.196984	0.851127	0.627852
OLIGO_01350	514644	LOC514644	MAT vs SAT	0.377852	0.768647	1.09336	HIGH vs CON	0.325314	1.10502	0.732702
OLIGO_01351	-	CN432486	MAT vs SAT	0.41027	0.785516	1.17923	HIGH vs CON	0.144818	1.34836	0.559804
OLIGO_01352	-	P4HA2	MAT vs SAT	0.513042	0.842057	0.93342	HIGH vs CON	0.212308	1.14316	0.644296
OLIGO_01353	537176	Dcc	MAT vs SAT	0.31521	0.730145	0.891884	HIGH vs CON	0.344253	1.11355	0.745865
OLIGO_01354	532875	AFG3L1	MAT vs SAT	0.254822	0.686738	1.08314	HIGH vs CON	0.559066	1.04117	0.859378
OLIGO_01355	-	TC382399	MAT vs SAT	0.469193	0.822857	0.944794	HIGH vs CON	0.719549	0.972395	0.931043
OLIGO_01356	786025	BAHCC1	MAT vs SAT	0.0113529	0.249903	1.24315	HIGH vs CON	0.0428873	1.18224	0.374415
OLIGO_01357	-	TC366337	MAT vs SAT	0.583214	0.873441	0.883862	HIGH vs CON	0.263897	0.774724	0.690052
OLIGO_01358	-	MGC138937	MAT vs SAT	0.495473	0.834497	1.09093	HIGH vs CON	0.187165	1.18759	0.617456
OLIGO_01359	100138017	PTPRA	MAT vs SAT	0.0191677	0.310017	0.678661	HIGH vs CON	0.114865	1.2817	0.518938
OLIGO_01360	508138	THAP3	MAT vs SAT	0.795601	0.947137	0.979148	HIGH vs CON	0.130852	0.880385	0.540633
OLIGO_01361	513606	MGC127832	MAT vs SAT	0.244443	0.679121	1.12387	HIGH vs CON	0.292792	0.900211	0.70983
OLIGO_01362	507911	KCTD13	MAT vs SAT	0.478926	0.82666	0.93742	HIGH vs CON	0.534131	0.944934	0.849979
OLIGO_01363	-	CN432362	MAT vs SAT	0.293615	0.712274	1.09954	HIGH vs CON	0.566596	0.950151	0.863563
OLIGO_01364	614713	SLC25A26	MAT vs SAT	0.515397	0.842898	0.94755	HIGH vs CON	0.50328	1.05703	0.838379
OLIGO_01365	521926	EIF2B4	MAT vs SAT	0.908799	0.977993	1.02327	HIGH vs CON	0.691936	0.923349	0.921093
OLIGO_01366	-	LOC507622	MAT vs SAT	0.503038	0.836909	0.90759	HIGH vs CON	0.576835	1.08395	0.86834
OLIGO_01367	506305	RARS	MAT vs SAT	0.608019	0.883985	0.913849	HIGH vs CON	0.483038	0.883682	0.826575
OLIGO_01368	-	TC361327	MAT vs SAT	0.394197	0.777347	1.17043	HIGH vs CON	0.744015	0.942033	0.939214
OLIGO_01369	782907	LOC782907	MAT vs SAT	0.326038	0.737537	1.10221	HIGH vs CON	0.466874	0.930916	0.8193
OLIGO_01370	-	CN433233	MAT vs SAT	0.334249	0.742553	1.08453	HIGH vs CON	0.145445	0.882738	0.560964
OLIGO_01371	-	C20orf194	MAT vs SAT	0.612315	0.884796	1.04597	HIGH vs CON	0.562074	1.05284	0.861349
OLIGO_01372	534257	LOC534257	MAT vs SAT	0.787373	0.945261	1.03207	HIGH vs CON	0.260543	0.8744	0.686159
OLIGO_01373	515743	MGC126933	MAT vs SAT	0.506457	0.838507	0.949449	HIGH vs CON	0.665118	1.03423	0.909889
OLIGO_01374	281565	UGP2	MAT vs SAT	0.0913662	0.499486	0.899969	HIGH vs CON	0.0453396	0.880405	0.381907
OLIGO_01375	506836	NUP50	MAT vs SAT	0.853652	0.963238	1.0261	HIGH vs CON	0.27748	1.16709	0.701701
OLIGO_01376	100125224	PIP5K1A	MAT vs SAT	0.749751	0.932632	1.03935	HIGH vs CON	0.555687	0.930912	0.857279
OLIGO_01377	-	NME1	MAT vs SAT	0.616512	0.885524	0.921787	HIGH vs CON	0.963147	1.00751	0.992191
OLIGO_01378	-	TC346190	MAT vs SAT	0.911545	0.97912	1.01343	HIGH vs CON	0.285578	0.877611	0.707958
OLIGO_01379	-	CGGBP1	MAT vs SAT	0.340958	0.746848	0.926741	HIGH vs CON	0.728893	1.02772	0.935102
OLIGO_01380	616334	NENF	MAT vs SAT	0.0148573	0.279686	1.10574	HIGH vs CON	0.352183	0.965324	0.751709
OLIGO_01381	531733	H2AFX	MAT vs SAT	0.470732	0.823595	0.934866	HIGH vs CON	0.209958	0.887739	0.641858
OLIGO_01382	-	LOC511397	MAT vs SAT	0.662591	0.902358	1.11224	HIGH vs CON	0.978952	1.00643	0.996235
OLIGO_01383	512445	ZNF18	MAT vs SAT	0.54703	0.859394	1.05466	HIGH vs CON	0.422364	0.931257	0.796122
OLIGO_01384	-	LOC787108	MAT vs SAT	0.223925	0.659035	0.787347	HIGH vs CON	0.819223	0.957044	0.959089
OLIGO_01385	614773	ZFP36L1	MAT vs SAT	0.0214183	0.319259	0.743121	HIGH vs CON	0.926042	1.01104	0.983443
OLIGO_01386	100125763	C5orf13	MAT vs SAT	0.73522	0.927505	0.958733	HIGH vs CON	0.133324	0.823931	0.543948
OLIGO_01387	505981	MRPL9	MAT vs SAT	0.738327	0.928697	1.0477	HIGH vs CON	0.910774	0.984514	0.980588
OLIGO_01388	-	MGC52110	MAT vs SAT	0.869181	0.968639	0.967291	HIGH vs CON	0.635676	0.908497	0.895802
OLIGO_01389	360194	POFUT1	MAT vs SAT	0.136232	0.566659	1.13244	HIGH vs CON	0.23321	1.10321	0.663021
OLIGO_01390	-	TC359671	MAT vs SAT	0.0220737	0.322301	0.787018	HIGH vs CON	0.296327	0.90302	0.712486
OLIGO_01391	-	KIAA1509	MAT vs SAT	0.909783	0.978298	0.991912	HIGH vs CON	0.903682	0.991364	0.978026
OLIGO_01392	-	LOC618835	MAT vs SAT	0.0042522	0.166754	1.2047	HIGH vs CON	0.708558	1.02152	0.927782
OLIGO_01393	541096	DOPEY1	MAT vs SAT	0.66781	0.904501	0.982055	HIGH vs CON	0.591089	0.977548	0.876595
OLIGO_01394	529346	GAB2	MAT vs SAT	0.842474	0.960741	1.00885	HIGH vs CON	0.186749	0.941632	0.616836
OLIGO_01395	614139	ELP4	MAT vs SAT	0.124091	0.55159	0.87036	HIGH vs CON	0.508912	1.0595	0.840289
OLIGO_01396	533149	EHBP1	MAT vs SAT	0.0783317	0.474005	1.30646	HIGH vs CON	0.464704	0.899007	0.818667
OLIGO_01397	613636	ARD1A	MAT vs SAT	0.200713	0.639847	0.865892	HIGH vs CON	0.0864817	0.82112	0.470436
OLIGO_01398	535652	LRRK2	MAT vs SAT	0.464133	0.819835	1.08664	HIGH vs CON	0.973681	1.00372	0.994412
OLIGO_01399	787696	TOP2A	MAT vs SAT	0.0563664	0.422344	0.793245	HIGH vs CON	0.0797861	0.81006	0.453113
OLIGO_01400	281707	COPZ1	MAT vs SAT	0.0164069	0.290959	0.789903	HIGH vs CON	0.493491	0.940207	0.832863
OLIGO_01401	-	CN433364	MAT vs SAT	0.655728	0.900744	0.945881	HIGH vs CON	0.881264	1.01876	0.973083
OLIGO_01402	508805	GOLGA2	MAT vs SAT	0.0933498	0.503405	1.1698	HIGH vs CON	0.0630532	1.19194	0.420492
OLIGO_01403	510824	MRPS18B	MAT vs SAT	0.147386	0.579523	1.13227	HIGH vs CON	0.737467	0.972553	0.936079
OLIGO_01404	524078	SLC7A11	MAT vs SAT	0.652613	0.899762	1.06055	HIGH vs CON	0.311929	0.874747	0.7217
OLIGO_01405	-	CN433384	MAT vs SAT	0.70417	0.916608	1.05945	HIGH vs CON	0.384468	1.14293	0.772089
OLIGO_01406	614434	CDCA3	MAT vs SAT	0.220769	0.657299	0.906646	HIGH vs CON	0.337839	0.926825	0.741463
OLIGO_01407	539788	CBX3	MAT vs SAT	0.253432	0.686222	0.89733	HIGH vs CON	0.0538957	0.826749	0.400014
OLIGO_01408	789276	LOC614135	MAT vs SAT	0.474772	0.825434	0.895317	HIGH vs CON	0.83311	1.03289	0.962395
OLIGO_01409	509971	ANGPTL1	MAT vs SAT	0.0125426	0.260582	0.72385	HIGH vs CON	0.757046	1.03684	0.942764
OLIGO_01410	540526	FBXO11	MAT vs SAT	0.707606	0.91873	0.97109	HIGH vs CON	0.187081	1.1117	0.617456
OLIGO_01411	533137	SLC9A6	MAT vs SAT	0.10758	0.527941	0.733528	HIGH vs CON	0.819701	1.04302	0.95925
OLIGO_01412	615728	SYPL1	MAT vs SAT	0.163882	0.597925	0.895035	HIGH vs CON	0.512179	0.950328	0.841223
OLIGO_01413	533155	MAP2K1IP1	MAT vs SAT	0.83699	0.958325	0.979711	HIGH vs CON	0.0229615	0.781512	0.311741
OLIGO_01414	768227	IMMP1L	MAT vs SAT	0.08962	0.497035	0.85108	HIGH vs CON	0.67134	0.962161	0.912636
OLIGO_01415	538467	PEO1	MAT vs SAT	0.107228	0.527589	0.891624	HIGH vs CON	0.0478309	0.865848	0.387057
OLIGO_01416	614553	SNRPC	MAT vs SAT	0.753471	0.933679	1.01548	HIGH vs CON	0.00193509	0.836946	0.1564
OLIGO_01417	-	TMP21	MAT vs SAT	0.088074	0.49217	0.8303	HIGH vs CON	0.931301	0.991074	0.984553
OLIGO_01418	-	CN433437	MAT vs SAT	0.980137	0.995006	0.995432	HIGH vs CON	0.132982	0.750836	0.543366
OLIGO_01419	534898	ANKRD46	MAT vs SAT	0.588323	0.875597	0.939143	HIGH vs CON	0.154304	1.18526	0.574023
OLIGO_01420	100140898	PAPOLB	MAT vs SAT	0.852693	0.963238	1.02099	HIGH vs CON	0.124699	0.836639	0.533202
OLIGO_01421	613678	CSTF3	MAT vs SAT	0.820892	0.954153	0.970136	HIGH vs CON	0.257338	1.16735	0.683295
OLIGO_01422	535816	FTCD	MAT vs SAT	0.318645	0.733016	0.919193	HIGH vs CON	0.420146	1.07008	0.794215
OLIGO_01423	-	CN433460	MAT vs SAT	0.728455	0.92587	0.972329	HIGH vs CON	0.530584	1.05223	0.849075
OLIGO_01424	530279	CN433462	MAT vs SAT	0.95155	0.988076	0.995878	HIGH vs CON	0.393745	1.06041	0.777103
OLIGO_01425	534910	CD200	MAT vs SAT	0.308644	0.725437	1.13911	HIGH vs CON	0.277676	1.14935	0.701701
OLIGO_01426	507226	TPX2	MAT vs SAT	0.808763	0.950646	1.02698	HIGH vs CON	0.508224	0.929391	0.840289
OLIGO_01427	526129	E2F7	MAT vs SAT	0.906239	0.977993	1.01724	HIGH vs CON	0.0038187	0.617129	0.193935
OLIGO_01428	767866	NOTCH1	MAT vs SAT	0.260378	0.689985	1.09134	HIGH vs CON	0.115024	0.882622	0.51927
OLIGO_01429	520192	EPHA4	MAT vs SAT	0.755889	0.933679	0.955418	HIGH vs CON	0.0298654	0.709103	0.334346
OLIGO_01430	-	GCH1	MAT vs SAT	0.115682	0.540486	1.39564	HIGH vs CON	0.490025	1.1521	0.830598
OLIGO_01431	512908	HCFC1	MAT vs SAT	0.770698	0.93815	0.97701	HIGH vs CON	0.711784	0.970924	0.928439
OLIGO_01432	531141	SEMA3F	MAT vs SAT	0.437137	0.798656	0.941832	HIGH vs CON	0.391034	1.06854	0.775669
OLIGO_01433	540746	BNC2	MAT vs SAT	0.520517	0.845935	0.917725	HIGH vs CON	0.817226	1.03118	0.958274
OLIGO_01434	538794	CPEB4	MAT vs SAT	0.521549	0.846567	1.06353	HIGH vs CON	0.236363	0.890799	0.666311
OLIGO_01435	507299	LOC727936	MAT vs SAT	0.000379139	0.0612864	0.615473	HIGH vs CON	0.45222	0.919906	0.811888
OLIGO_01436	536517	TIAM1	MAT vs SAT	0.560061	0.86604	0.898116	HIGH vs CON	0.137664	0.754153	0.548463
OLIGO_01437	-	CEP27	MAT vs SAT	0.922524	0.981815	1.00988	HIGH vs CON	0.518401	1.06789	0.843014
OLIGO_01438	540737	KIAA0101	MAT vs SAT	0.538844	0.855681	0.907279	HIGH vs CON	0.259126	0.834202	0.684614
OLIGO_01439	516853	IGF2BP1	MAT vs SAT	0.223873	0.659035	0.814127	HIGH vs CON	0.502103	1.11807	0.837892
OLIGO_01440	511167	NRM	MAT vs SAT	0.389608	0.776697	1.06791	HIGH vs CON	0.559824	0.956718	0.859544
OLIGO_01441	-	CN432648	MAT vs SAT	0.817875	0.952801	1.02957	HIGH vs CON	0.26438	0.865912	0.690785
OLIGO_01442	510242	C16orf5	MAT vs SAT	0.346789	0.751771	0.928449	HIGH vs CON	0.0281085	0.831188	0.324908
OLIGO_01443	539602	NGDN	MAT vs SAT	0.58335	0.873441	1.07404	HIGH vs CON	0.326723	1.13779	0.73315
OLIGO_01444	539525	RUNDC1	MAT vs SAT	0.757463	0.934495	0.989166	HIGH vs CON	0.243877	0.958915	0.67416
OLIGO_01445	-	F830021D11Rik	MAT vs SAT	0.0743463	0.468597	0.787851	HIGH vs CON	0.139669	0.823552	0.552543
OLIGO_01446	511042	NMNAT2	MAT vs SAT	0.286766	0.707888	1.13486	HIGH vs CON	0.561359	1.07047	0.86064
OLIGO_01447	-	CN432662	MAT vs SAT	0.614718	0.885067	0.973604	HIGH vs CON	0.760075	1.01632	0.942944
OLIGO_01448	-	TC352559	MAT vs SAT	0.0492758	0.408458	0.77729	HIGH vs CON	0.486399	0.919083	0.828478
OLIGO_01449	534321	SOX6	MAT vs SAT	0.0244358	0.331346	1.17058	HIGH vs CON	0.0758636	1.12788	0.446595
OLIGO_01450	281355	NPPA	MAT vs SAT	0.970166	0.992834	1.004	HIGH vs CON	0.575499	0.941741	0.867634
OLIGO_01451	505096	APBB1	MAT vs SAT	0.934064	0.984342	1.01114	HIGH vs CON	0.0455398	0.751475	0.382287
OLIGO_01452	540181	ARID1A	MAT vs SAT	0.545967	0.859394	0.910075	HIGH vs CON	0.161275	0.79904	0.584067
OLIGO_01453	512481	ERGIC2	MAT vs SAT	0.931357	0.983981	0.994188	HIGH vs CON	0.936995	0.994665	0.985864
OLIGO_01454	-	CN432567	MAT vs SAT	0.664932	0.903463	1.04818	HIGH vs CON	0.991126	1.00121	0.997756
OLIGO_01455	-	CN432575	MAT vs SAT	0.693411	0.912967	1.05847	HIGH vs CON	0.560868	0.919371	0.860264
OLIGO_01456	537054	POMT2	MAT vs SAT	0.619002	0.887013	0.947357	HIGH vs CON	0.570787	1.06367	0.864957
OLIGO_01457	514161	AMIGO3	MAT vs SAT	0.761197	0.935092	1.02155	HIGH vs CON	0.917732	1.00726	0.98113
OLIGO_01458	511727	LRRC49	MAT vs SAT	0.473199	0.824436	1.1304	HIGH vs CON	0.569894	1.10164	0.864493
OLIGO_01459	539825	MAST1	MAT vs SAT	0.0505899	0.411898	1.15916	HIGH vs CON	0.415295	1.06018	0.791448
OLIGO_01460	-	TC375194	MAT vs SAT	0.879692	0.970729	1.01019	HIGH vs CON	0.119138	1.1147	0.526363
OLIGO_01461	540176	ATP5G3	MAT vs SAT	0.90762	0.977993	0.977357	HIGH vs CON	0.334655	0.824269	0.739431
OLIGO_01462	507593	C16orf69	MAT vs SAT	0.960378	0.990655	0.991654	HIGH vs CON	0.310262	0.840274	0.720368
OLIGO_01463	-	CN433819	MAT vs SAT	0.0804702	0.47585	0.772733	HIGH vs CON	0.584507	0.92579	0.871914
OLIGO_01464	614630	CTNNBIP1	MAT vs SAT	0.633505	0.892932	0.953702	HIGH vs CON	0.0865956	0.836888	0.470436
OLIGO_01465	527903	LOC653968	MAT vs SAT	0.963784	0.991152	0.993494	HIGH vs CON	0.20461	1.20582	0.634947
OLIGO_01466	-	LOC536155	MAT vs SAT	0.151712	0.586621	0.877095	HIGH vs CON	0.517655	0.943996	0.842903
OLIGO_01467	790519	ATP11A	MAT vs SAT	0.510157	0.839803	1.07254	HIGH vs CON	0.20251	0.870963	0.633233
OLIGO_01468	539566	NIPBL	MAT vs SAT	0.0969128	0.5095	0.81938	HIGH vs CON	0.240686	0.871402	0.670334
OLIGO_01469	516584	HIAT1	MAT vs SAT	0.0592413	0.428963	0.672205	HIGH vs CON	0.926165	0.981755	0.983443
OLIGO_01470	618296	POLR3K	MAT vs SAT	0.947505	0.987434	1.00395	HIGH vs CON	0.0668508	1.12298	0.426231
OLIGO_01471	783161	LOC152217	MAT vs SAT	0.459544	0.816193	1.06377	HIGH vs CON	0.013152	1.25539	0.271155
OLIGO_01472	-	CN433716	MAT vs SAT	0.479967	0.82689	1.07392	HIGH vs CON	0.18954	0.873616	0.620276
OLIGO_01473	505750	LRIG1	MAT vs SAT	0.0760599	0.470677	1.22536	HIGH vs CON	0.633266	0.949216	0.894876
OLIGO_01474	539294	LOC539294	MAT vs SAT	0.835194	0.957821	0.979278	HIGH vs CON	0.00592999	1.36886	0.217468
OLIGO_01475	-	CN433518	MAT vs SAT	0.274339	0.700145	0.936964	HIGH vs CON	0.128098	1.0967	0.538686
OLIGO_01476	508527	FAM44A	MAT vs SAT	0.129332	0.560058	0.755254	HIGH vs CON	0.652264	0.922561	0.902856
OLIGO_01477	282022	PTGS1	MAT vs SAT	0.634789	0.892978	0.95937	HIGH vs CON	0.506427	0.943442	0.840289
OLIGO_01478	781257	MTCH1	MAT vs SAT	0.380234	0.770759	1.08137	HIGH vs CON	0.95476	0.995017	0.990478
OLIGO_01479	100124522	INTS8	MAT vs SAT	0.331036	0.740525	1.10132	HIGH vs CON	0.524478	0.93928	0.845383
OLIGO_01480	280695	MB	MAT vs SAT	0.851384	0.963238	1.01288	HIGH vs CON	0.0970737	0.888272	0.488588
OLIGO_01481	617975	H1F0	MAT vs SAT	0.663257	0.902986	1.06034	HIGH vs CON	0.611325	1.07085	0.884794
OLIGO_01482	-	LOC536815	MAT vs SAT	0.0964636	0.5095	0.690348	HIGH vs CON	0.707464	1.08346	0.927018
OLIGO_01483	541270	WDR33	MAT vs SAT	0.0265642	0.341555	1.27095	HIGH vs CON	0.0506247	0.812653	0.394942
OLIGO_01484	617379	RNF170	MAT vs SAT	0.772424	0.938622	1.01475	HIGH vs CON	0.173108	1.07358	0.600687
OLIGO_01485	508734	NPPB	MAT vs SAT	0.836702	0.958307	0.993696	HIGH vs CON	0.38494	1.02733	0.772215
OLIGO_01486	508872	C14orf133	MAT vs SAT	0.0282331	0.345869	0.862075	HIGH vs CON	0.0152565	1.18191	0.282038
OLIGO_01487	507125	C1orf50	MAT vs SAT	0.825563	0.955496	1.03094	HIGH vs CON	0.603674	0.930495	0.881341
OLIGO_01488	512715	TUBE1	MAT vs SAT	0.459947	0.816254	1.04254	HIGH vs CON	0.33871	1.05576	0.741682
OLIGO_01489	532791	KEAP1	MAT vs SAT	0.702161	0.915687	1.01665	HIGH vs CON	0.919284	0.995643	0.98128
OLIGO_01490	513493	MYO9B	MAT vs SAT	0.795571	0.947137	1.02742	HIGH vs CON	0.894858	1.01388	0.97568
OLIGO_01491	-	CN432774	MAT vs SAT	0.340704	0.746848	1.14701	HIGH vs CON	0.600822	0.928156	0.880232
OLIGO_01492	538533	Tia1	MAT vs SAT	0.506389	0.838499	0.942816	HIGH vs CON	0.999938	0.999993	0.999982
OLIGO_01493	-	CN432783	MAT vs SAT	0.11174	0.534698	0.847367	HIGH vs CON	0.138483	0.857762	0.550236
OLIGO_01494	509882	DLG3	MAT vs SAT	0.130466	0.561927	0.823432	HIGH vs CON	0.530795	1.08121	0.849292
OLIGO_01495	506628	CBX2	MAT vs SAT	0.840523	0.960172	0.969381	HIGH vs CON	0.941418	0.988714	0.987145
OLIGO_01496	-	LOC524220	MAT vs SAT	0.183113	0.621313	1.12775	HIGH vs CON	0.272174	0.906413	0.697403
OLIGO_01497	511371	Six1	MAT vs SAT	0.0538864	0.418763	1.51227	HIGH vs CON	0.133331	1.3694	0.543948
OLIGO_01498	-	SCARNA9	MAT vs SAT	0.791947	0.946097	1.01691	HIGH vs CON	0.551771	1.03874	0.855758
OLIGO_01499	-	MGC138004	MAT vs SAT	0.0750071	0.469966	1.51551	HIGH vs CON	0.364185	0.815536	0.759663
OLIGO_01500	-	FAM80B	MAT vs SAT	0.776021	0.94032	1.03436	HIGH vs CON	0.133393	0.831409	0.543948
OLIGO_01501	614517	GAS7	MAT vs SAT	0.185429	0.62357	1.09514	HIGH vs CON	0.677923	1.02817	0.91422
OLIGO_01502	616813	TTC35	MAT vs SAT	0.480579	0.827254	1.04359	HIGH vs CON	0.390412	0.949189	0.775617
OLIGO_01503	613381	HN1	MAT vs SAT	0.176022	0.610782	0.87489	HIGH vs CON	0.250877	0.893619	0.679363
OLIGO_01504	519958	MAP3K7IP1	MAT vs SAT	0.513619	0.842474	1.03616	HIGH vs CON	0.621391	0.973574	0.889779
OLIGO_01505	535664	GPRC5C	MAT vs SAT	0.0315029	0.358285	0.833358	HIGH vs CON	0.240588	0.91004	0.670237
OLIGO_01506	326577	SLC1A4	MAT vs SAT	0.253141	0.686174	0.84429	HIGH vs CON	0.50148	0.906484	0.837484
OLIGO_01507	506730	MACF1	MAT vs SAT	0.956864	0.989678	1.00597	HIGH vs CON	0.416845	0.913704	0.792382
OLIGO_01508	509500	RXRG	MAT vs SAT	0.00484541	0.176535	1.71993	HIGH vs CON	0.38221	0.861435	0.770664
OLIGO_01509	784805	LOC784805	MAT vs SAT	0.119817	0.547458	0.840575	HIGH vs CON	0.731233	0.963733	0.935829
OLIGO_01510	-	CN432865	MAT vs SAT	0.711858	0.920207	0.975567	HIGH vs CON	0.187161	0.91333	0.617456
OLIGO_01511	-	CN432866	MAT vs SAT	0.925232	0.982764	0.990633	HIGH vs CON	0.739127	1.03402	0.936284
OLIGO_01512	515561	ZNF462	MAT vs SAT	0.025698	0.337327	1.39584	HIGH vs CON	0.263613	0.854596	0.689598
OLIGO_01513	444860	SIAT10	MAT vs SAT	0.0145823	0.277713	1.24573	HIGH vs CON	0.125689	0.8784	0.53497
OLIGO_01514	-	CN432832	MAT vs SAT	0.883704	0.972021	1.01147	HIGH vs CON	0.304266	1.08483	0.716457
OLIGO_01515	281348	NEFL	MAT vs SAT	0.0579131	0.425989	1.20589	HIGH vs CON	0.738041	0.969291	0.936079
OLIGO_01516	540757	TFAP4	MAT vs SAT	0.308844	0.725463	0.863508	HIGH vs CON	0.220086	0.836782	0.652627
OLIGO_01517	613828	DR1	MAT vs SAT	0.104853	0.524662	0.849041	HIGH vs CON	0.292758	0.901629	0.70983
OLIGO_01518	781149	LOC781149	MAT vs SAT	0.868659	0.968418	0.991365	HIGH vs CON	0.0221942	1.13961	0.308564
OLIGO_01519	532603	KIAA1598	MAT vs SAT	0.914527	0.979474	0.982755	HIGH vs CON	0.249103	0.826287	0.678698
OLIGO_01521	-	CN432905	MAT vs SAT	0.00991335	0.237834	1.24818	HIGH vs CON	0.384256	0.934443	0.772089
OLIGO_01522	-	CN432934	MAT vs SAT	0.979847	0.995006	0.997335	HIGH vs CON	0.14299	1.17387	0.557361
OLIGO_01523	510525	MGC128929	MAT vs SAT	0.116748	0.54146	0.840622	HIGH vs CON	0.731857	0.964149	0.93584
OLIGO_01524	353245	CEP57	MAT vs SAT	0.18027	0.617805	1.13945	HIGH vs CON	0.00653797	0.747443	0.221363
OLIGO_01525	-	SFRS10	MAT vs SAT	0.933344	0.983981	0.992903	HIGH vs CON	0.938117	0.993411	0.986023
OLIGO_01526	-	LOC505030	MAT vs SAT	0.392991	0.77724	0.858081	HIGH vs CON	0.039905	0.677101	0.364536
OLIGO_01527	507986	MOCS2	MAT vs SAT	0.00300569	0.146472	1.2304	HIGH vs CON	0.430682	1.04916	0.800796
OLIGO_01528	-	RP11-11C5.2	MAT vs SAT	0.951473	0.988074	1.00662	HIGH vs CON	0.77258	1.03189	0.947007
OLIGO_01529	532641	LOC532641	MAT vs SAT	0.0519511	0.416892	1.24101	HIGH vs CON	0.999833	1.00002	0.999982
OLIGO_01530	-	CN433575	MAT vs SAT	0.0554244	0.420349	1.2901	HIGH vs CON	0.538354	0.92567	0.852045
OLIGO_01531	-	CN433577	MAT vs SAT	0.794003	0.946787	1.04882	HIGH vs CON	0.253477	1.23699	0.681252
OLIGO_01532	534330	PIF1	MAT vs SAT	0.724875	0.923873	0.960006	HIGH vs CON	0.0106489	1.39008	0.247339
OLIGO_01533	532409	HMGB3	MAT vs SAT	0.741962	0.929862	1.035	HIGH vs CON	0.532943	0.936658	0.849557
OLIGO_01534	511245	D4ST1	MAT vs SAT	0.270347	0.697436	0.84398	HIGH vs CON	0.766507	0.956119	0.945384
OLIGO_01535	404124	ST6GALNAC4	MAT vs SAT	0.387312	0.776262	0.941913	HIGH vs CON	0.811657	0.98382	0.957146
OLIGO_01536	507472	DRG2	MAT vs SAT	0.00944578	0.236436	0.50524	HIGH vs CON	0.841915	1.04806	0.965613
OLIGO_01537	504985	TSC2	MAT vs SAT	0.0236371	0.329284	1.34358	HIGH vs CON	0.647128	0.946394	0.900925
OLIGO_01538	512570	LZTFL1	MAT vs SAT	0.247608	0.683521	1.18191	HIGH vs CON	0.139474	1.24183	0.552543
OLIGO_01539	-	LOC537799	MAT vs SAT	0.291165	0.710392	1.20996	HIGH vs CON	0.45637	0.875228	0.81361
OLIGO_01540	509827	Atf2	MAT vs SAT	0.36152	0.759217	0.916649	HIGH vs CON	0.507942	1.06476	0.840289
OLIGO_01541	-	LOC513270	MAT vs SAT	0.0460007	0.399301	1.18688	HIGH vs CON	0.000865688	1.38184	0.105775
OLIGO_01542	614521	Rab35	MAT vs SAT	0.98969	0.996577	0.998475	HIGH vs CON	0.587576	1.06649	0.874506
OLIGO_01543	-	CN433653	MAT vs SAT	0.00484789	0.176535	1.6448	HIGH vs CON	0.3196	0.855158	0.727853
OLIGO_01544	-	MGC137242	MAT vs SAT	0.939644	0.985292	1.00707	HIGH vs CON	0.235001	1.1197	0.664448
OLIGO_01545	-	TCEB1	MAT vs SAT	0.170785	0.606605	0.826968	HIGH vs CON	0.232696	1.1786	0.663021
OLIGO_01546	513265	CDKN2AIP	MAT vs SAT	0.270019	0.697436	0.898844	HIGH vs CON	0.939861	0.992872	0.986333
OLIGO_01547	520302	VRK3	MAT vs SAT	0.906972	0.977993	1.00836	HIGH vs CON	0.568895	1.04161	0.864363
OLIGO_01548	510764	LOC510764	MAT vs SAT	0.134622	0.566299	0.864963	HIGH vs CON	0.291025	0.904366	0.70983
OLIGO_01549	-	CN433664	MAT vs SAT	0.572128	0.870412	1.05369	HIGH vs CON	0.618821	1.04708	0.888867
OLIGO_01550	767817	CDC5L	MAT vs SAT	0.688422	0.911682	1.05564	HIGH vs CON	0.520853	0.916642	0.843844
OLIGO_01551	-	MGC142307	MAT vs SAT	0.199134	0.638039	0.865416	HIGH vs CON	0.305137	0.891968	0.716457
OLIGO_01552	618379	DNAL4	MAT vs SAT	0.085554	0.486103	1.08074	HIGH vs CON	0.0170829	0.893371	0.289661
OLIGO_01553	537539	ALDH9A1	MAT vs SAT	0.554068	0.862645	0.956823	HIGH vs CON	0.0987644	1.13656	0.490313
OLIGO_01554	509253	C7orf30	MAT vs SAT	0.653056	0.89982	1.04722	HIGH vs CON	0.518859	1.0687	0.843118
OLIGO_01555	533890	APRIN	MAT vs SAT	0.311633	0.728229	1.116	HIGH vs CON	0.387078	1.0979	0.7727
OLIGO_01556	541148	PTX3	MAT vs SAT	0.0357351	0.369363	0.615188	HIGH vs CON	0.701507	0.920644	0.924719
OLIGO_01557	507149	CDK8	MAT vs SAT	0.614362	0.885067	1.02621	HIGH vs CON	0.878084	1.00788	0.973081
OLIGO_01558	-	CN433729	MAT vs SAT	0.349168	0.753002	0.854398	HIGH vs CON	0.440012	1.13792	0.803855
OLIGO_01559	-	KIAA1333	MAT vs SAT	0.0701674	0.457017	0.784617	HIGH vs CON	0.831353	0.973302	0.961891
OLIGO_01560	-	TC347071	MAT vs SAT	0.67739	0.908054	1.0568	HIGH vs CON	0.204885	0.841719	0.63516
OLIGO_01561	617454	PKNOX2	MAT vs SAT	0.638696	0.893878	0.963936	HIGH vs CON	0.533225	0.9523	0.849557
OLIGO_01562	785291	Dlg1	MAT vs SAT	0.0908905	0.499276	0.795648	HIGH vs CON	0.148592	1.2127	0.565974
OLIGO_01563	528142	PSME4	MAT vs SAT	0.658052	0.900768	0.946757	HIGH vs CON	0.879689	1.01883	0.973081
OLIGO_01564	518321	C1QBP	MAT vs SAT	0.787522	0.945265	1.03822	HIGH vs CON	0.978086	0.99619	0.995969
OLIGO_01565	286767	PTHLH	MAT vs SAT	0.906151	0.977993	0.989333	HIGH vs CON	0.122016	0.863982	0.528917
OLIGO_01566	782020	PTER	MAT vs SAT	0.494757	0.834175	1.0637	HIGH vs CON	0.0650665	1.19133	0.424026
OLIGO_01567	100140328	SCFD1	MAT vs SAT	0.163737	0.597913	1.2232	HIGH vs CON	0.48678	1.10325	0.828596
OLIGO_01568	513947	CALB2	MAT vs SAT	0.952235	0.988246	1.00777	HIGH vs CON	0.226242	0.852159	0.659425
OLIGO_01569	525496	NUDT1	MAT vs SAT	0.0162086	0.289549	1.60361	HIGH vs CON	0.0516534	1.44722	0.39735
OLIGO_01570	281777	GAP43	MAT vs SAT	0.389176	0.776308	0.865055	HIGH vs CON	0.0165014	0.644966	0.286731
OLIGO_01571	-	ADFP	MAT vs SAT	0.802295	0.948415	1.04515	HIGH vs CON	0.324985	1.19262	0.732224
OLIGO_01572	523615	MIDN	MAT vs SAT	0.139472	0.569786	1.22732	HIGH vs CON	0.395054	0.891262	0.777408
OLIGO_01573	525252	TMUB2	MAT vs SAT	0.594748	0.877955	0.957894	HIGH vs CON	0.56836	1.04724	0.864161
OLIGO_01574	-	TIGD7	MAT vs SAT	0.176555	0.610782	1.20052	HIGH vs CON	0.510989	1.09079	0.841223
OLIGO_01575	514233	RBP1	MAT vs SAT	0.8136	0.952207	0.970962	HIGH vs CON	0.598117	0.936025	0.879525
OLIGO_01576	281268	KRT5	MAT vs SAT	0.378653	0.769556	0.813431	HIGH vs CON	0.0870452	0.659852	0.47118
OLIGO_01577	-	C12orf38	MAT vs SAT	0.827053	0.955888	1.03486	HIGH vs CON	0.447599	1.12765	0.808808
OLIGO_01578	504968	ABLIM1	MAT vs SAT	0.615401	0.885067	1.05275	HIGH vs CON	0.428483	0.921718	0.799822
OLIGO_01579	281682	CFDP1	MAT vs SAT	0.138343	0.567722	0.949849	HIGH vs CON	0.220245	1.04298	0.652769
OLIGO_01580	-	CN433894	MAT vs SAT	0.396536	0.779141	1.07069	HIGH vs CON	0.875054	1.01261	0.972361
OLIGO_01581	-	TRUB1	MAT vs SAT	0.1623	0.597083	1.19652	HIGH vs CON	0.840572	1.02536	0.964858
OLIGO_01582	-	SOX3	MAT vs SAT	0.192217	0.630603	0.823346	HIGH vs CON	0.132511	1.25395	0.543026
OLIGO_01583	540431	YIPF3	MAT vs SAT	0.480299	0.827231	1.04411	HIGH vs CON	0.759625	1.01877	0.942944
OLIGO_01584	-	CN432966	MAT vs SAT	0.934396	0.984376	1.01001	HIGH vs CON	0.1482	1.19848	0.565292
OLIGO_01585	-	MAP3K9	MAT vs SAT	0.21832	0.65412	1.10497	HIGH vs CON	0.351075	0.927906	0.750815
OLIGO_01586	786845	NDUFB2	MAT vs SAT	0.041293	0.387634	0.832933	HIGH vs CON	0.437897	1.06774	0.803557
OLIGO_01587	515055	KIAA1833	MAT vs SAT	0.759531	0.93478	1.03654	HIGH vs CON	0.527716	0.928293	0.846972
OLIGO_01588	-	LOC783086	MAT vs SAT	0.0534545	0.418763	1.19501	HIGH vs CON	0.104679	1.15834	0.503722
OLIGO_01589	-	CN433000	MAT vs SAT	0.0353236	0.368963	1.13708	HIGH vs CON	0.972253	1.00198	0.994249
OLIGO_01590	507869	TPR	MAT vs SAT	0.545772	0.859394	0.925419	HIGH vs CON	0.87848	1.0197	0.973081
OLIGO_01591	-	CN433011	MAT vs SAT	0.491091	0.832086	0.869313	HIGH vs CON	0.155187	0.743439	0.574919
OLIGO_01592	780855	HISPPD1	MAT vs SAT	0.671958	0.906351	1.0272	HIGH vs CON	0.891546	1.00866	0.974487
OLIGO_01593	511376	MGC137613	MAT vs SAT	0.249493	0.684544	1.10479	HIGH vs CON	0.0213956	0.808427	0.308079
OLIGO_01594	506413	C1QTNF6	MAT vs SAT	0.0154194	0.28308	1.11747	HIGH vs CON	0.0242769	0.903111	0.317763
OLIGO_01595	528960	RRM2B	MAT vs SAT	0.464313	0.819835	1.13355	HIGH vs CON	0.466634	0.882768	0.8193
OLIGO_01596	511498	CYP2C19	MAT vs SAT	0.39245	0.77724	1.10613	HIGH vs CON	0.0618039	1.25921	0.417114
OLIGO_01597	282076	SNURF	MAT vs SAT	0.00125043	0.0951234	0.604271	HIGH vs CON	0.691601	0.949274	0.920916
OLIGO_01598	787322	LOC787322	MAT vs SAT	0.771864	0.938381	1.03784	HIGH vs CON	0.759769	0.961579	0.942944
OLIGO_01599	527845	ACOT9	MAT vs SAT	0.803983	0.948937	1.01564	HIGH vs CON	0.081436	0.891908	0.45767
OLIGO_01600	515161	ATP1A2	MAT vs SAT	0.807753	0.950525	0.9422	HIGH vs CON	0.315504	0.779284	0.724953
OLIGO_01601	618039	APOC2	MAT vs SAT	0.620657	0.887683	0.967352	HIGH vs CON	0.0874266	1.1272	0.471297
OLIGO_01602	534664	C1orf55	MAT vs SAT	0.2988	0.716366	0.873445	HIGH vs CON	0.294823	0.872434	0.7113
OLIGO_01603	-	LOC540478	MAT vs SAT	0.725249	0.924077	1.03583	HIGH vs CON	0.104197	1.18479	0.502414
OLIGO_01604	-	KIAA0427	MAT vs SAT	0.0560008	0.421996	0.881147	HIGH vs CON	0.551804	0.963359	0.855758
OLIGO_01605	508005	EXOSC9	MAT vs SAT	0.987361	0.995977	0.998156	HIGH vs CON	0.28591	1.13497	0.707958
OLIGO_01606	-	CN433079	MAT vs SAT	0.159858	0.595863	0.914729	HIGH vs CON	0.00271745	0.807268	0.172343
OLIGO_01607	-	CN433084	MAT vs SAT	0.0568233	0.422713	1.24567	HIGH vs CON	0.00728728	1.3893	0.222986
OLIGO_01608	540032	LOC116143	MAT vs SAT	0.198078	0.636808	0.881346	HIGH vs CON	0.25348	0.89456	0.681252
OLIGO_01609	540233	WFIKKN1	MAT vs SAT	0.163502	0.597703	0.831737	HIGH vs CON	0.810091	0.969651	0.957076
OLIGO_01610	-	HNRPR	MAT vs SAT	0.831491	0.956661	1.03055	HIGH vs CON	0.704534	0.9477	0.925264
OLIGO_01611	538354	TMEFF2	MAT vs SAT	0.0639597	0.439778	1.25359	HIGH vs CON	0.765257	0.966094	0.944811
OLIGO_01612	506485	PBXIP1	MAT vs SAT	0.582501	0.87302	1.0775	HIGH vs CON	0.652483	0.940777	0.902999
OLIGO_01613	521424	EMP1	MAT vs SAT	0.124731	0.552582	1.23175	HIGH vs CON	0.815631	1.03096	0.957726
OLIGO_01614	-	LOC146517	MAT vs SAT	0.0705792	0.457498	0.816003	HIGH vs CON	0.0221122	1.30469	0.308564
OLIGO_01615	514798	RUFY3	MAT vs SAT	0.958691	0.989909	1.00454	HIGH vs CON	0.296236	1.09742	0.712486
OLIGO_01616	505154	LOR	MAT vs SAT	0.0154688	0.283595	1.17802	HIGH vs CON	0.957774	1.00326	0.991419
OLIGO_01617	505019	SR140	MAT vs SAT	0.940372	0.985502	0.992237	HIGH vs CON	0.28279	0.892269	0.706634
OLIGO_01618	326284	FGF8	MAT vs SAT	0.21183	0.649354	1.0924	HIGH vs CON	0.233955	1.08769	0.663682
OLIGO_01619	505403	HDHD2	MAT vs SAT	0.135576	0.566659	0.75579	HIGH vs CON	0.256347	1.23331	0.683254
OLIGO_01620	506099	LOC202051	MAT vs SAT	0.714076	0.920348	1.03255	HIGH vs CON	0.539741	1.05529	0.852555
OLIGO_01621	-	RSC1A1	MAT vs SAT	0.743383	0.930597	1.03067	HIGH vs CON	0.00871099	0.762717	0.236307
OLIGO_01622	506242	SH2D4A	MAT vs SAT	0.565913	0.868153	1.09819	HIGH vs CON	0.134206	1.28669	0.5445
OLIGO_01623	-	CN433151	MAT vs SAT	0.497889	0.83545	0.85445	HIGH vs CON	0.969484	1.00885	0.993595
OLIGO_01624	530189	RAD23B	MAT vs SAT	0.807821	0.950525	1.03165	HIGH vs CON	0.901682	1.01594	0.977865
OLIGO_01625	-	CN433156	MAT vs SAT	0.254065	0.686255	0.905777	HIGH vs CON	0.0260419	0.814526	0.318521
OLIGO_01626	-	MT-1A	MAT vs SAT	0.0767288	0.471706	0.90651	HIGH vs CON	0.198151	0.932721	0.628348
OLIGO_01627	282714	MYH7	MAT vs SAT	0.842871	0.960888	1.06674	HIGH vs CON	0.135188	0.603768	0.545421
OLIGO_01628	533219	ACTC1	MAT vs SAT	0.000594403	0.0707555	0.751866	HIGH vs CON	0.63911	1.03249	0.897139
OLIGO_01629	282321	PPP3R1	MAT vs SAT	0.591014	0.876064	1.04697	HIGH vs CON	0.279514	1.09822	0.702895
OLIGO_01630	514108	EIF4ENIF1	MAT vs SAT	0.218611	0.654253	0.848235	HIGH vs CON	0.584605	0.930794	0.871941
OLIGO_01631	-	MGC137330	MAT vs SAT	0.000113251	0.0366131	1.28489	HIGH vs CON	0.114561	1.08599	0.518938
OLIGO_01632	515249	CKAP2	MAT vs SAT	0.0854843	0.486103	0.794462	HIGH vs CON	0.466123	0.910535	0.8193
OLIGO_01633	281177	FUT8	MAT vs SAT	0.437199	0.79866	1.07815	HIGH vs CON	0.143279	0.864719	0.55754
OLIGO_01634	519754	PKN2	MAT vs SAT	0.041145	0.387617	1.2011	HIGH vs CON	0.291016	1.09428	0.70983
OLIGO_01635	510865	MGC152214	MAT vs SAT	0.873151	0.969508	1.01591	HIGH vs CON	0.0866538	1.19437	0.470436
OLIGO_01636	538548	FBL	MAT vs SAT	0.129066	0.559997	1.18089	HIGH vs CON	0.209417	0.872957	0.641217
OLIGO_01637	510455	RBBP5	MAT vs SAT	0.94401	0.986507	1.00897	HIGH vs CON	0.14315	0.824687	0.557418
OLIGO_01638	617105	EEF1E1	MAT vs SAT	0.160025	0.595863	0.885894	HIGH vs CON	0.441028	0.937099	0.804214
OLIGO_01639	539106	CNTROB	MAT vs SAT	0.468587	0.822665	1.07018	HIGH vs CON	0.729465	1.03268	0.935228
OLIGO_01640	-	CN433925	MAT vs SAT	0.677703	0.908103	0.930111	HIGH vs CON	0.555378	1.1086	0.857188
OLIGO_01641	338044	SLC38A2	MAT vs SAT	0.820056	0.954153	0.983212	HIGH vs CON	0.190111	1.10537	0.621435
OLIGO_01642	785024	TNFRSF21	MAT vs SAT	0.581952	0.87302	1.0674	HIGH vs CON	0.0247503	1.33323	0.317763
OLIGO_01643	280796	FUS	MAT vs SAT	0.229362	0.66426	1.10248	HIGH vs CON	0.025144	0.824622	0.317897
OLIGO_01644	531436	IFT57	MAT vs SAT	0.556655	0.863959	1.13041	HIGH vs CON	0.417459	1.18524	0.792924
OLIGO_01645	-	PURB	MAT vs SAT	0.739505	0.92907	1.04598	HIGH vs CON	0.553526	1.08373	0.856875
OLIGO_01646	514374	PIGY	MAT vs SAT	0.349453	0.753002	0.907467	HIGH vs CON	0.259981	1.12484	0.685508
OLIGO_01647	282305	PGLYRP1	MAT vs SAT	0.298001	0.716366	1.10504	HIGH vs CON	0.290951	1.10672	0.70983
OLIGO_01648	539018	ZFP64	MAT vs SAT	0.0535269	0.418763	0.805059	HIGH vs CON	0.98546	0.998076	0.996509
OLIGO_01649	527152	LMO1	MAT vs SAT	0.865109	0.966516	1.02942	HIGH vs CON	0.640854	0.923244	0.897845
OLIGO_01650	506219	ABAT	MAT vs SAT	0.204271	0.643	1.13714	HIGH vs CON	0.0919028	1.19018	0.481181
OLIGO_01651	538905	FNDC5	MAT vs SAT	0.580977	0.872914	1.04061	HIGH vs CON	0.0796806	0.876142	0.453113
OLIGO_01652	100140679	NUDT21	MAT vs SAT	0.137813	0.567722	0.757082	HIGH vs CON	0.843795	1.03632	0.965747
OLIGO_01653	-	LOC790875	MAT vs SAT	0.489035	0.830754	1.0892	HIGH vs CON	0.00875551	1.43348	0.236363
OLIGO_01654	521442	SPAST	MAT vs SAT	0.415997	0.788365	0.931787	HIGH vs CON	0.751149	1.02767	0.941302
OLIGO_01655	-	CN434034	MAT vs SAT	0.00577423	0.194752	0.789072	HIGH vs CON	0.527258	0.953046	0.84686
OLIGO_01656	512070	ACAD8	MAT vs SAT	0.17624	0.610782	1.26308	HIGH vs CON	0.292115	0.835427	0.70983
OLIGO_01657	-	MEF2C	MAT vs SAT	0.39077	0.777124	0.914631	HIGH vs CON	0.879435	1.01571	0.973081
OLIGO_01658	-	CN434045	MAT vs SAT	0.782375	0.941991	1.03983	HIGH vs CON	0.948356	1.00919	0.988415
OLIGO_01659	503622	FOXA3	MAT vs SAT	0.0037691	0.159093	1.1605	HIGH vs CON	0.736206	1.01518	0.935879
OLIGO_01660	616052	C14orf129	MAT vs SAT	0.879103	0.970729	1.02351	HIGH vs CON	0.50167	0.901799	0.83759
OLIGO_01661	-	CN434047	MAT vs SAT	0.692779	0.912883	1.06341	HIGH vs CON	0.231125	1.20951	0.662191
OLIGO_01662	-	SLA/LP	MAT vs SAT	0.895639	0.974768	0.985624	HIGH vs CON	0.551776	1.06828	0.855758
OLIGO_01663	788450	AYTL2	MAT vs SAT	0.397024	0.779522	1.09208	HIGH vs CON	0.863786	1.0178	0.969655
OLIGO_01664	-	LOC783091	MAT vs SAT	0.313336	0.729705	1.1175	HIGH vs CON	0.225412	1.14403	0.658717
OLIGO_01665	-	SOX2	MAT vs SAT	0.0412656	0.387634	0.760886	HIGH vs CON	0.0436834	0.76364	0.375501
OLIGO_01666	513711	RBM23	MAT vs SAT	0.693209	0.912967	0.961759	HIGH vs CON	0.859693	1.01759	0.968613
OLIGO_01667	515902	PCCB	MAT vs SAT	0.111258	0.534698	1.24666	HIGH vs CON	0.215295	1.18382	0.646383
OLIGO_01668	515180	MFN1	MAT vs SAT	0.477354	0.826238	0.917648	HIGH vs CON	0.890794	1.01661	0.974414
OLIGO_01669	-	CN433971	MAT vs SAT	0.548872	0.859956	1.11097	HIGH vs CON	0.973157	1.00589	0.994384
OLIGO_01670	508751	CD37	MAT vs SAT	0.326341	0.737788	0.919791	HIGH vs CON	0.494356	1.05945	0.833251
OLIGO_01671	-	LOC785543	MAT vs SAT	0.0560603	0.422034	1.20579	HIGH vs CON	0.927573	0.991646	0.983815
OLIGO_01672	-	CN433978	MAT vs SAT	0.830996	0.956661	1.03105	HIGH vs CON	0.0303412	1.3978	0.336481
OLIGO_01673	-	CN434092	MAT vs SAT	0.356305	0.756741	0.858048	HIGH vs CON	0.653349	0.928892	0.903762
OLIGO_01674	-	TC391345	MAT vs SAT	0.122817	0.5501	0.795564	HIGH vs CON	0.214367	0.834001	0.646176
OLIGO_01675	-	CBX3	MAT vs SAT	0.0288521	0.349256	1.26953	HIGH vs CON	0.822823	1.02288	0.960457
OLIGO_01676	510957	MRPL19	MAT vs SAT	0.3003	0.717671	1.19304	HIGH vs CON	0.808122	1.04155	0.956569
OLIGO_01677	541161	DKK2	MAT vs SAT	0.0704714	0.457443	0.820076	HIGH vs CON	0.0419042	1.254	0.373531
OLIGO_01678	540826	SMURF2	MAT vs SAT	0.180318	0.617805	0.774592	HIGH vs CON	0.357496	0.84136	0.755657
OLIGO_01679	539521	GNAI3	MAT vs SAT	0.253683	0.686222	0.91815	HIGH vs CON	0.864261	1.01261	0.969655
OLIGO_01680	529049	MRC2	MAT vs SAT	0.180595	0.618071	0.860077	HIGH vs CON	0.172858	0.857601	0.600611
OLIGO_01681	-	CN434117	MAT vs SAT	0.268404	0.697436	1.09401	HIGH vs CON	0.382646	0.932074	0.771017
OLIGO_01682	280753	CPE	MAT vs SAT	0.539782	0.856215	0.933892	HIGH vs CON	0.850122	1.02118	0.966419
OLIGO_01683	781425	CN434125	MAT vs SAT	0.739817	0.929287	0.972111	HIGH vs CON	0.257836	0.906457	0.683673
OLIGO_01684	-	CN434128	MAT vs SAT	0.0824503	0.479883	0.69999	HIGH vs CON	0.996214	1.00093	0.999
OLIGO_01685	615658	CAMLG	MAT vs SAT	0.683166	0.909447	0.960578	HIGH vs CON	0.933046	0.991776	0.985159
OLIGO_01686	-	CN434140	MAT vs SAT	0.968365	0.991938	0.996506	HIGH vs CON	0.935553	1.00716	0.985638
OLIGO_01687	-	LOC538789	MAT vs SAT	0.37323	0.76617	0.921655	HIGH vs CON	0.481961	0.937897	0.826334
OLIGO_01688	282376	STAT5B	MAT vs SAT	0.845593	0.961857	1.01373	HIGH vs CON	0.269047	1.08211	0.693952
OLIGO_01689	541271	TUBB1	MAT vs SAT	0.720201	0.9222	1.05754	HIGH vs CON	0.188646	1.23455	0.619014
OLIGO_01690	539676	DMTF1	MAT vs SAT	0.557703	0.864544	1.03554	HIGH vs CON	0.00976511	1.18649	0.243583
OLIGO_01691	404101	Bmpr1a	MAT vs SAT	0.985824	0.995892	0.998626	HIGH vs CON	0.0637475	1.16385	0.421741
OLIGO_01692	507518	EXOC6	MAT vs SAT	0.415701	0.788365	1.16314	HIGH vs CON	0.808424	1.04559	0.956623
OLIGO_01693	613276	LOC613276	MAT vs SAT	0.867974	0.96837	1.01708	HIGH vs CON	0.655775	0.955478	0.905456
OLIGO_01694	-	MBD2	MAT vs SAT	0.00448579	0.17037	0.715626	HIGH vs CON	0.603039	1.0552	0.880802
OLIGO_01695	616164	CHMP4B	MAT vs SAT	0.0566599	0.422522	0.891931	HIGH vs CON	0.0283748	0.874464	0.325353
OLIGO_01696	-	CN434188	MAT vs SAT	0.355325	0.756275	0.813902	HIGH vs CON	0.384276	0.824052	0.772089
OLIGO_01697	-	LOC506450	MAT vs SAT	0.903294	0.97772	1.0105	HIGH vs CON	0.00180935	1.37168	0.151252
OLIGO_01698	540688	Pbx1	MAT vs SAT	0.518742	0.844519	1.08558	HIGH vs CON	0.164066	1.19901	0.588711
OLIGO_01699	404150	METAP2	MAT vs SAT	0.52125	0.846567	0.941201	HIGH vs CON	0.0794197	1.18897	0.453113
OLIGO_01700	514940	IVNS1ABP	MAT vs SAT	0.0731915	0.464245	0.8286	HIGH vs CON	0.0317965	1.25939	0.341257
OLIGO_01701	535138	PIGU	MAT vs SAT	0.508454	0.838765	1.08416	HIGH vs CON	0.119082	0.821404	0.526363
OLIGO_01702	505147	PCGF2	MAT vs SAT	0.465168	0.819949	0.881327	HIGH vs CON	0.44236	0.875469	0.805423
OLIGO_01703	281718	CRYAA	MAT vs SAT	0.342442	0.748033	0.864807	HIGH vs CON	0.226795	0.829768	0.659425
OLIGO_01704	-	LOC534463	MAT vs SAT	0.428513	0.794652	1.15476	HIGH vs CON	0.304446	0.828664	0.716457
OLIGO_01705	514869	TEX261	MAT vs SAT	0.154802	0.589807	1.10882	HIGH vs CON	0.339044	1.07055	0.741682
OLIGO_01706	504583	PIGS	MAT vs SAT	0.585829	0.87487	1.04762	HIGH vs CON	0.932069	1.00727	0.984883
OLIGO_01707	515748	KIF23	MAT vs SAT	0.138802	0.568197	1.23546	HIGH vs CON	0.839973	1.02825	0.96472
OLIGO_01708	-	MLSTD2	MAT vs SAT	0.904114	0.977993	1.00985	HIGH vs CON	0.993206	0.999307	0.998063
OLIGO_01709	540558	MBD1	MAT vs SAT	0.972589	0.993501	0.996979	HIGH vs CON	0.0345455	0.818491	0.348751
OLIGO_01710	534326	GPR126	MAT vs SAT	0.766985	0.936405	1.04268	HIGH vs CON	0.883221	0.979517	0.973362
OLIGO_01711	-	CN434333	MAT vs SAT	0.406387	0.783371	0.871819	HIGH vs CON	0.80281	1.04169	0.954666
OLIGO_01712	506754	RRAGB	MAT vs SAT	0.802951	0.948415	0.988568	HIGH vs CON	0.639293	0.978583	0.897139
OLIGO_01713	520387	KIAA0528	MAT vs SAT	0.459771	0.816254	1.06048	HIGH vs CON	0.051371	0.849379	0.39735
OLIGO_01714	539404	IREB2	MAT vs SAT	0.127506	0.558154	1.09811	HIGH vs CON	0.168032	1.08771	0.595289
OLIGO_01715	100125236	MCPH1	MAT vs SAT	0.464532	0.819949	0.899604	HIGH vs CON	0.868506	1.02404	0.970949
OLIGO_01716	533456	COL21A1	MAT vs SAT	0.179395	0.616512	0.838855	HIGH vs CON	0.120867	0.814626	0.527322
OLIGO_01717	614170	LOC614170	MAT vs SAT	0.635404	0.893326	0.912791	HIGH vs CON	0.647055	0.915675	0.900925
OLIGO_01718	510361	HRBL	MAT vs SAT	0.121152	0.549255	1.22057	HIGH vs CON	0.155473	1.19904	0.574992
OLIGO_01719	100137763	LOC730358	MAT vs SAT	0.88735	0.97313	1.03462	HIGH vs CON	0.861825	0.959043	0.969446
OLIGO_01720	-	LOC784675	MAT vs SAT	0.685048	0.910136	1.08338	HIGH vs CON	0.508525	1.14015	0.840289
OLIGO_01721	511775	NSUN6	MAT vs SAT	0.615538	0.885067	1.03595	HIGH vs CON	0.293343	1.0778	0.70983
OLIGO_01722	509258	RNASEH2B	MAT vs SAT	0.530618	0.8514	0.911149	HIGH vs CON	0.247044	0.839945	0.677042
OLIGO_01723	-	LOC509120	MAT vs SAT	0.954761	0.989345	1.00814	HIGH vs CON	0.615495	0.930464	0.886927
OLIGO_01724	-	LOC616265	MAT vs SAT	0.425834	0.793872	0.9246	HIGH vs CON	0.508759	0.937216	0.840289
OLIGO_01725	782050	C13orf7	MAT vs SAT	0.144908	0.57786	1.13628	HIGH vs CON	0.240743	0.903423	0.670334
OLIGO_01726	-	COX17	MAT vs SAT	0.106009	0.525093	0.82323	HIGH vs CON	0.0386502	1.29153	0.361545
OLIGO_01727	-	CN434275	MAT vs SAT	0.370534	0.763566	0.916299	HIGH vs CON	0.120159	0.855823	0.526605
OLIGO_01728	784845	LOC784845	MAT vs SAT	0.538732	0.855669	0.927582	HIGH vs CON	0.256243	0.868579	0.683254
OLIGO_01729	509797	TIMM17A	MAT vs SAT	0.113464	0.536587	0.83927	HIGH vs CON	0.638357	0.951103	0.896808
OLIGO_01730	783113	SPRR3	MAT vs SAT	0.836631	0.958307	1.0488	HIGH vs CON	0.106457	0.677825	0.505169
OLIGO_01731	-	CN434587	MAT vs SAT	0.879285	0.970729	0.982693	HIGH vs CON	0.0700577	1.2456	0.433527
OLIGO_01732	-	CN434593	MAT vs SAT	0.506684	0.838558	1.08419	HIGH vs CON	0.793831	1.03213	0.951942
OLIGO_01733	281690	CHSY1	MAT vs SAT	0.499135	0.836554	1.06906	HIGH vs CON	0.480318	0.93259	0.825492
OLIGO_01734	504245	ARHGAP17	MAT vs SAT	0.684211	0.909731	0.970131	HIGH vs CON	0.717648	0.973414	0.92994
OLIGO_01735	-	LOC539899	MAT vs SAT	0.623608	0.888618	1.02991	HIGH vs CON	0.378501	1.05479	0.768936
OLIGO_01736	-	LOC614181	MAT vs SAT	0.425543	0.793441	0.906006	HIGH vs CON	0.353627	0.891078	0.752018
OLIGO_01737	-	LOC618020	MAT vs SAT	0.540155	0.856619	1.04662	HIGH vs CON	0.267263	1.08726	0.693535
OLIGO_01738	-	TC366704	MAT vs SAT	0.462217	0.818209	0.897294	HIGH vs CON	0.961343	0.992942	0.992014
OLIGO_01739	783763	Lhx2	MAT vs SAT	0.121913	0.5501	1.11085	HIGH vs CON	0.213014	1.08706	0.644929
OLIGO_01740	531606	Srxn1	MAT vs SAT	0.00273459	0.138203	0.717976	HIGH vs CON	0.824147	1.02138	0.96048
OLIGO_01741	515556	Abr	MAT vs SAT	0.29648	0.715149	1.12462	HIGH vs CON	0.0281323	0.768984	0.324908
OLIGO_01742	516539	NANP	MAT vs SAT	0.0808808	0.477327	0.816772	HIGH vs CON	0.0746536	0.812913	0.443974
OLIGO_01743	507132	RBM28	MAT vs SAT	0.677787	0.908113	1.09188	HIGH vs CON	0.282086	0.793568	0.706242
OLIGO_01744	777787	FABP7	MAT vs SAT	0.241174	0.677401	0.804581	HIGH vs CON	0.114871	0.742401	0.518938
OLIGO_01745	539299	DNAPTP6	MAT vs SAT	0.0652855	0.441735	1.1451	HIGH vs CON	0.737243	0.976897	0.936079
OLIGO_01746	327705	DDEF1	MAT vs SAT	0.985355	0.995892	1.00212	HIGH vs CON	0.507026	0.925913	0.840289
OLIGO_01747	613767	CINP	MAT vs SAT	0.215946	0.652465	1.233	HIGH vs CON	0.288735	1.1953	0.70983
OLIGO_01748	613554	COBL	MAT vs SAT	0.922608	0.981815	0.979377	HIGH vs CON	0.0635289	0.65643	0.421741
OLIGO_01749	539164	IFT172	MAT vs SAT	0.256002	0.687314	1.11864	HIGH vs CON	0.884575	0.98606	0.973478
OLIGO_01750	528919	LOC528919	MAT vs SAT	0.390551	0.777124	0.872562	HIGH vs CON	0.238529	0.827683	0.668797
OLIGO_01751	768057	HIGD1A	MAT vs SAT	0.255916	0.687314	0.79425	HIGH vs CON	0.0492326	0.659663	0.390765
OLIGO_01752	535109	PACSIN3	MAT vs SAT	0.605745	0.882711	0.95658	HIGH vs CON	0.0855938	0.856867	0.46961
OLIGO_01753	788579	C79267	MAT vs SAT	0.0961041	0.508527	1.2214	HIGH vs CON	0.158166	1.1823	0.57991
OLIGO_01754	509161	DLG7	MAT vs SAT	0.610406	0.884455	1.06874	HIGH vs CON	0.816284	0.970235	0.957956
OLIGO_01755	-	CN434647	MAT vs SAT	0.0671767	0.447901	0.713751	HIGH vs CON	0.80398	1.04429	0.954735
OLIGO_01756	525563	ENOPH1	MAT vs SAT	0.712614	0.920322	1.04949	HIGH vs CON	0.427674	0.900465	0.798875
OLIGO_01757	537652	TRPS1	MAT vs SAT	0.00376745	0.159093	1.30435	HIGH vs CON	0.872911	1.01284	0.971815
OLIGO_01758	504653	LTBR	MAT vs SAT	0.277212	0.701231	1.10278	HIGH vs CON	0.51585	1.05949	0.842171
OLIGO_01759	514810	KDELC1	MAT vs SAT	0.0567274	0.422665	0.905084	HIGH vs CON	0.978446	0.998668	0.996165
OLIGO_01760	-	PDE7B	MAT vs SAT	0.0406051	0.384654	0.862648	HIGH vs CON	0.126933	1.1127	0.536402
OLIGO_01761	-	CN434433	MAT vs SAT	0.731672	0.92603	0.9732	HIGH vs CON	0.88013	0.988142	0.973081
OLIGO_01762	539022	ZNF2	MAT vs SAT	0.594877	0.877955	1.05419	HIGH vs CON	0.0270286	1.26708	0.323756
OLIGO_01763	-	CN434447	MAT vs SAT	0.0200504	0.313392	0.826757	HIGH vs CON	0.491266	1.05327	0.831615
OLIGO_01764	614285	UVRAG	MAT vs SAT	0.337418	0.744017	1.1411	HIGH vs CON	0.468821	1.10411	0.819364
OLIGO_01765	537483	Adamtsl3	MAT vs SAT	0.12652	0.556441	0.829476	HIGH vs CON	0.579495	1.0678	0.869325
OLIGO_01766	539462	MPZ	MAT vs SAT	0.577624	0.872184	1.06207	HIGH vs CON	0.566696	1.06394	0.863563
OLIGO_01767	-	LOC505274	MAT vs SAT	0.842579	0.960741	1.02923	HIGH vs CON	0.767995	0.958071	0.945708
OLIGO_01768	523746	LOC523746	MAT vs SAT	0.00231118	0.130147	1.14629	HIGH vs CON	0.433686	0.970145	0.801633
OLIGO_01769	-	CN434697	MAT vs SAT	0.601998	0.881926	0.974135	HIGH vs CON	0.287758	0.947279	0.709449
OLIGO_01770	506218	SNX9	MAT vs SAT	0.566744	0.868153	1.09732	HIGH vs CON	0.0852467	1.33811	0.468831
OLIGO_01771	520456	BTBD8	MAT vs SAT	0.389355	0.776308	1.17811	HIGH vs CON	0.0804009	1.41309	0.454656
OLIGO_01772	513662	LOC144097	MAT vs SAT	0.367478	0.762114	1.17625	HIGH vs CON	0.777443	0.950928	0.947339
OLIGO_01773	539966	ZBTB24	MAT vs SAT	0.582706	0.873137	0.93764	HIGH vs CON	0.31582	0.8879	0.724953
OLIGO_01774	522045	SMARCC1	MAT vs SAT	0.553242	0.862326	1.05425	HIGH vs CON	0.722845	0.969002	0.932286
OLIGO_01775	507095	SPRY1	MAT vs SAT	0.682672	0.908997	1.04253	HIGH vs CON	0.126076	0.850896	0.535448
OLIGO_01776	505830	APOM	MAT vs SAT	0.754052	0.933679	0.972963	HIGH vs CON	0.775829	1.02522	0.947297
OLIGO_01777	-	LOC538617	MAT vs SAT	0.215513	0.651853	0.826885	HIGH vs CON	0.919707	1.01521	0.981327
OLIGO_01778	-	CN434730	MAT vs SAT	0.47369	0.82484	0.923554	HIGH vs CON	0.494876	1.07864	0.833654
OLIGO_01779	-	RIF1	MAT vs SAT	0.76289	0.935407	0.973142	HIGH vs CON	0.921592	1.00891	0.982172
OLIGO_01780	-	LOC514108	MAT vs SAT	0.128779	0.559659	1.19694	HIGH vs CON	0.858837	1.02049	0.968613
OLIGO_01781	514402	ZFYVE26	MAT vs SAT	0.391395	0.777124	1.06241	HIGH vs CON	0.532479	1.04482	0.849557
OLIGO_01782	513847	APOO	MAT vs SAT	0.88446	0.972422	0.980277	HIGH vs CON	0.370448	1.13239	0.763348
OLIGO_01783	526189	TMEM185B	MAT vs SAT	0.296188	0.714722	0.896924	HIGH vs CON	0.0567259	1.22983	0.406214
OLIGO_01784	-	TMCC2	MAT vs SAT	0.44851	0.807994	0.954155	HIGH vs CON	0.00180211	0.798019	0.151252
OLIGO_01785	-	CN434775	MAT vs SAT	0.60141	0.881824	0.957302	HIGH vs CON	0.369963	1.07846	0.763348
OLIGO_01786	-	LOC526616	MAT vs SAT	0.451649	0.810314	1.10902	HIGH vs CON	0.261535	0.855478	0.687056
OLIGO_01787	444872	LDLRAD2	MAT vs SAT	0.492764	0.833324	1.0327	HIGH vs CON	0.344436	0.956325	0.745865
OLIGO_01788	404129	DGAT2	MAT vs SAT	0.122972	0.5501	1.714	HIGH vs CON	0.507979	1.25116	0.840289
OLIGO_01789	509599	NUFIP1	MAT vs SAT	0.163127	0.597703	0.908771	HIGH vs CON	0.00344197	1.25156	0.187691
OLIGO_01790	538224	EPHA5	MAT vs SAT	0.0423872	0.389357	0.889461	HIGH vs CON	0.114819	0.915234	0.518938
OLIGO_01791	505351	NUCB1	MAT vs SAT	0.0528964	0.418592	1.25854	HIGH vs CON	0.0434299	1.27282	0.375025
OLIGO_01792	282522	SERPINF2	MAT vs SAT	0.942069	0.985805	0.990643	HIGH vs CON	0.0694967	0.780535	0.432071
OLIGO_01793	615661	COL25A1	MAT vs SAT	0.342021	0.747484	1.12018	HIGH vs CON	0.319321	1.1265	0.727502
OLIGO_01794	512959	HDGF2	MAT vs SAT	0.732225	0.926288	1.04979	HIGH vs CON	0.592812	0.926682	0.877444
OLIGO_01795	504986	PKD1	MAT vs SAT	0.0609076	0.432189	0.851145	HIGH vs CON	0.799076	1.02091	0.953782
OLIGO_01796	-	CN434852	MAT vs SAT	0.160177	0.595948	0.893275	HIGH vs CON	0.826593	0.983081	0.960806
OLIGO_01797	-	LOC617368	MAT vs SAT	0.700565	0.914966	1.02722	HIGH vs CON	0.309371	0.930512	0.719811
OLIGO_01798	527574	SALL2	MAT vs SAT	0.594484	0.877955	0.958506	HIGH vs CON	0.140353	0.885999	0.552796
OLIGO_01799	-	BRUNOL4	MAT vs SAT	0.121012	0.549255	1.24359	HIGH vs CON	0.507139	1.09453	0.840289
OLIGO_01800	517669	ZNF638	MAT vs SAT	0.341851	0.747236	0.806267	HIGH vs CON	0.726632	0.924767	0.9341
OLIGO_01801	528870	LOC652725	MAT vs SAT	0.880578	0.971022	0.987115	HIGH vs CON	0.458549	1.06666	0.81541
OLIGO_01802	-	D630040G17Rik	MAT vs SAT	0.480613	0.827254	1.07797	HIGH vs CON	0.0251978	0.773618	0.318033
OLIGO_01803	785868	THEX1	MAT vs SAT	0.34612	0.750994	1.09532	HIGH vs CON	0.131476	0.861489	0.541382
OLIGO_01804	785708	BAX	MAT vs SAT	0.19835	0.637057	0.749879	HIGH vs CON	0.78968	0.943481	0.950281
OLIGO_01805	282401	ADAMTS2	MAT vs SAT	0.517395	0.844129	1.05578	HIGH vs CON	0.502354	1.05789	0.838053
OLIGO_01806	-	LOC510763	MAT vs SAT	0.841209	0.960341	1.03475	HIGH vs CON	0.213421	1.24278	0.645251
OLIGO_01807	538938	TLOC1	MAT vs SAT	0.332795	0.741647	1.08373	HIGH vs CON	0.015971	1.2422	0.28492
OLIGO_01808	-	TRPM4	MAT vs SAT	0.0545539	0.419439	1.14648	HIGH vs CON	0.620748	0.967296	0.889516
OLIGO_01809	-	Zfp650	MAT vs SAT	0.199855	0.638486	0.869631	HIGH vs CON	0.618298	0.948305	0.888729
OLIGO_01810	-	CN434885	MAT vs SAT	0.0318425	0.358718	1.22694	HIGH vs CON	0.602685	1.04727	0.880716
OLIGO_01811	515219	MAFG	MAT vs SAT	0.046077	0.399301	1.10425	HIGH vs CON	0.583703	1.02598	0.871577
OLIGO_01812	613472	GDAP1	MAT vs SAT	0.165535	0.60114	0.878054	HIGH vs CON	0.981372	0.99788	0.996235
OLIGO_01813	-	CN434896	MAT vs SAT	0.131565	0.563067	0.773567	HIGH vs CON	0.936461	1.01317	0.98569
OLIGO_01814	-	CN434903	MAT vs SAT	0.503093	0.836909	1.05779	HIGH vs CON	0.0286388	0.821011	0.326579
OLIGO_01815	510502	EVPL	MAT vs SAT	0.137703	0.567653	1.48606	HIGH vs CON	0.385417	0.797543	0.772338
OLIGO_01816	-	MGC140582	MAT vs SAT	0.636327	0.8936	0.932195	HIGH vs CON	0.340005	0.866525	0.742221
OLIGO_01817	-	CN434926	MAT vs SAT	0.81715	0.952736	0.976243	HIGH vs CON	0.287848	0.893629	0.709449
OLIGO_01818	282420	Csnk2a2	MAT vs SAT	0.815278	0.952207	1.03057	HIGH vs CON	0.0341906	0.745611	0.348751
OLIGO_01819	533508	ODF2L	MAT vs SAT	0.149724	0.582961	1.08119	HIGH vs CON	0.0362847	1.12512	0.355399
OLIGO_01820	-	CN434946	MAT vs SAT	0.578527	0.872184	0.951947	HIGH vs CON	0.0564236	0.836452	0.405782
OLIGO_01821	513722	CENTD3	MAT vs SAT	0.0419513	0.388987	1.15013	HIGH vs CON	0.772393	0.98156	0.947007
OLIGO_01822	-	CN432543	MAT vs SAT	0.888029	0.97313	0.987107	HIGH vs CON	0.409432	0.926036	0.786661
OLIGO_01823	-	CN432585	MAT vs SAT	0.0362237	0.369447	0.696813	HIGH vs CON	0.00332075	1.72383	0.18688
OLIGO_01824	-	CN432588	MAT vs SAT	0.0556789	0.4208	1.25862	HIGH vs CON	0.647415	0.949369	0.901181
OLIGO_01825	-	TC385224	MAT vs SAT	0.875642	0.970364	0.987426	HIGH vs CON	0.0973648	0.869259	0.488588
OLIGO_01826	-	PIP5K2B	MAT vs SAT	0.171314	0.606605	1.31832	HIGH vs CON	0.0381763	1.5464	0.360989
OLIGO_01827	-	LOC614746	MAT vs SAT	0.962154	0.991144	1.0031	HIGH vs CON	0.0319971	0.860159	0.341257
OLIGO_01828	513482	DHRSX	MAT vs SAT	0.544104	0.858679	1.0535	HIGH vs CON	0.839855	1.01742	0.96472
OLIGO_01829	510408	PLCL2	MAT vs SAT	0.552721	0.861802	1.06449	HIGH vs CON	0.0418471	1.25602	0.373524
OLIGO_01830	-	CN432621	MAT vs SAT	0.422736	0.792219	0.940759	HIGH vs CON	0.00488954	1.274	0.202534
OLIGO_01831	539387	MPZL1	MAT vs SAT	0.614955	0.885067	1.05525	HIGH vs CON	0.0365969	1.27008	0.356094
OLIGO_01832	533894	LRP1	MAT vs SAT	0.600248	0.88138	1.04268	HIGH vs CON	0.711915	0.971038	0.928439
OLIGO_01833	529462	USP53	MAT vs SAT	0.0256644	0.337327	1.37211	HIGH vs CON	0.535878	1.08477	0.850498
OLIGO_01834	509972	LOC509972	MAT vs SAT	0.253833	0.686255	0.906487	HIGH vs CON	0.697208	0.967673	0.923814
OLIGO_01835	-	LOC536636	MAT vs SAT	0.061521	0.434783	1.22105	HIGH vs CON	0.536657	1.06473	0.851363
OLIGO_01836	788914	LOC788914	MAT vs SAT	0.111686	0.534698	1.1249	HIGH vs CON	0.635134	0.966748	0.895802
OLIGO_01837	535702	KLF5	MAT vs SAT	0.48449	0.82913	0.833464	HIGH vs CON	0.0457507	0.576184	0.382501
OLIGO_01838	507300	Foxc2	MAT vs SAT	0.330132	0.740095	0.907601	HIGH vs CON	0.614778	0.951664	0.886568
OLIGO_01839	-	LOC785059	MAT vs SAT	0.777708	0.94076	0.98787	HIGH vs CON	0.82541	1.00958	0.96048
OLIGO_01840	512704	REEP3	MAT vs SAT	0.174484	0.609556	0.85574	HIGH vs CON	0.612552	1.05826	0.885621
OLIGO_01841	281087	CNR1	MAT vs SAT	0.0280601	0.345353	0.667606	HIGH vs CON	0.705054	1.06659	0.925515
OLIGO_01842	532711	LOC532711	MAT vs SAT	0.433696	0.797263	1.11725	HIGH vs CON	0.521345	0.913453	0.843908
OLIGO_01843	-	CN435620	MAT vs SAT	0.318411	0.733016	1.25525	HIGH vs CON	0.735129	1.07896	0.935879
OLIGO_01844	-	TC353830	MAT vs SAT	0.730262	0.92587	1.03633	HIGH vs CON	0.869086	0.983112	0.970949
OLIGO_01845	-	CN435626	MAT vs SAT	0.863558	0.966516	0.974546	HIGH vs CON	0.827206	0.967771	0.961028
OLIGO_01846	-	H2AFV	MAT vs SAT	0.43324	0.797263	0.931498	HIGH vs CON	0.0643264	0.839128	0.421874
OLIGO_01847	510666	BMI1	MAT vs SAT	0.199515	0.638168	0.878516	HIGH vs CON	0.852551	0.981885	0.966899
OLIGO_01848	508153	LOC508153	MAT vs SAT	0.938768	0.985292	0.982851	HIGH vs CON	0.20409	0.745654	0.63483
OLIGO_01849	-	LOC781852	MAT vs SAT	0.917749	0.98013	0.988588	HIGH vs CON	0.615041	1.05771	0.886608
OLIGO_01850	-	CN435651	MAT vs SAT	0.22123	0.657517	1.08718	HIGH vs CON	0.0736985	1.13391	0.442225
OLIGO_01851	-	LOC539221	MAT vs SAT	0.107265	0.527589	1.26286	HIGH vs CON	0.515522	0.913065	0.842171
OLIGO_01852	-	MGC140631	MAT vs SAT	0.458145	0.815676	1.09149	HIGH vs CON	0.846491	1.02292	0.965882
OLIGO_01853	528261	Plekha7	MAT vs SAT	0.911098	0.978973	1.00846	HIGH vs CON	0.427062	0.941251	0.798295
OLIGO_01854	-	CN435670	MAT vs SAT	0.0183312	0.307116	0.705738	HIGH vs CON	0.242389	0.851219	0.671727
OLIGO_01855	618459	FAM101B	MAT vs SAT	0.792319	0.946197	1.02432	HIGH vs CON	0.0756467	1.18593	0.446595
OLIGO_01856	781651	HBBP1	MAT vs SAT	0.408043	0.783371	1.06736	HIGH vs CON	0.0893522	0.870439	0.474407
OLIGO_01857	280910	RGN	MAT vs SAT	0.0301303	0.353672	1.31305	HIGH vs CON	0.000226415	1.71848	0.065242
OLIGO_01858	-	CN435247	MAT vs SAT	0.791231	0.946091	1.03486	HIGH vs CON	0.0225349	1.37898	0.309552
OLIGO_01859	497019	TPM3	MAT vs SAT	0.670006	0.905245	0.934624	HIGH vs CON	0.351106	0.86106	0.750815
OLIGO_01860	783948	C15orf15	MAT vs SAT	0.493713	0.833949	1.10394	HIGH vs CON	0.643099	1.06895	0.898831
OLIGO_01861	537280	SLC19A3	MAT vs SAT	0.202088	0.641292	1.12436	HIGH vs CON	0.262891	0.902799	0.688252
OLIGO_01862	518906	LOC518906	MAT vs SAT	0.352513	0.754784	0.918338	HIGH vs CON	0.250222	0.899298	0.679363
OLIGO_01863	-	LOC509768	MAT vs SAT	0.137509	0.56746	0.909222	HIGH vs CON	0.364958	0.944822	0.760018
OLIGO_01864	538483	CIC	MAT vs SAT	0.209609	0.647997	0.914375	HIGH vs CON	0.837562	0.985832	0.963873
OLIGO_01865	-	LOC507932	MAT vs SAT	0.573419	0.871736	0.89004	HIGH vs CON	0.735489	1.07215	0.935879
OLIGO_01866	281133	ECE1	MAT vs SAT	0.429446	0.795126	0.954645	HIGH vs CON	0.97783	1.00162	0.995861
OLIGO_01867	507081	MGC138004	MAT vs SAT	0.997899	0.999482	1.00036	HIGH vs CON	0.605294	1.07441	0.881882
OLIGO_01868	509995	LRPPRC	MAT vs SAT	0.266638	0.695789	0.876216	HIGH vs CON	0.638362	1.05654	0.896808
OLIGO_01869	519357	DDB2	MAT vs SAT	0.579841	0.872184	1.0423	HIGH vs CON	0.35195	1.07286	0.751345
OLIGO_01870	506714	C6orf72	MAT vs SAT	0.155161	0.589974	1.15704	HIGH vs CON	0.784005	1.02763	0.94775
OLIGO_01871	526874	UNC13A	MAT vs SAT	0.212279	0.64968	1.21349	HIGH vs CON	0.781651	0.958887	0.94775
OLIGO_01872	-	ABCA2	MAT vs SAT	0.643366	0.895994	1.04126	HIGH vs CON	0.311107	1.09375	0.721066
OLIGO_01873	-	LOC614264	MAT vs SAT	0.533167	0.852592	0.912277	HIGH vs CON	0.222544	0.832821	0.655953
OLIGO_01874	618609	MRPL21	MAT vs SAT	0.518201	0.844234	0.91034	HIGH vs CON	0.271251	1.17588	0.695712
OLIGO_01875	777690	LRRC17	MAT vs SAT	0.369379	0.763349	0.857055	HIGH vs CON	0.971702	1.00604	0.994053
OLIGO_01876	528123	GPR177	MAT vs SAT	0.698765	0.914066	0.964949	HIGH vs CON	0.967047	1.00381	0.992986
OLIGO_01877	282143	APLN	MAT vs SAT	0.091122	0.499307	1.19666	HIGH vs CON	0.0695352	0.823437	0.432071
OLIGO_01878	-	CN435533	MAT vs SAT	0.000779943	0.0795931	0.658628	HIGH vs CON	0.0913812	1.19897	0.479787
OLIGO_01879	527520	HERC6	MAT vs SAT	0.749472	0.932632	1.02279	HIGH vs CON	0.535901	0.957072	0.850498
OLIGO_01880	523707	NCOA3	MAT vs SAT	0.00588918	0.196157	0.708849	HIGH vs CON	0.283106	0.886553	0.706634
OLIGO_01881	782711	WRNIP1	MAT vs SAT	0.000181313	0.0470866	1.29165	HIGH vs CON	0.144699	1.08448	0.559804
OLIGO_01882	540228	PRMT6	MAT vs SAT	0.768605	0.937331	0.959776	HIGH vs CON	0.030771	0.722536	0.338481
OLIGO_01883	281614	ALCAM	MAT vs SAT	0.377101	0.768647	0.951352	HIGH vs CON	0.808889	0.986592	0.956623
OLIGO_01884	536607	ACTN2	MAT vs SAT	0.106973	0.527327	0.87965	HIGH vs CON	0.703302	1.02954	0.924894
OLIGO_01885	-	SPBC25	MAT vs SAT	0.586932	0.875018	1.0702	HIGH vs CON	0.234217	0.859621	0.663682
OLIGO_01886	530050	MYH10	MAT vs SAT	0.232922	0.668403	1.10359	HIGH vs CON	0.00830795	0.787191	0.232816
OLIGO_01887	513868	PRPF19	MAT vs SAT	0.670516	0.905245	1.04144	HIGH vs CON	0.536845	0.942587	0.851378
OLIGO_01888	280833	Kng2	MAT vs SAT	0.250721	0.685111	0.770035	HIGH vs CON	0.473606	1.1746	0.820315
OLIGO_01889	-	LOC530659	MAT vs SAT	0.145614	0.578157	0.915917	HIGH vs CON	0.372247	0.948657	0.764932
OLIGO_01890	505935	LOC505935	MAT vs SAT	0.0547359	0.419864	0.713746	HIGH vs CON	0.781683	1.04693	0.94775
OLIGO_01891	515190	CAP2	MAT vs SAT	0.0123222	0.258434	1.27411	HIGH vs CON	0.874787	1.01385	0.972361
OLIGO_01892	614312	DVL2	MAT vs SAT	0.385945	0.775357	0.889065	HIGH vs CON	0.941182	1.00994	0.987054
OLIGO_01893	-	CN435699	MAT vs SAT	0.340555	0.746822	1.11602	HIGH vs CON	0.917666	0.988334	0.98113
OLIGO_01894	533230	ZNF330	MAT vs SAT	0.424569	0.793441	1.08412	HIGH vs CON	0.973486	0.996678	0.994412
OLIGO_01895	-	MGC142540	MAT vs SAT	0.155886	0.590868	1.08606	HIGH vs CON	0.203208	1.07632	0.634067
OLIGO_01896	513154	APLP1	MAT vs SAT	0.263612	0.693286	0.897219	HIGH vs CON	0.852593	1.01783	0.966899
OLIGO_01897	338092	THBS2	MAT vs SAT	0.0182275	0.306217	0.67249	HIGH vs CON	0.247947	1.19834	0.677042
OLIGO_01898	510489	SH3KBP1	MAT vs SAT	0.469373	0.822919	0.922016	HIGH vs CON	0.116451	0.833743	0.522179
OLIGO_01899	-	CN435194	MAT vs SAT	0.122391	0.5501	0.810322	HIGH vs CON	0.669585	0.945489	0.912054
OLIGO_01900	531104	USH1G	MAT vs SAT	0.00483332	0.176535	1.37206	HIGH vs CON	0.847056	0.981206	0.965883
OLIGO_01901	525394	ARFRP1	MAT vs SAT	0.330817	0.740525	0.92526	HIGH vs CON	0.105577	1.14209	0.504843
OLIGO_01902	-	CN435217	MAT vs SAT	0.20203	0.641292	0.834432	HIGH vs CON	0.912939	1.01522	0.980724
OLIGO_01903	534570	TENC1	MAT vs SAT	0.438604	0.799986	0.925544	HIGH vs CON	0.642083	0.954905	0.898356
OLIGO_01904	282651	LPHN3	MAT vs SAT	0.0391097	0.382837	1.16194	HIGH vs CON	0.484532	1.04896	0.826956
OLIGO_01905	614149	NUDT5	MAT vs SAT	0.269413	0.697436	0.897611	HIGH vs CON	0.364633	1.0921	0.759663
OLIGO_01906	-	PIM3	MAT vs SAT	0.119794	0.547458	1.11872	HIGH vs CON	0.193096	1.09719	0.625695
OLIGO_01907	514459	FAM3D	MAT vs SAT	0.250296	0.68504	0.890275	HIGH vs CON	0.27372	0.895446	0.69846
OLIGO_01908	505238	RALB	MAT vs SAT	0.417698	0.788911	0.904242	HIGH vs CON	0.213685	0.854967	0.645486
OLIGO_01909	516375	STRN3	MAT vs SAT	0.584383	0.873682	0.950086	HIGH vs CON	0.00163666	0.706954	0.145597
OLIGO_01910	516555	TNS3	MAT vs SAT	0.00529715	0.18575	1.23861	HIGH vs CON	0.668612	0.971476	0.911845
OLIGO_01911	534282	FLJ31951	MAT vs SAT	0.901788	0.976968	0.984697	HIGH vs CON	0.152872	0.831429	0.571886
OLIGO_01912	533078	ARCN1	MAT vs SAT	0.00635735	0.200298	1.28522	HIGH vs CON	0.0531047	1.18177	0.39836
OLIGO_01913	615796	SFRS1	MAT vs SAT	0.231481	0.666293	0.888332	HIGH vs CON	0.886727	0.986316	0.974058
OLIGO_01914	535290	MRPS28	MAT vs SAT	0.69406	0.912989	1.03043	HIGH vs CON	0.590133	0.95969	0.876141
OLIGO_01915	505336	EPN2	MAT vs SAT	0.109885	0.531688	1.27203	HIGH vs CON	0.644711	1.06909	0.899553
OLIGO_01916	100125416	ACTL6A	MAT vs SAT	0.786785	0.944898	0.983442	HIGH vs CON	0.00699787	0.828879	0.2227
OLIGO_01917	538594	CREBZF	MAT vs SAT	0.38554	0.775322	1.13824	HIGH vs CON	0.88665	1.02124	0.974058
OLIGO_01918	-	LOC537280	MAT vs SAT	0.771759	0.938381	1.03003	HIGH vs CON	0.806168	1.02533	0.955412
OLIGO_01919	-	CD46	MAT vs SAT	0.634046	0.892932	0.964754	HIGH vs CON	0.133501	0.889693	0.543948
OLIGO_01920	527187	PPP1R3E	MAT vs SAT	0.0940162	0.504215	0.861643	HIGH vs CON	0.21472	1.11412	0.646176
OLIGO_01921	359712	COL12A1	MAT vs SAT	0.0289991	0.349859	0.678625	HIGH vs CON	0.532235	1.1087	0.849557
OLIGO_01922	538292	TRIO	MAT vs SAT	0.639379	0.894444	1.03942	HIGH vs CON	0.0519535	0.843698	0.39735
OLIGO_01923	537351	LOC506431	MAT vs SAT	0.473615	0.82484	1.07558	HIGH vs CON	0.483922	0.931328	0.826819
OLIGO_01924	510708	ADCY2	MAT vs SAT	0.233087	0.668403	1.175	HIGH vs CON	0.604062	0.933481	0.881606
OLIGO_01925	525343	ABCF1	MAT vs SAT	0.134816	0.566659	1.11637	HIGH vs CON	0.171946	0.904884	0.600349
OLIGO_01926	-	CN435020	MAT vs SAT	0.24766	0.683521	1.31558	HIGH vs CON	0.94306	1.01672	0.987538
OLIGO_01927	-	CN435027	MAT vs SAT	0.859612	0.965056	0.972321	HIGH vs CON	0.903009	1.01952	0.978026
OLIGO_01928	615408	SEPT5	MAT vs SAT	0.250633	0.685111	0.898901	HIGH vs CON	0.960116	1.00455	0.991936
OLIGO_01929	511083	ACTR10	MAT vs SAT	0.985832	0.995892	0.99844	HIGH vs CON	0.042151	1.2107	0.374077
OLIGO_01930	534351	TMED5	MAT vs SAT	0.218941	0.654797	1.20306	HIGH vs CON	0.53435	1.0961	0.850073
OLIGO_01931	782887	SETD1A	MAT vs SAT	0.431461	0.796187	0.904676	HIGH vs CON	0.857599	1.02289	0.968613
OLIGO_01932	512753	C1orf212	MAT vs SAT	0.116937	0.541572	0.811281	HIGH vs CON	0.298383	0.873156	0.713081
OLIGO_01933	613555	DISC1	MAT vs SAT	0.522384	0.847101	1.09392	HIGH vs CON	0.917554	0.98567	0.98113
OLIGO_01934	613747	FAM129B	MAT vs SAT	0.436258	0.797864	0.895492	HIGH vs CON	0.58284	0.925434	0.871564
OLIGO_01935	511699	CLCN4	MAT vs SAT	0.981757	0.995044	0.99739	HIGH vs CON	0.222668	1.15345	0.656055
OLIGO_01936	509719	ASB6	MAT vs SAT	0.0149218	0.279757	1.2422	HIGH vs CON	0.812573	1.01936	0.957381
OLIGO_01937	782793	PRKD2	MAT vs SAT	0.315287	0.730145	1.13338	HIGH vs CON	0.41431	0.903733	0.79103
OLIGO_01938	281445	RCN1	MAT vs SAT	0.589976	0.875672	0.935771	HIGH vs CON	0.178332	1.18524	0.607461
OLIGO_01939	100124500	DUSP27	MAT vs SAT	0.427174	0.794148	1.09542	HIGH vs CON	0.670707	0.952706	0.91253
OLIGO_01940	513162	LOC513162	MAT vs SAT	0.106825	0.527165	0.757138	HIGH vs CON	0.763437	1.05111	0.944042
OLIGO_01941	785849	WDR22	MAT vs SAT	0.398509	0.781049	0.920045	HIGH vs CON	0.517528	1.06564	0.842903
OLIGO_01942	617069	HS3ST3B1	MAT vs SAT	0.116868	0.541538	1.10415	HIGH vs CON	0.803672	0.985006	0.954735
OLIGO_01943	-	C10orf33	MAT vs SAT	0.815653	0.952218	1.03471	HIGH vs CON	0.405099	1.131	0.783881
OLIGO_01944	505816	CGI-09	MAT vs SAT	0.888002	0.97313	1.01653	HIGH vs CON	0.990299	0.998586	0.997614
OLIGO_01945	508098	LOC790292	MAT vs SAT	0.662448	0.902358	0.959023	HIGH vs CON	0.26887	0.897848	0.693868
OLIGO_01946	509133	MIA3	MAT vs SAT	0.0785629	0.474005	0.881549	HIGH vs CON	0.880166	1.01033	0.973081
OLIGO_01947	511669	LOC511669	MAT vs SAT	0.161755	0.597049	0.898996	HIGH vs CON	0.688747	0.970828	0.919647
OLIGO_01948	539931	YOD1	MAT vs SAT	0.283711	0.705202	0.859637	HIGH vs CON	0.876474	0.978695	0.972657
OLIGO_01949	514357	UGCG	MAT vs SAT	0.679077	0.908202	0.953327	HIGH vs CON	0.829772	1.0251	0.961534
OLIGO_01950	537958	XPA	MAT vs SAT	0.576498	0.872184	1.05857	HIGH vs CON	0.124463	1.17571	0.533153
OLIGO_01951	787736	LOC787736	MAT vs SAT	0.91335	0.979474	1.0107	HIGH vs CON	0.990481	0.998834	0.997614
OLIGO_01952	616423	C11orf48	MAT vs SAT	0.66828	0.904712	1.05153	HIGH vs CON	0.0345783	1.30452	0.348751
OLIGO_01953	512427	NASP	MAT vs SAT	0.228945	0.663896	0.877912	HIGH vs CON	0.836643	0.978421	0.963658
OLIGO_01954	513873	NDOR1	MAT vs SAT	0.134594	0.566299	1.08144	HIGH vs CON	0.212011	0.93746	0.6441
OLIGO_01955	-	CN435405	MAT vs SAT	0.94912	0.987895	0.989921	HIGH vs CON	0.0107239	1.57018	0.247339
OLIGO_01956	-	CYB5R2	MAT vs SAT	0.0942769	0.504215	1.24402	HIGH vs CON	0.0430096	1.30971	0.374415
OLIGO_01957	-	LOC511591	MAT vs SAT	0.0703536	0.457017	1.14986	HIGH vs CON	0.456132	1.05655	0.813453
OLIGO_01958	-	MAZ	MAT vs SAT	0.0623659	0.435783	1.15007	HIGH vs CON	0.865179	0.98803	0.969793
OLIGO_01959	539970	MGC128405	MAT vs SAT	0.919339	0.980848	1.00949	HIGH vs CON	0.24773	1.11642	0.677042
OLIGO_01960	505049	AMY2B	MAT vs SAT	0.0971995	0.510186	0.791522	HIGH vs CON	0.0325509	1.36421	0.341943
OLIGO_01961	-	Mll1	MAT vs SAT	0.458738	0.815954	0.935479	HIGH vs CON	0.304699	1.0976	0.716457
OLIGO_01962	-	CN435516	MAT vs SAT	0.174326	0.609359	1.20987	HIGH vs CON	0.829016	0.97101	0.961382
OLIGO_01963	535385	UNC45B	MAT vs SAT	0.0108475	0.246628	1.45434	HIGH vs CON	0.39097	0.891714	0.775669
OLIGO_01964	-	LAPTM4B	MAT vs SAT	0.981354	0.995044	1.00221	HIGH vs CON	0.326087	0.910194	0.733128
OLIGO_01965	532120	BBS4	MAT vs SAT	0.0174403	0.300613	0.625083	HIGH vs CON	0.3964	1.16704	0.777442
OLIGO_01966	-	LOC786492	MAT vs SAT	0.523386	0.847839	1.06253	HIGH vs CON	0.236584	1.1211	0.666365
OLIGO_01967	-	CN435427	MAT vs SAT	0.849265	0.962385	1.019	HIGH vs CON	0.256769	1.12144	0.683254
OLIGO_01968	-	LOC283027	MAT vs SAT	0.0209053	0.318742	1.24539	HIGH vs CON	0.811041	1.02104	0.957076
OLIGO_01969	538490	RASSF7	MAT vs SAT	0.365668	0.761343	0.936003	HIGH vs CON	0.549737	1.04436	0.854752
OLIGO_01970	535482	MGC134342	MAT vs SAT	0.553781	0.862457	1.0566	HIGH vs CON	0.247337	0.896466	0.677042
OLIGO_01971	-	LOC786540	MAT vs SAT	0.555388	0.863169	1.08925	HIGH vs CON	0.760396	1.04501	0.942944
OLIGO_01972	-	LOC509120	MAT vs SAT	0.852103	0.963238	1.0165	HIGH vs CON	0.937839	0.993182	0.985864
OLIGO_01973	-	SLC35A3	MAT vs SAT	0.316406	0.731293	0.871602	HIGH vs CON	0.238632	0.849888	0.668797
OLIGO_01974	100125308	CN435809	MAT vs SAT	0.750854	0.932907	0.961962	HIGH vs CON	0.0190663	1.3675	0.299436
OLIGO_01975	-	CN435810	MAT vs SAT	0.308606	0.725437	1.14332	HIGH vs CON	0.609424	1.06859	0.883507
OLIGO_01976	281039	CAST	MAT vs SAT	0.221068	0.657517	0.860435	HIGH vs CON	0.0776538	1.24929	0.449673
OLIGO_01977	282320	PPP2CA	MAT vs SAT	0.45987	0.816254	0.899881	HIGH vs CON	0.363191	0.87776	0.759663
OLIGO_01978	280710	TNK2	MAT vs SAT	0.471825	0.823766	1.08652	HIGH vs CON	0.0849458	1.22971	0.467784
OLIGO_01979	534403	SP2	MAT vs SAT	0.0549647	0.420349	1.15561	HIGH vs CON	0.268681	1.08334	0.693868
OLIGO_01980	-	CN435825	MAT vs SAT	0.576055	0.872184	1.04353	HIGH vs CON	0.0465977	1.17467	0.383038
OLIGO_01981	784720	ELP3	MAT vs SAT	0.176396	0.610782	0.903681	HIGH vs CON	0.12566	0.89074	0.53497
OLIGO_01982	-	MGC143166	MAT vs SAT	0.273017	0.699216	1.09262	HIGH vs CON	0.310493	1.08516	0.72037
OLIGO_01983	781700	C10orf47	MAT vs SAT	0.701546	0.915624	0.947492	HIGH vs CON	0.111786	1.26194	0.514098
OLIGO_01984	-	LOC614135	MAT vs SAT	0.364217	0.759908	0.936711	HIGH vs CON	0.0623297	0.86912	0.418108
OLIGO_01985	520189	Lgr5	MAT vs SAT	0.196124	0.635294	0.839298	HIGH vs CON	0.18893	0.83677	0.619253
OLIGO_01986	-	LOC504457	MAT vs SAT	0.534914	0.853429	0.946881	HIGH vs CON	0.0398503	0.824854	0.364287
OLIGO_01987	-	c-met	MAT vs SAT	0.0784969	0.474005	0.912314	HIGH vs CON	0.129471	0.924919	0.539159
OLIGO_01988	-	LOC524743	MAT vs SAT	0.941082	0.985751	0.991491	HIGH vs CON	0.419665	0.910025	0.793991
OLIGO_01989	504637	RFC4	MAT vs SAT	0.406757	0.783371	1.09241	HIGH vs CON	0.439889	0.921116	0.803855
OLIGO_01990	511691	LOC511691	MAT vs SAT	0.440761	0.801411	1.05992	HIGH vs CON	0.342904	1.07461	0.745344
OLIGO_01991	768231	Cpsf6	MAT vs SAT	0.245433	0.680336	1.05841	HIGH vs CON	0.90378	1.0058	0.978026
OLIGO_01992	-	CN435882	MAT vs SAT	0.114211	0.537787	0.875685	HIGH vs CON	0.84575	0.984413	0.96588
OLIGO_01993	539076	ZNF403	MAT vs SAT	0.955789	0.989455	1.00524	HIGH vs CON	0.582612	1.05345	0.871384
OLIGO_01994	-	CN435888	MAT vs SAT	0.82437	0.955189	1.0245	HIGH vs CON	0.659943	0.953049	0.907233
OLIGO_01995	-	ALF	MAT vs SAT	0.629699	0.890944	0.946207	HIGH vs CON	0.0425921	0.780507	0.374415
OLIGO_01996	-	IKBKAP	MAT vs SAT	0.228807	0.663885	1.13252	HIGH vs CON	0.0112417	0.752114	0.251704
OLIGO_01997	-	RBM12	MAT vs SAT	0.157248	0.592927	0.874002	HIGH vs CON	0.79889	1.02379	0.953782
OLIGO_01998	522840	MGC11257	MAT vs SAT	0.971707	0.993212	1.00226	HIGH vs CON	0.847862	1.01229	0.965883
OLIGO_01999	-	CSRP2	MAT vs SAT	0.413269	0.786712	0.894173	HIGH vs CON	0.251471	0.85348	0.679363
OLIGO_02000	-	CN435910	MAT vs SAT	0.0541059	0.419098	0.91768	HIGH vs CON	0.949062	1.00269	0.98859
OLIGO_02001	539584	NFYA	MAT vs SAT	0.0915034	0.499697	0.827023	HIGH vs CON	0.0432181	1.26144	0.374415
[truncated: 11,250 more rows]
